# Supplementary material for: Pan-Cancer Analysis Reveals Functional Similarity of Three lncRNAs across Multiple Tumors
Source: Int J Mol Sci. 2023 Mar 1;24(5):4796. doi: 10.3390/ijms24054796 (PMC10003012; doi:10.3390/ijms24054796)
Supplement: Supplementary file 1 [file ijms-24-04796-s001.zip]

Archive with 3 entries (3 files):
- ijms-2237778-Supplementary.pdf
- Table S1_Dysregulated lncRNAs across cancers.xlsx
- Table S5_Lists of mRNAs correlated across cancer types.xlsx
