# Supplementary material for: Pan-Cancer Analysis Reveals Functional Similarity of Three lncRNAs across Multiple Tumors
Source: Int J Mol Sci. 2023 Mar 1;24(5):4796. doi: 10.3390/ijms24054796 (PMC10003012; doi:10.3390/ijms24054796)
Supplement: Supplementary file 1 [file ijms-24-04796-s001.zip › Table S1_Dysregulated lncRNAs across cancers.xlsx]

## Sheet: BRCA
Up regulated lncRNAs	p value	log2(FC)	FDR	Down regulated lncRNAs	p value	log2(FC)	FDR
ENSG00000241684.1	3.55e-127	3.7468	1.71e-123	ENSG00000230838.1	7.54e-15	-3.7047	3.06e-14
ENSG00000234456.3	1.49e-126	3.7377	3.58e-123	ENSG00000203499.6	9.09e-14	-3.3842	3.46e-13
ENSG00000232079.2	3.1e-123	3.6865	4.97e-120	ENSG00000232679.1	2.48e-13	-3.2507	9.28e-13
ENSG00000256508.2	5.93e-123	3.661	7.13e-120	ENSG00000261742.1	4.06e-13	-3.2048	1.5e-12
ENSG00000249669.3	2.16e-122	3.6915	2.08e-119	ENSG00000203585.3	1.05e-12	-3.0989	3.79e-12
ENSG00000245812.2	1.22e-117	3.6411	9e-115	ENSG00000261327.3	1.43e-12	-3.0731	5.1e-12
ENSG00000225655.1	1.31e-117	3.6043	9e-115	ENSG00000266999.1	1.54e-12	-3.0637	5.48e-12
ENSG00000254862.1	2.23e-117	3.6264	1.34e-114	ENSG00000232021.2	2.08e-12	-3.0318	7.31e-12
ENSG00000231943.3	2.78e-117	3.6268	1.48e-114	ENSG00000261039.1	2.33e-12	-3.0214	8.17e-12
ENSG00000231246.1	8.72e-116	3.5999	4.19e-113	ENSG00000233542.1	2.81e-12	-2.9974	9.79e-12
ENSG00000267069.1	1.6e-115	3.5954	6.99e-113	ENSG00000254389.2	3.37e-12	-2.9837	1.17e-11
ENSG00000243243.1	2.87e-115	3.6105	1.15e-112	ENSG00000260162.2	3.57e-12	-2.9759	1.23e-11
ENSG00000253434.1	5.44e-115	3.5661	2.01e-112	ENSG00000256940.1	5.48e-12	-2.9342	1.86e-11
ENSG00000241158.2	2.09e-114	3.5958	7.18e-112	ENSG00000270145.1	6.12e-12	-2.9226	2.07e-11
ENSG00000262097.1	4.62e-113	3.583	1.48e-110	ENSG00000259093.1	6.18e-12	-2.922	2.09e-11
ENSG00000237560.1	6.3e-113	3.5433	1.89e-110	ENSG00000273162.1	1.19e-11	-2.8579	3.94e-11
ENSG00000233766.3	7.54e-113	3.5457	2.01e-110	ENSG00000240350.1	1.4e-11	-2.8417	4.61e-11
ENSG00000253864.1	7.54e-113	3.583	2.01e-110	ENSG00000225077.2	1.41e-11	-2.8398	4.64e-11
ENSG00000269936.2	3.38e-112	3.577	8.55e-110	ENSG00000261716.1	1.49e-11	-2.8362	4.9e-11
ENSG00000237813.3	9.69e-111	3.5546	2.33e-108	ENSG00000272993.1	1.73e-11	-2.8222	5.66e-11
ENSG00000255090.1	1.23e-110	3.5555	2.82e-108	ENSG00000265688.1	2.03e-11	-2.8069	6.61e-11
ENSG00000254847.1	8.36e-110	3.5423	1.83e-107	ENSG00000257086.1	2.25e-11	-2.7972	7.31e-11
ENSG00000259920.1	1.32e-109	3.5429	2.76e-107	ENSG00000222032.1	2.41e-11	-2.7789	7.81e-11
ENSG00000226005.3	2.34e-109	3.5084	4.69e-107	ENSG00000267013.1	2.42e-11	-2.7899	7.83e-11
ENSG00000224525.2	5.42e-109	3.5039	1.04e-106	ENSG00000249001.1	3.23e-11	-2.7472	1.03e-10
ENSG00000248869.1	7.02e-109	3.5033	1.3e-106	ENSG00000231607.4	4.39e-11	-2.7349	1.39e-10
ENSG00000236333.3	2.54e-108	3.5188	4.52e-106	ENSG00000226012.1	4.98e-11	-2.7071	1.57e-10
ENSG00000267603.1	3.79e-108	3.4887	6.51e-106	ENSG00000260920.1	5.78e-11	-2.7099	1.81e-10
ENSG00000229558.1	6.47e-108	3.4911	1.04e-105	ENSG00000259647.1	6.81e-11	-2.6953	2.13e-10
ENSG00000241151.1	6.47e-108	3.5032	1.04e-105	ENSG00000233461.1	1e-10	-2.661	3.1e-10
ENSG00000260102.1	1.09e-107	3.4857	1.69e-105	ENSG00000254973.1	1.1e-10	-2.6522	3.39e-10
ENSG00000238018.1	1.77e-107	3.5216	2.66e-105	ENSG00000226806.1	1.11e-10	-2.6287	3.41e-10
ENSG00000261472.1	2.75e-107	3.4837	4.01e-105	ENSG00000231057.3	1.16e-10	-2.6455	3.56e-10
ENSG00000260947.1	3.66e-107	3.5129	5.17e-105	ENSG00000259153.1	1.3e-10	-2.6377	3.98e-10
ENSG00000255471.1	4.75e-107	3.5165	6.52e-105	ENSG00000203362.2	1.66e-10	-2.6167	5.03e-10
ENSG00000229694.2	5.08e-105	3.4875	6.78e-103	ENSG00000259807.1	2.2e-10	-2.5921	6.6e-10
ENSG00000259347.1	1.26e-104	3.4621	1.64e-102	ENSG00000257167.2	2.25e-10	-2.5902	6.74e-10
ENSG00000227591.1	2.9e-104	3.4763	3.67e-102	ENSG00000235529.1	2.34e-10	-2.5863	6.99e-10
ENSG00000267047.1	4.86e-104	3.4803	5.99e-102	ENSG00000237594.2	2.39e-10	-2.5835	7.14e-10
ENSG00000267532.2	5.98e-104	3.4802	7.19e-102	ENSG00000246465.1	2.48e-10	-2.5816	7.4e-10
ENSG00000229246.1	1.64e-102	3.4237	1.92e-100	ENSG00000242396.1	2.66e-10	-2.5756	7.91e-10
ENSG00000229645.4	2.18e-102	3.4617	2.5e-100	ENSG00000254337.1	2.79e-10	-2.5603	8.28e-10
ENSG00000223678.1	2.99e-102	3.4202	3.34e-100	ENSG00000259450.1	2.83e-10	-2.5669	8.39e-10
ENSG00000246022.2	3.76e-102	3.4258	4.11e-100	ENSG00000267751.1	2.99e-10	-2.5657	8.85e-10
ENSG00000235904.1	4.32e-102	3.4488	4.61e-100	ENSG00000224209.2	3.29e-10	-2.5376	9.7e-10
ENSG00000182021.5	6.04e-102	3.4156	6.31e-100	ENSG00000262152.2	4.02e-10	-2.5395	1.18e-09
ENSG00000227467.3	2.65e-101	3.4475	2.71e-99	ENSG00000233203.2	4.08e-10	-2.5396	1.19e-09
ENSG00000226237.1	9.37e-101	3.4418	9.38e-99	ENSG00000227964.1	4.23e-10	-2.52	1.24e-09
ENSG00000257877.1	1.4e-100	3.4377	1.37e-98	ENSG00000273445.1	4.42e-10	-2.5326	1.29e-09
ENSG00000244513.2	4.15e-100	3.4339	3.99e-98	ENSG00000240498.2	4.43e-10	-2.5327	1.29e-09
ENSG00000226622.1	4.89e-100	3.4004	4.61e-98	ENSG00000228288.2	5.18e-10	-2.5198	1.51e-09
ENSG00000250934.1	3.51e-99	3.3951	3.24e-97	ENSG00000272264.1	7.53e-10	-2.4891	2.16e-09
ENSG00000225731.1	8.43e-99	3.4099	7.65e-97	ENSG00000260219.1	8.12e-10	-2.483	2.33e-09
ENSG00000264016.2	4.58e-97	3.3967	4.08e-95	ENSG00000261437.1	8.25e-10	-2.4814	2.36e-09
ENSG00000239219.2	1.59e-96	3.3892	1.39e-94	ENSG00000234996.3	8.35e-10	-2.4805	2.39e-09
ENSG00000232284.3	3.02e-96	3.3866	2.59e-94	ENSG00000259187.1	8.49e-10	-2.4791	2.42e-09
ENSG00000272316.1	9.23e-96	3.3807	7.78e-94	ENSG00000234678.1	9.91e-10	-2.4665	2.81e-09
ENSG00000259744.1	4.11e-95	3.3437	3.41e-93	ENSG00000227857.2	9.93e-10	-2.4643	2.82e-09
ENSG00000263586.1	1.82e-94	3.3636	1.48e-92	ENSG00000232677.2	1e-09	-2.4656	2.83e-09
ENSG00000229108.1	2.61e-94	3.3538	2.09e-92	ENSG00000203288.3	1e-09	-2.4655	2.83e-09
ENSG00000230058.1	4.12e-94	3.3273	3.25e-92	ENSG00000272172.1	1.03e-09	-2.4633	2.91e-09
ENSG00000238198.1	6.96e-94	3.357	5.4e-92	ENSG00000242147.1	1.18e-09	-2.4488	3.32e-09
ENSG00000259134.1	2.72e-93	3.3488	2.08e-91	ENSG00000234261.1	1.18e-09	-2.4518	3.32e-09
ENSG00000228139.1	1.12e-92	3.3287	8.41e-91	ENSG00000196421.3	1.2e-09	-2.4509	3.37e-09
ENSG00000213373.3	2.05e-92	3.3171	1.52e-90	ENSG00000262172.1	1.2e-09	-2.433	3.37e-09
ENSG00000261468.1	1.04e-90	3.3168	7.57e-89	ENSG00000223485.1	1.24e-09	-2.4482	3.47e-09
ENSG00000246430.2	1.81e-90	3.3124	1.3e-88	ENSG00000244649.2	1.25e-09	-2.4381	3.5e-09
ENSG00000215386.6	2.03e-90	3.313	1.44e-88	ENSG00000242078.1	1.29e-09	-2.4405	3.61e-09
ENSG00000261625.1	1.44e-89	3.3008	1e-87	ENSG00000236947.1	1.32e-09	-2.4429	3.69e-09
ENSG00000253177.1	5.44e-89	3.2725	3.74e-87	ENSG00000267409.1	1.34e-09	-2.431	3.73e-09
ENSG00000272789.1	1.01e-88	3.2852	6.84e-87	ENSG00000227036.2	1.55e-09	-2.43	4.29e-09
ENSG00000231638.1	1.16e-88	3.2717	7.74e-87	ENSG00000172965.10	1.72e-09	-2.4218	4.76e-09
ENSG00000243953.1	1.29e-88	3.2625	8.49e-87	ENSG00000251442.1	1.75e-09	-2.4205	4.84e-09
ENSG00000234884.1	1.45e-88	3.2627	9.42e-87	ENSG00000241770.1	1.79e-09	-2.4187	4.95e-09
ENSG00000256654.1	4.54e-88	3.2457	2.91e-86	ENSG00000230615.2	1.92e-09	-2.4134	5.3e-09
ENSG00000227260.1	1.1e-87	3.2451	6.96e-86	ENSG00000272666.1	2.34e-09	-2.3975	6.4e-09
ENSG00000235427.1	1.45e-87	3.2426	9.05e-86	ENSG00000230798.1	2.52e-09	-2.3864	6.87e-09
ENSG00000242268.2	1.66e-86	3.2275	1.02e-84	ENSG00000263655.1	2.59e-09	-2.3636	7.06e-09
ENSG00000180139.10	9.44e-86	3.2516	5.74e-84	ENSG00000253161.1	2.66e-09	-2.3876	7.24e-09
ENSG00000248309.1	1.46e-84	3.2357	8.77e-83	ENSG00000258884.1	2.69e-09	-2.3833	7.32e-09
ENSG00000235434.1	1.5e-84	3.206	8.9e-83	ENSG00000225166.1	2.8e-09	-2.3526	7.61e-09
ENSG00000258942.1	1.97e-84	3.2082	1.15e-82	ENSG00000273272.1	2.84e-09	-2.3824	7.71e-09
ENSG00000226833.1	2.91e-84	3.2317	1.69e-82	ENSG00000223979.2	2.99e-09	-2.375	8.1e-09
ENSG00000228035.1	9.8e-84	3.1934	5.61e-82	ENSG00000261220.2	3.03e-09	-2.3774	8.21e-09
ENSG00000272143.1	1.65e-83	3.2215	9.33e-82	ENSG00000254854.1	3.05e-09	-2.3767	8.25e-09
ENSG00000226009.1	2.71e-83	3.21	1.51e-81	ENSG00000227617.4	3.19e-09	-2.373	8.61e-09
ENSG00000234165.1	3.25e-83	3.1974	1.8e-81	ENSG00000267493.2	3.51e-09	-2.3658	9.44e-09
ENSG00000224958.1	6.04e-83	3.1872	3.3e-81	ENSG00000237423.1	3.57e-09	-2.3506	9.6e-09
ENSG00000267653.1	1.42e-82	3.1813	7.67e-81	ENSG00000259345.1	3.79e-09	-2.3594	1.02e-08
ENSG00000254211.1	9.76e-82	3.1882	5.21e-80	ENSG00000222041.6	3.91e-09	-2.3574	1.05e-08
ENSG00000263400.2	1.15e-81	3.1963	6.07e-80	ENSG00000262703.1	4.16e-09	-2.3487	1.11e-08
ENSG00000260633.1	1.27e-81	3.1946	6.64e-80	ENSG00000153363.8	4.65e-09	-2.3439	1.24e-08
ENSG00000267519.2	1.45e-81	3.1948	7.49e-80	ENSG00000250244.1	5.39e-09	-2.3069	1.43e-08
ENSG00000271239.1	2.94e-81	3.1552	1.5e-79	ENSG00000245080.4	5.76e-09	-2.327	1.52e-08
ENSG00000255248.2	2.48e-80	3.1778	1.25e-78	ENSG00000267201.1	6.22e-09	-2.3147	1.64e-08
ENSG00000214548.10	3.13e-80	3.1764	1.57e-78	ENSG00000235091.1	6.54e-09	-2.3154	1.72e-08
ENSG00000228692.2	3.96e-80	3.153	1.96e-78	ENSG00000267439.1	7.08e-09	-2.3122	1.86e-08
ENSG00000254254.1	5.64e-80	3.1433	2.77e-78	ENSG00000226505.1	7.59e-09	-2.3068	1.98e-08
ENSG00000255648.1	6.49e-80	3.1389	3.15e-78	ENSG00000249082.1	8.11e-09	-2.2817	2.11e-08
ENSG00000267272.1	7.16e-80	3.171	3.44e-78	ENSG00000266970.1	8.22e-09	-2.3007	2.14e-08
ENSG00000235033.3	7.43e-80	3.1673	3.54e-78	ENSG00000245614.2	1.02e-08	-2.2847	2.63e-08
ENSG00000224318.1	1.11e-79	3.1373	5.23e-78	ENSG00000249042.1	1.05e-08	-2.2823	2.71e-08
ENSG00000248896.2	1.68e-79	3.165	7.84e-78	ENSG00000250081.1	1.24e-08	-2.261	3.18e-08
ENSG00000259407.1	2.01e-79	3.1403	9.29e-78	ENSG00000272235.1	1.36e-08	-2.2513	3.48e-08
ENSG00000232821.1	2.16e-79	3.1728	9.89e-78	ENSG00000258821.1	1.4e-08	-2.26	3.58e-08
ENSG00000250961.1	3.42e-79	3.1361	1.55e-77	ENSG00000228651.1	1.41e-08	-2.2579	3.6e-08
ENSG00000228649.4	6.03e-79	3.1578	2.71e-77	ENSG00000253669.3	1.42e-08	-2.2603	3.63e-08
ENSG00000258663.1	7.77e-79	3.1564	3.46e-77	ENSG00000228918.3	1.44e-08	-2.254	3.67e-08
ENSG00000157152.12	9.21e-79	3.1522	4.06e-77	ENSG00000272183.1	1.59e-08	-2.2518	4.04e-08
ENSG00000260693.1	1.35e-78	3.1522	5.9e-77	ENSG00000272913.1	1.6e-08	-2.2512	4.06e-08
ENSG00000186594.8	1.72e-78	3.1515	7.45e-77	ENSG00000272746.1	1.61e-08	-2.2507	4.09e-08
ENSG00000224468.3	1.92e-78	3.148	8.24e-77	ENSG00000272468.1	1.7e-08	-2.2466	4.3e-08
ENSG00000267107.2	2.54e-78	3.149	1.08e-76	ENSG00000268913.1	1.79e-08	-2.2431	4.52e-08
ENSG00000271758.1	4.05e-78	3.1145	1.71e-76	ENSG00000262979.1	1.93e-08	-2.2365	4.86e-08
ENSG00000226031.1	8.22e-78	3.133	3.44e-76	ENSG00000235304.1	1.95e-08	-2.2191	4.9e-08
ENSG00000254109.1	1.24e-77	3.1393	5.14e-76	ENSG00000258334.1	1.98e-08	-2.2168	4.98e-08
ENSG00000261737.1	2e-77	3.1363	8.22e-76	ENSG00000250274.1	2.04e-08	-2.2282	5.12e-08
ENSG00000254951.3	3.89e-77	3.1153	1.58e-75	ENSG00000266289.1	2.1e-08	-2.2311	5.26e-08
ENSG00000238120.1	6.44e-77	3.1215	2.6e-75	ENSG00000183242.7	2.21e-08	-2.2171	5.53e-08
ENSG00000251448.1	6.79e-77	3.0991	2.72e-75	ENSG00000249602.1	2.36e-08	-2.2229	5.9e-08
ENSG00000238057.4	9.02e-77	3.1153	3.58e-75	ENSG00000248008.2	2.54e-08	-2.2175	6.33e-08
ENSG00000269736.1	1.02e-76	3.0957	4.02e-75	ENSG00000263325.1	2.56e-08	-2.2138	6.37e-08
ENSG00000246090.2	1.68e-76	3.123	6.57e-75	ENSG00000262362.1	2.72e-08	-2.2114	6.77e-08
ENSG00000236849.1	4.29e-76	3.087	1.66e-74	ENSG00000233532.1	2.82e-08	-2.2061	7.01e-08
ENSG00000229312.2	5.17e-76	3.084	1.99e-74	ENSG00000226287.3	2.97e-08	-2.2063	7.37e-08
ENSG00000224609.2	8.28e-76	3.0801	3.16e-74	ENSG00000272079.1	2.98e-08	-2.2059	7.39e-08
ENSG00000237234.2	2.61e-75	3.1017	9.88e-74	ENSG00000232600.2	3e-08	-2.2054	7.44e-08
ENSG00000248668.1	3.02e-75	3.0899	1.13e-73	ENSG00000259234.1	3.13e-08	-2.2026	7.75e-08
ENSG00000262179.2	4.85e-75	3.1011	1.81e-73	ENSG00000269397.1	3.24e-08	-2.2	8.02e-08
ENSG00000231170.1	4.98e-75	3.0933	1.84e-73	ENSG00000227589.1	3.39e-08	-2.1757	8.36e-08
ENSG00000228162.1	6.61e-75	3.0691	2.41e-73	ENSG00000263745.1	3.58e-08	-2.174	8.81e-08
ENSG00000272482.1	6.63e-75	3.0996	2.41e-73	ENSG00000229525.1	3.76e-08	-2.189	9.22e-08
ENSG00000223458.1	7.31e-75	3.0707	2.64e-73	ENSG00000197670.5	3.97e-08	-2.1853	9.71e-08
ENSG00000225039.1	9.24e-75	3.0935	3.31e-73	ENSG00000254248.1	3.99e-08	-2.1767	9.76e-08
ENSG00000262995.1	1.14e-74	3.0763	4.06e-73	ENSG00000233682.2	4.23e-08	-2.1804	1.03e-07
ENSG00000250602.1	1.35e-74	3.0947	4.77e-73	ENSG00000233791.1	4.42e-08	-2.1769	1.08e-07
ENSG00000272777.1	1.54e-74	3.0944	5.4e-73	ENSG00000234869.1	4.51e-08	-2.176	1.1e-07
ENSG00000269895.1	3.5e-74	3.0812	1.22e-72	ENSG00000269867.1	4.52e-08	-2.1759	1.1e-07
ENSG00000213904.4	4.73e-74	3.0873	1.64e-72	ENSG00000223808.1	4.74e-08	-2.1625	1.15e-07
ENSG00000236036.1	7.2e-74	3.0541	2.47e-72	ENSG00000230400.1	4.79e-08	-2.1625	1.16e-07
ENSG00000250971.1	8.15e-74	3.0595	2.78e-72	ENSG00000257660.1	4.94e-08	-2.1687	1.2e-07
ENSG00000268164.1	9.6e-74	3.0825	3.25e-72	ENSG00000258486.2	5.19e-08	-2.166	1.25e-07
ENSG00000230587.1	1.55e-73	3.0758	5.21e-72	ENSG00000265800.1	5.34e-08	-2.1632	1.29e-07
ENSG00000250802.2	1.77e-73	3.0788	5.91e-72	ENSG00000244564.1	5.35e-08	-2.1368	1.29e-07
ENSG00000255216.1	1.93e-73	3.0464	6.4e-72	ENSG00000267416.1	5.63e-08	-2.1602	1.36e-07
ENSG00000250538.1	1.98e-73	3.0453	6.52e-72	ENSG00000235123.1	5.7e-08	-2.1416	1.37e-07
ENSG00000255176.1	3.21e-73	3.0746	1.05e-71	ENSG00000232093.1	6.02e-08	-2.1554	1.45e-07
ENSG00000235172.3	4.16e-73	3.0654	1.35e-71	ENSG00000205559.3	6.1e-08	-2.1545	1.46e-07
ENSG00000180769.4	7.6e-73	3.0694	2.45e-71	ENSG00000253931.1	6.28e-08	-2.1376	1.5e-07
ENSG00000229019.1	2.78e-72	3.0302	8.91e-71	ENSG00000266088.1	7.24e-08	-2.1423	1.72e-07
ENSG00000265399.1	3.07e-72	3.0605	9.77e-71	ENSG00000230107.1	7.6e-08	-2.1375	1.8e-07
ENSG00000248441.2	4.91e-72	3.0574	1.55e-70	ENSG00000214725.3	7.6e-08	-2.1367	1.8e-07
ENSG00000250334.1	7.26e-72	3.0533	2.28e-70	ENSG00000249859.3	7.66e-08	-2.1383	1.81e-07
ENSG00000272797.1	6.48e-71	3.0227	2.02e-69	ENSG00000233030.2	7.75e-08	-2.1368	1.83e-07
ENSG00000228962.1	6.52e-71	3.0335	2.02e-69	ENSG00000223813.2	7.78e-08	-2.1368	1.84e-07
ENSG00000236304.1	7.22e-71	3.0399	2.22e-69	ENSG00000215023.2	7.8e-08	-2.1193	1.84e-07
ENSG00000240666.1	9.57e-71	3.0218	2.93e-69	ENSG00000251151.2	7.93e-08	-2.1291	1.87e-07
ENSG00000258441.1	1.23e-70	3.0366	3.74e-69	ENSG00000269489.1	8.02e-08	-2.1332	1.89e-07
ENSG00000225938.1	1.64e-70	3.0337	4.96e-69	ENSG00000254338.1	8.72e-08	-2.1058	2.05e-07
ENSG00000236961.1	3.4e-70	3.0338	1.02e-68	ENSG00000270109.1	9.03e-08	-2.1265	2.12e-07
ENSG00000177133.6	5.37e-70	3.0259	1.6e-68	ENSG00000260132.1	9.33e-08	-2.1101	2.18e-07
ENSG00000255850.1	7.25e-70	3.0234	2.15e-68	ENSG00000249684.1	9.61e-08	-2.122	2.24e-07
ENSG00000225056.1	1.44e-69	3.0008	4.25e-68	ENSG00000259802.1	1.04e-07	-2.1165	2.42e-07
ENSG00000229498.1	2.01e-69	2.9898	5.89e-68	ENSG00000229950.1	1.1e-07	-2.1124	2.55e-07
ENSG00000243961.2	4.35e-69	2.9876	1.27e-67	ENSG00000272953.1	1.11e-07	-2.1121	2.57e-07
ENSG00000272914.1	8.14e-69	3.0092	2.36e-67	ENSG00000226363.3	1.15e-07	-2.1096	2.66e-07
ENSG00000267082.1	9.32e-69	3.0081	2.68e-67	ENSG00000270177.1	1.21e-07	-2.1061	2.8e-07
ENSG00000234471.1	1.59e-68	2.9902	4.52e-67	ENSG00000224885.1	1.22e-07	-2.1039	2.82e-07
ENSG00000253428.1	1.59e-68	2.9789	4.52e-67	ENSG00000260517.1	1.24e-07	-2.1041	2.86e-07
ENSG00000234292.3	1.85e-68	2.9827	5.23e-67	ENSG00000272449.1	1.27e-07	-2.1026	2.93e-07
ENSG00000225889.3	2.31e-68	3.0021	6.49e-67	ENSG00000234233.1	1.28e-07	-2.0839	2.94e-07
ENSG00000254135.1	3.09e-68	2.9747	8.64e-67	ENSG00000231439.3	1.28e-07	-2.101	2.94e-07
ENSG00000240423.1	5.56e-68	2.9678	1.54e-66	ENSG00000273004.1	1.31e-07	-2.1	3.01e-07
ENSG00000261269.1	2.02e-67	2.9878	5.58e-66	ENSG00000267366.1	1.32e-07	-2.0991	3.03e-07
ENSG00000259883.1	2.83e-67	2.9819	7.77e-66	ENSG00000272954.1	1.32e-07	-2.0981	3.03e-07
ENSG00000235664.1	4.59e-67	2.9527	1.25e-65	ENSG00000253210.1	1.35e-07	-2.0982	3.09e-07
ENSG00000254262.1	8.14e-67	3.001	2.21e-65	ENSG00000254654.1	1.44e-07	-2.0713	3.29e-07
ENSG00000251257.1	2.18e-66	2.9669	5.89e-65	ENSG00000254140.1	1.44e-07	-2.0714	3.29e-07
ENSG00000244968.2	2.35e-66	2.971	6.31e-65	ENSG00000262468.1	1.45e-07	-2.0934	3.3e-07
ENSG00000260306.1	4.02e-66	2.9672	1.07e-64	ENSG00000260695.1	1.47e-07	-2.0773	3.35e-07
ENSG00000232930.1	3.1e-65	2.9707	8.23e-64	ENSG00000229178.1	1.52e-07	-2.0896	3.45e-07
ENSG00000236751.1	3.37e-65	2.926	8.9e-64	ENSG00000236385.1	1.53e-07	-2.0699	3.47e-07
ENSG00000228528.1	8.9e-65	2.9198	2.34e-63	ENSG00000234703.1	1.59e-07	-2.0697	3.61e-07
ENSG00000232444.1	1.14e-64	2.944	2.98e-63	ENSG00000233818.1	1.61e-07	-2.0856	3.65e-07
ENSG00000263305.1	1.54e-64	2.9127	4e-63	ENSG00000237372.1	1.64e-07	-2.0728	3.72e-07
ENSG00000224417.2	1.64e-64	2.9524	4.24e-63	ENSG00000229720.1	1.73e-07	-2.0722	3.91e-07
ENSG00000226482.1	2.44e-64	2.9443	6.27e-63	ENSG00000250101.1	1.75e-07	-2.077	3.96e-07
ENSG00000238099.1	2.7e-64	2.912	6.9e-63	ENSG00000226957.1	2.02e-07	-2.0682	4.54e-07
ENSG00000271334.1	4.13e-64	2.9313	1.05e-62	ENSG00000224577.1	2.1e-07	-2.0673	4.72e-07
ENSG00000225602.1	7.45e-64	2.9042	1.88e-62	ENSG00000265750.1	2.15e-07	-2.066	4.82e-07
ENSG00000258545.1	1.02e-63	2.9298	2.57e-62	ENSG00000254286.1	2.35e-07	-2.0599	5.25e-07
ENSG00000256790.1	1.24e-63	2.9067	3.1e-62	ENSG00000234264.1	2.52e-07	-2.0383	5.61e-07
ENSG00000272688.1	1.34e-63	2.928	3.34e-62	ENSG00000266830.1	2.68e-07	-2.0338	5.95e-07
ENSG00000260721.1	1.68e-63	2.9045	4.16e-62	ENSG00000267750.1	2.68e-07	-2.051	5.95e-07
ENSG00000226542.1	3.14e-63	2.9355	7.74e-62	ENSG00000230479.1	3.1e-07	-2.0411	6.83e-07
ENSG00000231496.1	3.31e-63	2.9327	8.12e-62	ENSG00000225007.1	3.18e-07	-2.0207	7e-07
ENSG00000228401.3	3.46e-63	2.92	8.44e-62	ENSG00000226920.1	3.2e-07	-2.0392	7.04e-07
ENSG00000253552.3	4.48e-63	2.9196	1.09e-61	ENSG00000223573.2	3.2e-07	-2.0391	7.04e-07
ENSG00000259244.1	4.89e-63	2.919	1.18e-61	ENSG00000261654.1	3.31e-07	-2.0368	7.27e-07
ENSG00000272320.1	5.25e-63	2.9183	1.26e-61	ENSG00000224271.1	3.31e-07	-2.0259	7.27e-07
ENSG00000261672.1	6.34e-63	2.8934	1.52e-61	ENSG00000253364.1	3.38e-07	-2.0267	7.42e-07
ENSG00000258479.1	8.88e-63	2.9112	2.11e-61	ENSG00000260136.1	3.58e-07	-2.0317	7.85e-07
ENSG00000250282.1	9.08e-63	2.8902	2.15e-61	ENSG00000266402.2	3.61e-07	-2.0311	7.91e-07
ENSG00000250968.1	9.37e-63	2.95	2.21e-61	ENSG00000260196.1	3.76e-07	-2.0283	8.22e-07
ENSG00000234336.2	2.35e-62	2.9021	5.51e-61	ENSG00000228203.2	3.79e-07	-2.0279	8.28e-07
ENSG00000250692.1	2.69e-62	2.8941	6.28e-61	ENSG00000234323.1	3.92e-07	-2.0179	8.55e-07
ENSG00000235641.3	2.99e-62	2.8987	6.94e-61	ENSG00000231482.2	3.93e-07	-2.0222	8.57e-07
ENSG00000262370.1	3.34e-62	2.9054	7.72e-61	ENSG00000272524.1	4.02e-07	-2.008	8.76e-07
ENSG00000267583.1	3.54e-62	2.9049	8.14e-61	ENSG00000228265.1	4.03e-07	-2.0236	8.77e-07
ENSG00000226891.2	5.31e-62	2.9019	1.22e-60	ENSG00000226004.1	4.03e-07	-2.0071	8.77e-07
ENSG00000233554.1	6.82e-62	2.9004	1.55e-60	ENSG00000238042.1	4.18e-07	-2.0186	9.07e-07
ENSG00000227914.3	9.55e-62	2.8687	2.17e-60	ENSG00000267577.1	4.22e-07	-1.9997	9.15e-07
ENSG00000258819.1	1.91e-61	2.8929	4.31e-60	ENSG00000231407.1	4.24e-07	-2.0201	9.19e-07
ENSG00000271967.1	2.04e-61	2.8919	4.58e-60	ENSG00000234571.1	4.24e-07	-2.0199	9.19e-07
ENSG00000228290.2	2.44e-61	2.8771	5.46e-60	ENSG00000267503.1	4.44e-07	-2.0137	9.61e-07
ENSG00000227544.4	2.47e-61	2.891	5.5e-60	ENSG00000265282.1	4.48e-07	-2.0151	9.69e-07
ENSG00000249365.1	2.65e-61	2.8615	5.87e-60	ENSG00000260810.1	4.54e-07	-2.0153	9.81e-07
ENSG00000267528.1	3.5e-61	2.8707	7.68e-60	ENSG00000267174.1	4.63e-07	-2.0139	9.98e-07
ENSG00000229847.4	3.5e-61	2.8885	7.68e-60	ENSG00000272744.1	4.98e-07	-2.0092	1.07e-06
ENSG00000258114.1	3.55e-61	2.8794	7.76e-60	ENSG00000245149.3	5.08e-07	-2.0078	1.09e-06
ENSG00000263753.2	3.65e-61	2.8884	7.94e-60	ENSG00000261185.1	5.16e-07	-1.9968	1.1e-06
ENSG00000260940.1	4.12e-61	2.8809	8.92e-60	ENSG00000267147.1	5.2e-07	-2.0015	1.11e-06
ENSG00000253389.2	6.11e-61	2.8614	1.32e-59	ENSG00000261040.2	5.39e-07	-2.0037	1.15e-06
ENSG00000250411.1	6.53e-61	2.8773	1.4e-59	ENSG00000232065.1	5.49e-07	-2.0018	1.17e-06
ENSG00000232606.1	6.97e-61	2.8546	1.49e-59	ENSG00000235049.1	5.75e-07	-1.9971	1.22e-06
ENSG00000267339.1	1.01e-60	2.8566	2.15e-59	ENSG00000236591.1	5.89e-07	-1.9885	1.25e-06
ENSG00000232814.2	1.29e-60	2.8712	2.73e-59	ENSG00000263080.1	5.93e-07	-1.9944	1.26e-06
ENSG00000230024.1	1.39e-60	2.8706	2.93e-59	ENSG00000249917.2	6.2e-07	-1.9934	1.32e-06
ENSG00000266601.1	1.46e-60	2.8784	3.06e-59	ENSG00000248932.1	6.53e-07	-1.9912	1.39e-06
ENSG00000251632.1	1.67e-60	2.8679	3.49e-59	ENSG00000264647.1	6.55e-07	-1.9738	1.39e-06
ENSG00000268605.1	4.11e-60	2.8674	8.55e-59	ENSG00000231651.1	6.57e-07	-1.9894	1.39e-06
ENSG00000228436.2	1.11e-59	2.8641	2.3e-58	ENSG00000270028.1	6.62e-07	-1.9902	1.4e-06
ENSG00000178947.8	1.66e-59	2.8612	3.42e-58	ENSG00000247095.2	6.92e-07	-1.9873	1.46e-06
ENSG00000264345.1	4.99e-59	2.8438	1.03e-57	ENSG00000237512.2	7.04e-07	-1.9854	1.49e-06
ENSG00000225670.3	6.13e-59	2.8313	1.25e-57	ENSG00000196810.4	7.13e-07	-1.9853	1.5e-06
ENSG00000237159.1	1.05e-58	2.8215	2.14e-57	ENSG00000226835.1	7.24e-07	-1.9796	1.53e-06
ENSG00000221571.2	1.13e-58	2.8354	2.29e-57	ENSG00000266445.1	7.24e-07	-1.98	1.53e-06
ENSG00000273177.1	1.36e-58	2.8672	2.75e-57	ENSG00000272709.1	7.32e-07	-1.9835	1.54e-06
ENSG00000248275.1	1.75e-58	2.8443	3.52e-57	ENSG00000205913.2	7.36e-07	-1.9831	1.55e-06
ENSG00000250240.1	1.81e-58	2.843	3.63e-57	ENSG00000271855.1	7.41e-07	-1.9826	1.56e-06
ENSG00000253688.1	2.31e-58	2.8333	4.61e-57	ENSG00000255007.1	7.44e-07	-1.9695	1.56e-06
ENSG00000255191.1	4.38e-58	2.8317	8.7e-57	ENSG00000233627.2	7.86e-07	-1.9787	1.65e-06
ENSG00000263709.1	4.63e-58	2.8124	9.16e-57	ENSG00000225361.3	8.57e-07	-1.9731	1.79e-06
ENSG00000239677.2	5.68e-58	2.8348	1.12e-56	ENSG00000248399.1	8.58e-07	-1.9644	1.79e-06
ENSG00000230747.1	6.13e-58	2.8331	1.2e-56	ENSG00000256196.1	8.84e-07	-1.9627	1.84e-06
ENSG00000272508.1	6.71e-58	2.8191	1.31e-56	ENSG00000271216.1	8.98e-07	-1.9562	1.87e-06
ENSG00000228016.1	1.3e-57	2.8043	2.53e-56	ENSG00000269974.1	8.99e-07	-1.9689	1.87e-06
ENSG00000227509.1	2.41e-57	2.8321	4.67e-56	ENSG00000262745.1	9.02e-07	-1.9502	1.88e-06
ENSG00000234661.2	2.68e-57	2.7964	5.17e-56	ENSG00000223486.1	9.18e-07	-1.9632	1.91e-06
ENSG00000237125.4	2.96e-57	2.8235	5.69e-56	ENSG00000231324.1	9.37e-07	-1.9494	1.95e-06
ENSG00000272761.1	1.28e-56	2.813	2.45e-55	ENSG00000236481.1	9.45e-07	-1.952	1.96e-06
ENSG00000234810.1	1.56e-56	2.7906	2.98e-55	ENSG00000263011.1	1.06e-06	-1.959	2.19e-06
ENSG00000272631.1	1.87e-56	2.8102	3.55e-55	ENSG00000233183.2	1.06e-06	-1.9542	2.19e-06
ENSG00000254366.2	2.73e-56	2.7997	5.17e-55	ENSG00000257702.3	1.09e-06	-1.9576	2.25e-06
ENSG00000231160.5	3.37e-56	2.8058	6.35e-55	ENSG00000228106.1	1.13e-06	-1.9549	2.33e-06
ENSG00000250821.1	4.65e-56	2.8151	8.73e-55	ENSG00000239265.1	1.14e-06	-1.9448	2.35e-06
ENSG00000260977.1	4.67e-56	2.8032	8.73e-55	ENSG00000263680.2	1.14e-06	-1.9464	2.35e-06
ENSG00000225386.1	5.93e-56	2.8177	1.1e-54	ENSG00000170846.11	1.15e-06	-1.9539	2.37e-06
ENSG00000249487.2	2.38e-55	2.7648	4.42e-54	ENSG00000253125.1	1.16e-06	-1.9517	2.39e-06
ENSG00000270055.1	2.42e-55	2.7912	4.47e-54	ENSG00000257084.1	1.17e-06	-1.9525	2.4e-06
ENSG00000270792.1	3.53e-55	2.7693	6.5e-54	ENSG00000231073.1	1.24e-06	-1.9462	2.54e-06
ENSG00000270093.1	5.52e-55	2.7823	1.01e-53	ENSG00000253917.3	1.28e-06	-1.9467	2.62e-06
ENSG00000261372.1	5.62e-55	2.7849	1.03e-53	ENSG00000261712.1	1.33e-06	-1.9444	2.72e-06
ENSG00000266767.1	7.28e-55	2.7596	1.33e-53	ENSG00000227477.1	1.36e-06	-1.9428	2.78e-06
ENSG00000245293.2	8.85e-55	2.7581	1.61e-53	ENSG00000258010.2	1.37e-06	-1.9254	2.8e-06
ENSG00000261390.1	1.23e-54	2.7769	2.22e-53	ENSG00000272330.1	1.41e-06	-1.9392	2.87e-06
ENSG00000243836.1	2.32e-54	2.7741	4.18e-53	ENSG00000231025.1	1.42e-06	-1.9401	2.89e-06
ENSG00000188525.3	2.42e-54	2.7538	4.34e-53	ENSG00000228734.2	1.45e-06	-1.919	2.95e-06
ENSG00000230910.2	3.92e-54	2.754	7e-53	ENSG00000256050.2	1.48e-06	-1.9361	3.01e-06
ENSG00000205562.1	7.06e-54	2.7506	1.26e-52	ENSG00000249356.1	1.5e-06	-1.9366	3.05e-06
ENSG00000236581.4	8.16e-54	2.7629	1.45e-52	ENSG00000229512.1	1.53e-06	-1.9344	3.11e-06
ENSG00000249736.1	8.18e-54	2.7393	1.45e-52	ENSG00000204272.6	1.56e-06	-1.9341	3.17e-06
ENSG00000227363.1	8.86e-54	2.7493	1.56e-52	ENSG00000261189.1	1.64e-06	-1.9307	3.32e-06
ENSG00000258636.1	1.05e-53	2.752	1.84e-52	ENSG00000232756.1	1.64e-06	-1.9162	3.32e-06
ENSG00000254707.1	1.39e-53	2.7411	2.43e-52	ENSG00000196364.7	1.73e-06	-1.9096	3.49e-06
ENSG00000254826.1	1.43e-53	2.7352	2.49e-52	ENSG00000233029.3	1.73e-06	-1.927	3.49e-06
ENSG00000231013.1	1.47e-53	2.7403	2.55e-52	ENSG00000251538.1	1.77e-06	-1.9089	3.56e-06
ENSG00000224568.1	1.59e-53	2.7511	2.75e-52	ENSG00000266835.1	1.83e-06	-1.9234	3.68e-06
ENSG00000254703.2	1.74e-53	2.7588	3e-52	ENSG00000261442.1	1.83e-06	-1.9222	3.68e-06
ENSG00000223403.3	2.08e-53	2.7543	3.57e-52	ENSG00000270068.1	1.84e-06	-1.9155	3.69e-06
ENSG00000232328.1	2.58e-53	2.7319	4.41e-52	ENSG00000235770.1	1.87e-06	-1.922	3.75e-06
ENSG00000250572.1	3.18e-53	2.7721	5.42e-52	ENSG00000235086.1	1.91e-06	-1.9104	3.83e-06
ENSG00000234037.1	3.24e-53	2.7299	5.5e-52	ENSG00000228559.1	1.96e-06	-1.9079	3.93e-06
ENSG00000272823.1	3.4e-53	2.7523	5.73e-52	ENSG00000270097.1	2.01e-06	-1.8992	4.02e-06
ENSG00000257766.1	3.4e-53	2.7834	5.73e-52	ENSG00000272273.1	2.04e-06	-1.9148	4.07e-06
ENSG00000261722.1	3.63e-53	2.7359	6.1e-52	ENSG00000272097.1	2.08e-06	-1.9152	4.15e-06
ENSG00000229740.1	7.54e-53	2.7641	1.26e-51	ENSG00000244137.1	2.08e-06	-1.9131	4.15e-06
ENSG00000230084.1	8.22e-53	2.747	1.37e-51	ENSG00000261124.1	2.11e-06	-1.9107	4.21e-06
ENSG00000233858.4	1.67e-52	2.736	2.78e-51	ENSG00000263718.2	2.15e-06	-1.9082	4.28e-06
ENSG00000215483.4	2.36e-52	2.7309	3.91e-51	ENSG00000224535.1	2.17e-06	-1.9004	4.32e-06
ENSG00000238078.1	2.44e-52	2.7384	4.03e-51	ENSG00000243350.1	2.19e-06	-1.9116	4.36e-06
ENSG00000245105.1	2.98e-52	2.737	4.91e-51	ENSG00000272455.1	2.21e-06	-1.9111	4.39e-06
ENSG00000269495.1	4.52e-52	2.7433	7.42e-51	ENSG00000226266.2	2.34e-06	-1.9075	4.64e-06
ENSG00000203849.6	4.63e-52	2.7338	7.57e-51	ENSG00000260167.1	2.37e-06	-1.9056	4.69e-06
ENSG00000233147.1	4.78e-52	2.7102	7.74e-51	ENSG00000259527.1	2.37e-06	-1.8898	4.69e-06
ENSG00000253647.1	4.78e-52	2.7095	7.74e-51	ENSG00000228127.1	2.38e-06	-1.8929	4.71e-06
ENSG00000261410.1	4.78e-52	2.7444	7.74e-51	ENSG00000232638.1	2.39e-06	-1.9058	4.73e-06
ENSG00000225396.1	5.3e-52	2.737	8.55e-51	ENSG00000244541.1	2.43e-06	-1.9022	4.8e-06
ENSG00000256164.1	6.53e-52	2.729	1.05e-50	ENSG00000241481.2	2.45e-06	-1.9043	4.83e-06
ENSG00000261064.1	7.33e-52	2.7296	1.17e-50	ENSG00000270081.1	2.46e-06	-1.9042	4.84e-06
ENSG00000267194.1	1.08e-51	2.7271	1.72e-50	ENSG00000272763.1	2.48e-06	-1.8934	4.88e-06
ENSG00000250280.2	2.34e-51	2.6966	3.72e-50	ENSG00000254290.1	2.52e-06	-1.9007	4.96e-06
ENSG00000272506.1	3.67e-51	2.7053	5.82e-50	ENSG00000260430.1	2.56e-06	-1.9015	5.03e-06
ENSG00000236403.1	3.98e-51	2.7214	6.29e-50	ENSG00000197308.4	2.59e-06	-1.9006	5.09e-06
ENSG00000271738.1	5.22e-51	2.715	8.23e-50	ENSG00000227218.3	2.68e-06	-1.8985	5.26e-06
ENSG00000229224.1	5.24e-51	2.692	8.23e-50	ENSG00000269814.1	2.69e-06	-1.8939	5.28e-06
ENSG00000251325.1	5.68e-51	2.7155	8.89e-50	ENSG00000230526.1	2.71e-06	-1.8891	5.31e-06
ENSG00000231459.1	6.17e-51	2.6919	9.63e-50	ENSG00000257596.1	2.74e-06	-1.8971	5.37e-06
ENSG00000224032.2	7.18e-51	2.7124	1.12e-49	ENSG00000261211.1	2.78e-06	-1.8963	5.44e-06
ENSG00000269902.1	8.46e-51	2.6872	1.31e-49	ENSG00000246095.2	2.81e-06	-1.8898	5.49e-06
ENSG00000256204.1	1.45e-50	2.6816	2.24e-49	ENSG00000260777.1	2.82e-06	-1.8874	5.51e-06
ENSG00000261496.1	1.94e-50	2.6995	2.99e-49	ENSG00000272583.1	2.83e-06	-1.8867	5.53e-06
ENSG00000258442.1	1.95e-50	2.6814	2.99e-49	ENSG00000233058.1	2.87e-06	-1.8941	5.6e-06
ENSG00000236166.1	2.3e-50	2.6948	3.52e-49	ENSG00000257931.2	2.97e-06	-1.8817	5.79e-06
ENSG00000249258.2	3.55e-50	2.6822	5.42e-49	ENSG00000254605.1	3e-06	-1.8914	5.84e-06
ENSG00000250343.1	5e-50	2.6735	7.61e-49	ENSG00000226876.2	3.01e-06	-1.8776	5.86e-06
ENSG00000234688.1	6.77e-50	2.6841	1.03e-48	ENSG00000228630.1	3.15e-06	-1.8871	6.12e-06
ENSG00000233429.5	8.59e-50	2.693	1.3e-48	ENSG00000225377.1	3.17e-06	-1.8877	6.15e-06
ENSG00000233817.1	1.4e-49	2.6799	2.11e-48	ENSG00000237250.3	3.25e-06	-1.8862	6.3e-06
ENSG00000237422.1	1.41e-49	2.6835	2.12e-48	ENSG00000227925.1	3.27e-06	-1.8791	6.34e-06
ENSG00000259524.1	1.56e-49	2.7155	2.34e-48	ENSG00000229051.1	3.4e-06	-1.8777	6.57e-06
ENSG00000229206.2	1.92e-49	2.6921	2.87e-48	ENSG00000262188.1	3.49e-06	-1.8801	6.73e-06
ENSG00000267543.1	4.05e-49	2.6805	6.03e-48	ENSG00000232445.1	3.49e-06	-1.8815	6.73e-06
ENSG00000251314.2	4.56e-49	2.6743	6.77e-48	ENSG00000234752.1	3.5e-06	-1.8614	6.75e-06
ENSG00000257219.1	6.75e-49	2.676	9.98e-48	ENSG00000262772.1	3.61e-06	-1.8793	6.94e-06
ENSG00000261592.1	7.22e-49	2.6673	1.06e-47	ENSG00000260803.1	3.66e-06	-1.8773	7.03e-06
ENSG00000253608.1	1.08e-48	2.6673	1.59e-47	ENSG00000224137.1	3.78e-06	-1.8756	7.25e-06
ENSG00000250626.2	1.11e-48	2.6883	1.63e-47	ENSG00000206113.3	3.81e-06	-1.874	7.31e-06
ENSG00000228971.2	1.76e-48	2.6634	2.57e-47	ENSG00000269460.1	4.04e-06	-1.8562	7.74e-06
ENSG00000249694.2	2.43e-48	2.6415	3.54e-47	ENSG00000258938.1	4.1e-06	-1.8713	7.85e-06
ENSG00000270108.1	3.21e-48	2.6642	4.66e-47	ENSG00000255559.1	4.18e-06	-1.8701	7.99e-06
ENSG00000226312.3	3.24e-48	2.6639	4.69e-47	ENSG00000204791.4	4.2e-06	-1.8679	8.02e-06
ENSG00000253139.1	3.73e-48	2.6712	5.38e-47	ENSG00000263105.1	4.45e-06	-1.8656	8.48e-06
ENSG00000254414.1	3.79e-48	2.6628	5.45e-47	ENSG00000228358.1	4.46e-06	-1.8474	8.49e-06
ENSG00000250921.1	3.85e-48	2.6636	5.52e-47	ENSG00000235027.1	4.53e-06	-1.8644	8.62e-06
ENSG00000259483.1	3.97e-48	2.6383	5.68e-47	ENSG00000273406.1	4.61e-06	-1.8637	8.76e-06
ENSG00000259430.1	6.41e-48	2.6356	9.14e-47	ENSG00000227896.2	4.68e-06	-1.8627	8.87e-06
ENSG00000269929.1	7.56e-48	2.6572	1.08e-46	ENSG00000272702.1	4.84e-06	-1.8601	9.17e-06
ENSG00000229116.1	7.71e-48	2.6547	1.09e-46	ENSG00000223511.1	4.88e-06	-1.8586	9.23e-06
ENSG00000229180.4	8.85e-48	2.656	1.25e-46	ENSG00000260710.1	4.89e-06	-1.8577	9.25e-06
ENSG00000231948.2	1.12e-47	2.6498	1.58e-46	ENSG00000234245.2	5.2e-06	-1.8558	9.81e-06
ENSG00000259091.1	1.74e-47	2.6481	2.45e-46	ENSG00000269887.1	5.28e-06	-1.8551	9.95e-06
ENSG00000247572.3	1.93e-47	2.6497	2.7e-46	ENSG00000273305.1	5.37e-06	-1.8541	1.01e-05
ENSG00000229491.1	2.25e-47	2.6352	3.14e-46	ENSG00000272205.1	5.4e-06	-1.8529	1.01e-05
ENSG00000263508.1	2.97e-47	2.6378	4.14e-46	ENSG00000242125.2	5.43e-06	-1.8532	1.02e-05
ENSG00000257354.1	3.14e-47	2.6455	4.36e-46	ENSG00000273267.1	5.43e-06	-1.8379	1.02e-05
ENSG00000230262.2	4.82e-47	2.6422	6.66e-46	ENSG00000224715.1	5.44e-06	-1.8365	1.02e-05
ENSG00000251576.1	4.82e-47	2.6216	6.66e-46	ENSG00000250820.1	5.45e-06	-1.8466	1.02e-05
ENSG00000247287.2	4.9e-47	2.6421	6.75e-46	ENSG00000253821.1	5.55e-06	-1.8329	1.04e-05
ENSG00000257298.1	7.28e-47	2.6388	1e-45	ENSG00000253490.1	5.63e-06	-1.8475	1.05e-05
ENSG00000227117.2	9.61e-47	2.6305	1.32e-45	ENSG00000237605.1	5.73e-06	-1.8483	1.07e-05
ENSG00000233574.1	1.06e-46	2.6138	1.45e-45	ENSG00000230606.6	5.83e-06	-1.8487	1.09e-05
ENSG00000249464.1	1.52e-46	2.6327	2.07e-45	ENSG00000269640.1	6.04e-06	-1.8463	1.12e-05
ENSG00000244738.1	1.74e-46	2.6153	2.36e-45	ENSG00000263786.1	6.39e-06	-1.8423	1.19e-05
ENSG00000265374.1	2.72e-46	2.6039	3.68e-45	ENSG00000258354.1	6.47e-06	-1.8419	1.2e-05
ENSG00000249752.1	2.91e-46	2.604	3.93e-45	ENSG00000273026.1	6.51e-06	-1.8416	1.21e-05
ENSG00000251189.1	3.79e-46	2.6084	5.1e-45	ENSG00000253972.1	6.6e-06	-1.8402	1.22e-05
ENSG00000272505.1	4.31e-46	2.6242	5.79e-45	ENSG00000269399.1	6.61e-06	-1.8406	1.22e-05
ENSG00000257940.1	4.95e-46	2.6212	6.63e-45	ENSG00000267374.1	6.78e-06	-1.8387	1.25e-05
ENSG00000228536.1	5.92e-46	2.6193	7.9e-45	ENSG00000255992.1	6.89e-06	-1.8376	1.27e-05
ENSG00000224086.3	6.32e-46	2.6212	8.42e-45	ENSG00000242798.1	7.04e-06	-1.8366	1.3e-05
ENSG00000272123.1	7.41e-46	2.6183	9.84e-45	ENSG00000272024.1	7.08e-06	-1.8363	1.31e-05
ENSG00000267014.1	9.05e-46	2.5955	1.2e-44	ENSG00000214894.2	7.11e-06	-1.8356	1.31e-05
ENSG00000269976.1	1.23e-45	2.6137	1.62e-44	ENSG00000261924.1	7.5e-06	-1.8185	1.38e-05
ENSG00000242370.1	1.37e-45	2.6137	1.8e-44	ENSG00000163364.5	7.52e-06	-1.8325	1.38e-05
ENSG00000225278.3	1.47e-45	2.6122	1.93e-44	ENSG00000224790.1	7.52e-06	-1.8324	1.38e-05
ENSG00000272780.1	1.49e-45	2.6123	1.95e-44	ENSG00000237480.1	7.74e-06	-1.827	1.42e-05
ENSG00000224204.1	1.65e-45	2.5912	2.16e-44	ENSG00000225107.1	7.77e-06	-1.8139	1.42e-05
ENSG00000265554.1	1.91e-45	2.5903	2.49e-44	ENSG00000261431.1	7.78e-06	-1.8252	1.42e-05
ENSG00000229484.1	1.99e-45	2.5926	2.59e-44	ENSG00000232536.1	7.8e-06	-1.8278	1.43e-05
ENSG00000262898.1	2.51e-45	2.5857	3.25e-44	ENSG00000267123.1	7.83e-06	-1.8252	1.43e-05
ENSG00000236914.3	3.44e-45	2.6071	4.45e-44	ENSG00000261159.1	8.04e-06	-1.828	1.47e-05
ENSG00000272403.1	3.67e-45	2.6066	4.73e-44	ENSG00000263214.1	8.3e-06	-1.826	1.51e-05
ENSG00000255008.2	4.36e-45	2.5945	5.6e-44	ENSG00000259623.1	8.79e-06	-1.8225	1.6e-05
ENSG00000229240.3	5.8e-45	2.613	7.43e-44	ENSG00000243479.3	8.93e-06	-1.8178	1.62e-05
ENSG00000249201.2	7.03e-45	2.5781	8.99e-44	ENSG00000266446.1	8.96e-06	-1.8062	1.62e-05
ENSG00000255920.1	8.25e-45	2.5823	1.05e-43	ENSG00000227579.1	9.11e-06	-1.8061	1.65e-05
ENSG00000213994.3	1.01e-44	2.5902	1.28e-43	ENSG00000267209.1	9.37e-06	-1.8009	1.69e-05
ENSG00000261451.1	1.28e-44	2.5888	1.62e-43	ENSG00000261663.1	9.39e-06	-1.8183	1.7e-05
ENSG00000227094.1	1.55e-44	2.5725	1.96e-43	ENSG00000261801.1	9.74e-06	-1.8161	1.76e-05
ENSG00000240292.1	1.63e-44	2.5726	2.06e-43	ENSG00000260288.2	9.8e-06	-1.8033	1.77e-05
ENSG00000260877.1	2.23e-44	2.5749	2.81e-43	ENSG00000269416.1	9.8e-06	-1.8143	1.77e-05
ENSG00000261534.1	3.02e-44	2.589	3.79e-43	ENSG00000234432.3	9.97e-06	-1.8146	1.8e-05
ENSG00000225376.1	3.29e-44	2.5831	4.12e-43	ENSG00000264269.1	1e-05	-1.8144	1.8e-05
ENSG00000225032.1	4.05e-44	2.5865	5.06e-43	ENSG00000231519.1	1e-05	-1.8126	1.8e-05
ENSG00000236711.2	4.27e-44	2.5683	5.32e-43	ENSG00000223478.1	1.01e-05	-1.814	1.82e-05
ENSG00000237612.1	4.48e-44	2.5989	5.56e-43	ENSG00000250432.1	1.01e-05	-1.8136	1.82e-05
ENSG00000260841.1	4.52e-44	2.5856	5.6e-43	ENSG00000272604.1	1.01e-05	-1.8134	1.82e-05
ENSG00000228704.1	6.36e-44	2.5612	7.86e-43	ENSG00000237857.2	1.04e-05	-1.812	1.87e-05
ENSG00000234418.1	9.32e-44	2.5636	1.15e-42	ENSG00000271824.1	1.08e-05	-1.7934	1.93e-05
ENSG00000233754.1	1.41e-43	2.5536	1.73e-42	ENSG00000224638.1	1.11e-05	-1.7929	1.99e-05
ENSG00000261399.1	1.59e-43	2.5533	1.95e-42	ENSG00000229630.1	1.11e-05	-1.7931	1.99e-05
ENSG00000239300.1	2.03e-43	2.5725	2.48e-42	ENSG00000237976.1	1.12e-05	-1.8072	2e-05
ENSG00000272855.1	2.07e-43	2.5491	2.53e-42	ENSG00000272071.1	1.14e-05	-1.7943	2.03e-05
ENSG00000230148.4	2.62e-43	2.5708	3.19e-42	ENSG00000259390.1	1.14e-05	-1.7905	2.03e-05
ENSG00000230928.1	3.39e-43	2.5454	4.12e-42	ENSG00000237753.1	1.14e-05	-1.8058	2.03e-05
ENSG00000237949.1	3.7e-43	2.5468	4.48e-42	ENSG00000272335.1	1.18e-05	-1.804	2.1e-05
ENSG00000243018.1	4.55e-43	2.5491	5.5e-42	ENSG00000272788.1	1.2e-05	-1.7908	2.14e-05
ENSG00000170919.11	6.45e-43	2.5631	7.77e-42	ENSG00000228792.2	1.2e-05	-1.7876	2.14e-05
ENSG00000226026.1	8.31e-43	2.5609	9.99e-42	ENSG00000255774.1	1.21e-05	-1.7987	2.15e-05
ENSG00000257551.1	1.17e-42	2.5497	1.4e-41	ENSG00000231054.1	1.22e-05	-1.796	2.17e-05
ENSG00000226416.1	1.2e-42	2.5539	1.43e-41	ENSG00000259703.1	1.22e-05	-1.7949	2.17e-05
ENSG00000232086.1	1.58e-42	2.5694	1.88e-41	ENSG00000237588.2	1.24e-05	-1.7985	2.2e-05
ENSG00000272856.1	1.72e-42	2.5325	2.04e-41	ENSG00000273443.1	1.24e-05	-1.7996	2.2e-05
ENSG00000234754.1	1.72e-42	2.5422	2.04e-41	ENSG00000230345.1	1.29e-05	-1.7819	2.28e-05
ENSG00000246363.2	1.89e-42	2.5488	2.24e-41	ENSG00000241054.1	1.3e-05	-1.7819	2.3e-05
ENSG00000258498.2	2.02e-42	2.5531	2.39e-41	ENSG00000228705.1	1.32e-05	-1.7812	2.33e-05
ENSG00000260439.1	2.12e-42	2.54	2.5e-41	ENSG00000260009.1	1.35e-05	-1.788	2.38e-05
ENSG00000255021.1	2.37e-42	2.5303	2.79e-41	ENSG00000255198.3	1.41e-05	-1.7928	2.48e-05
ENSG00000231999.2	3.55e-42	2.5485	4.16e-41	ENSG00000253746.1	1.42e-05	-1.7909	2.5e-05
ENSG00000235407.1	3.65e-42	2.5719	4.27e-41	ENSG00000204091.3	1.44e-05	-1.7766	2.53e-05
ENSG00000267714.1	4.63e-42	2.5292	5.4e-41	ENSG00000230978.1	1.44e-05	-1.79	2.53e-05
ENSG00000270212.1	6.62e-42	2.5431	7.71e-41	ENSG00000268833.1	1.53e-05	-1.7771	2.68e-05
ENSG00000272650.1	7.17e-42	2.541	8.33e-41	ENSG00000228613.1	1.55e-05	-1.7865	2.72e-05
ENSG00000249249.1	7.68e-42	2.5418	8.9e-41	ENSG00000272748.1	1.56e-05	-1.7707	2.73e-05
ENSG00000228798.1	8.86e-42	2.5399	1.02e-40	ENSG00000214146.2	1.57e-05	-1.7851	2.75e-05
ENSG00000226409.1	1.07e-41	2.522	1.23e-40	ENSG00000267080.1	1.58e-05	-1.7857	2.76e-05
ENSG00000249742.1	1.2e-41	2.5161	1.38e-40	ENSG00000257924.1	1.58e-05	-1.7735	2.76e-05
ENSG00000223626.1	1.78e-41	2.5354	2.04e-40	ENSG00000248265.1	1.62e-05	-1.7841	2.83e-05
ENSG00000260192.1	1.97e-41	2.5331	2.25e-40	ENSG00000234380.1	1.64e-05	-1.7832	2.86e-05
ENSG00000223704.1	2.08e-41	2.5328	2.37e-40	ENSG00000270673.1	1.64e-05	-1.7832	2.86e-05
ENSG00000272180.1	2.25e-41	2.5217	2.56e-40	ENSG00000238250.1	1.66e-05	-1.7719	2.89e-05
ENSG00000272327.1	2.26e-41	2.5323	2.57e-40	ENSG00000204832.5	1.67e-05	-1.7818	2.91e-05
ENSG00000232987.1	2.67e-41	2.512	3.03e-40	ENSG00000231806.2	1.68e-05	-1.7736	2.92e-05
ENSG00000215304.3	3.95e-41	2.518	4.47e-40	ENSG00000272853.1	1.69e-05	-1.7815	2.94e-05
ENSG00000272411.1	4.72e-41	2.5104	5.33e-40	ENSG00000225518.2	1.71e-05	-1.7805	2.97e-05
ENSG00000270704.2	6.72e-41	2.5181	7.57e-40	ENSG00000254231.1	1.76e-05	-1.7789	3.05e-05
ENSG00000268087.1	9.56e-41	2.52	1.07e-39	ENSG00000269353.1	1.77e-05	-1.7656	3.07e-05
ENSG00000226516.3	2.31e-40	2.5186	2.59e-39	ENSG00000253307.1	1.78e-05	-1.7774	3.08e-05
ENSG00000271948.1	2.64e-40	2.5111	2.95e-39	ENSG00000260083.1	1.79e-05	-1.7777	3.1e-05
ENSG00000272950.1	2.86e-40	2.5103	3.19e-39	ENSG00000258314.2	1.83e-05	-1.763	3.16e-05
ENSG00000254863.1	3.12e-40	2.4943	3.47e-39	ENSG00000187979.4	1.85e-05	-1.7699	3.19e-05
ENSG00000236708.1	5.86e-40	2.4911	6.51e-39	ENSG00000232940.1	1.85e-05	-1.7757	3.19e-05
ENSG00000270077.1	6.28e-40	2.4903	6.96e-39	ENSG00000259641.1	1.88e-05	-1.773	3.24e-05
ENSG00000242924.1	6.89e-40	2.4894	7.61e-39	ENSG00000267778.1	1.88e-05	-1.7702	3.24e-05
ENSG00000257456.1	1.14e-39	2.4774	1.26e-38	ENSG00000272275.1	1.88e-05	-1.7745	3.24e-05
ENSG00000260329.1	2.48e-39	2.4915	2.73e-38	ENSG00000231196.3	1.9e-05	-1.7711	3.27e-05
ENSG00000230461.4	3.56e-39	2.4753	3.91e-38	ENSG00000225783.2	1.93e-05	-1.773	3.32e-05
ENSG00000249923.1	3.73e-39	2.4753	4.08e-38	ENSG00000267348.2	1.93e-05	-1.773	3.32e-05
ENSG00000271820.1	5.41e-39	2.4641	5.91e-38	ENSG00000272518.1	1.96e-05	-1.772	3.37e-05
ENSG00000257735.1	7.15e-39	2.4793	7.79e-38	ENSG00000240449.1	2.03e-05	-1.77	3.48e-05
ENSG00000258871.1	1.29e-38	2.4571	1.4e-37	ENSG00000227136.2	2.05e-05	-1.7638	3.52e-05
ENSG00000253875.1	1.46e-38	2.4552	1.58e-37	ENSG00000237424.1	2.08e-05	-1.7685	3.57e-05
ENSG00000236322.2	1.68e-38	2.4524	1.82e-37	ENSG00000261266.1	2.1e-05	-1.7608	3.6e-05
ENSG00000254369.2	2.61e-38	2.4554	2.82e-37	ENSG00000237525.2	2.1e-05	-1.7654	3.6e-05
ENSG00000249436.1	3.21e-38	2.4468	3.46e-37	ENSG00000259278.1	2.11e-05	-1.7567	3.61e-05
ENSG00000242611.1	3.22e-38	2.4606	3.46e-37	ENSG00000267666.1	2.11e-05	-1.7669	3.61e-05
ENSG00000250266.1	3.22e-38	2.4467	3.46e-37	ENSG00000269481.1	2.15e-05	-1.7664	3.68e-05
ENSG00000225746.4	3.72e-38	2.4604	3.98e-37	ENSG00000263280.1	2.15e-05	-1.7663	3.68e-05
ENSG00000224713.3	7.85e-38	2.4386	8.39e-37	ENSG00000206028.1	2.16e-05	-1.766	3.69e-05
ENSG00000251399.1	7.99e-38	2.4408	8.52e-37	ENSG00000228043.1	2.2e-05	-1.7649	3.75e-05
ENSG00000228222.1	9.28e-38	2.4605	9.87e-37	ENSG00000267730.1	2.24e-05	-1.7636	3.82e-05
ENSG00000253678.1	1.1e-37	2.44	1.17e-36	ENSG00000238122.1	2.26e-05	-1.7626	3.85e-05
ENSG00000244952.2	1.4e-37	2.4553	1.48e-36	ENSG00000226431.1	2.29e-05	-1.7462	3.9e-05
ENSG00000273183.1	1.44e-37	2.4551	1.52e-36	ENSG00000269473.1	2.34e-05	-1.7611	3.98e-05
ENSG00000244227.1	1.53e-37	2.4484	1.61e-36	ENSG00000145063.10	2.34e-05	-1.7597	3.98e-05
ENSG00000273258.1	1.8e-37	2.4369	1.89e-36	ENSG00000260589.1	2.38e-05	-1.7598	4.04e-05
ENSG00000259877.1	2.02e-37	2.4519	2.12e-36	ENSG00000233823.1	2.39e-05	-1.754	4.05e-05
ENSG00000231611.1	3.62e-37	2.4467	3.79e-36	ENSG00000205634.2	2.4e-05	-1.7474	4.06e-05
ENSG00000259762.1	4.14e-37	2.4436	4.33e-36	ENSG00000224805.2	2.41e-05	-1.759	4.08e-05
ENSG00000258548.1	5.86e-37	2.424	6.11e-36	ENSG00000249896.1	2.42e-05	-1.7492	4.09e-05
ENSG00000234235.1	9.14e-37	2.4283	9.51e-36	ENSG00000272917.1	2.42e-05	-1.7587	4.09e-05
ENSG00000228223.1	9.52e-37	2.4378	9.88e-36	ENSG00000268615.1	2.46e-05	-1.7502	4.16e-05
ENSG00000231024.1	1.06e-36	2.427	1.1e-35	ENSG00000236651.1	2.5e-05	-1.7429	4.22e-05
ENSG00000269950.1	1.12e-36	2.4181	1.16e-35	ENSG00000267128.1	2.52e-05	-1.7561	4.25e-05
ENSG00000257061.1	1.17e-36	2.4394	1.21e-35	ENSG00000238107.1	2.53e-05	-1.7526	4.27e-05
ENSG00000259448.2	1.18e-36	2.4357	1.21e-35	ENSG00000230699.2	2.59e-05	-1.7531	4.36e-05
ENSG00000242242.1	1.4e-36	2.4222	1.44e-35	ENSG00000251602.2	2.61e-05	-1.7541	4.39e-05
ENSG00000179136.2	1.68e-36	2.4112	1.72e-35	ENSG00000224698.1	2.62e-05	-1.7479	4.4e-05
ENSG00000270581.1	1.98e-36	2.4099	2.03e-35	ENSG00000259423.1	2.65e-05	-1.7405	4.45e-05
ENSG00000260917.1	2.57e-36	2.4286	2.62e-35	ENSG00000272430.1	2.68e-05	-1.7524	4.5e-05
ENSG00000239801.1	3.1e-36	2.4198	3.16e-35	ENSG00000272516.1	2.7e-05	-1.7508	4.53e-05
ENSG00000273409.1	3.57e-36	2.4158	3.63e-35	ENSG00000270168.1	2.79e-05	-1.7456	4.67e-05
ENSG00000258274.1	3.77e-36	2.4161	3.82e-35	ENSG00000261235.1	2.83e-05	-1.7467	4.74e-05
ENSG00000261490.1	3.8e-36	2.425	3.85e-35	ENSG00000255857.1	2.84e-05	-1.7488	4.75e-05
ENSG00000261340.1	4.29e-36	2.4251	4.33e-35	ENSG00000250643.1	2.9e-05	-1.7425	4.84e-05
ENSG00000266288.1	4.58e-36	2.4177	4.62e-35	ENSG00000271888.1	2.91e-05	-1.7472	4.85e-05
ENSG00000267683.1	4.87e-36	2.4288	4.9e-35	ENSG00000272940.1	2.91e-05	-1.7467	4.85e-05
ENSG00000259285.1	5.15e-36	2.4159	5.17e-35	ENSG00000272989.1	2.93e-05	-1.7467	4.88e-05
ENSG00000231367.1	6.55e-36	2.4198	6.56e-35	ENSG00000227706.3	2.95e-05	-1.7307	4.91e-05
ENSG00000225873.1	6.64e-36	2.4108	6.64e-35	ENSG00000261324.2	2.96e-05	-1.7461	4.93e-05
ENSG00000254744.3	9.08e-36	2.407	9.06e-35	ENSG00000244252.1	2.98e-05	-1.7419	4.96e-05
ENSG00000248294.1	9.25e-36	2.4034	9.21e-35	ENSG00000260588.1	2.99e-05	-1.7456	4.97e-05
ENSG00000272690.1	9.62e-36	2.4162	9.55e-35	ENSG00000224746.1	3.02e-05	-1.7447	5.02e-05
ENSG00000224238.2	1.05e-35	2.4138	1.04e-34	ENSG00000270361.1	3.03e-05	-1.7433	5.03e-05
ENSG00000255548.1	1.2e-35	2.3932	1.19e-34	ENSG00000269619.1	3.03e-05	-1.7434	5.03e-05
ENSG00000186148.7	1.43e-35	2.4125	1.41e-34	ENSG00000271981.1	3.05e-05	-1.7419	5.06e-05
ENSG00000249125.1	1.46e-35	2.3914	1.44e-34	ENSG00000260792.1	3.1e-05	-1.7416	5.14e-05
ENSG00000260271.1	1.68e-35	2.3915	1.65e-34	ENSG00000197463.8	3.16e-05	-1.7276	5.23e-05
ENSG00000260025.1	2.14e-35	2.4088	2.1e-34	ENSG00000238045.5	3.16e-05	-1.7417	5.23e-05
ENSG00000233926.1	2.16e-35	2.4	2.11e-34	ENSG00000231305.3	3.19e-05	-1.7416	5.27e-05
ENSG00000258604.1	2.17e-35	2.3919	2.12e-34	ENSG00000260228.1	3.21e-05	-1.7411	5.31e-05
ENSG00000239739.1	2.21e-35	2.4331	2.15e-34	ENSG00000261488.1	3.22e-05	-1.7409	5.32e-05
ENSG00000232451.1	2.27e-35	2.4084	2.2e-34	ENSG00000241180.1	3.3e-05	-1.7306	5.45e-05
ENSG00000251450.1	2.27e-35	2.4043	2.2e-34	ENSG00000259977.1	3.33e-05	-1.7267	5.5e-05
ENSG00000253811.1	2.5e-35	2.4012	2.42e-34	ENSG00000260996.1	3.35e-05	-1.7385	5.52e-05
ENSG00000232891.1	2.65e-35	2.3872	2.56e-34	ENSG00000260239.1	3.35e-05	-1.7254	5.52e-05
ENSG00000231768.1	2.97e-35	2.4052	2.87e-34	ENSG00000267943.1	3.35e-05	-1.7358	5.52e-05
ENSG00000228484.1	3.62e-35	2.3974	3.49e-34	ENSG00000233975.1	3.36e-05	-1.7313	5.54e-05
ENSG00000230435.1	6.3e-35	2.3902	6.06e-34	ENSG00000231903.1	3.36e-05	-1.7356	5.54e-05
ENSG00000260787.1	6.49e-35	2.3983	6.23e-34	ENSG00000255050.1	3.38e-05	-1.7323	5.57e-05
ENSG00000237975.2	6.53e-35	2.3981	6.25e-34	ENSG00000214559.3	3.39e-05	-1.7326	5.58e-05
ENSG00000254754.1	6.58e-35	2.4121	6.29e-34	ENSG00000224875.2	3.4e-05	-1.734	5.6e-05
ENSG00000231252.1	7.5e-35	2.377	7.15e-34	ENSG00000243637.1	3.41e-05	-1.7349	5.6e-05
ENSG00000267325.1	8.44e-35	2.3957	8.03e-34	ENSG00000229970.3	3.43e-05	-1.728	5.63e-05
ENSG00000259058.1	9.32e-35	2.416	8.85e-34	ENSG00000225768.1	3.52e-05	-1.7308	5.77e-05
ENSG00000256124.1	9.37e-35	2.3903	8.88e-34	ENSG00000270120.1	3.57e-05	-1.7308	5.85e-05
ENSG00000224743.2	1.08e-34	2.3888	1.02e-33	ENSG00000265728.1	3.84e-05	-1.7231	6.26e-05
ENSG00000224621.1	1.2e-34	2.3839	1.13e-33	ENSG00000247735.2	3.87e-05	-1.7295	6.3e-05
ENSG00000260343.1	1.26e-34	2.417	1.19e-33	ENSG00000203635.2	3.87e-05	-1.7288	6.3e-05
ENSG00000250659.2	1.28e-34	2.3871	1.2e-33	ENSG00000272960.1	4.08e-05	-1.7262	6.63e-05
ENSG00000248445.1	1.57e-34	2.3898	1.47e-33	ENSG00000273008.1	4.09e-05	-1.7261	6.64e-05
ENSG00000224251.2	1.82e-34	2.38	1.71e-33	ENSG00000232811.1	4.22e-05	-1.7241	6.84e-05
ENSG00000248986.1	1.87e-34	2.4033	1.75e-33	ENSG00000235578.1	4.23e-05	-1.7087	6.85e-05
ENSG00000258443.1	2.05e-34	2.3851	1.91e-33	ENSG00000255178.1	4.24e-05	-1.7124	6.86e-05
ENSG00000253702.1	2.2e-34	2.3682	2.05e-33	ENSG00000233017.1	4.28e-05	-1.7163	6.92e-05
ENSG00000249574.1	2.44e-34	2.3792	2.27e-33	ENSG00000261713.2	4.28e-05	-1.7087	6.92e-05
ENSG00000260645.1	2.46e-34	2.3855	2.28e-33	ENSG00000224614.1	4.29e-05	-1.7228	6.94e-05
ENSG00000247970.2	2.86e-34	2.3806	2.64e-33	ENSG00000260289.1	4.32e-05	-1.7084	6.98e-05
ENSG00000230258.2	2.86e-34	2.3875	2.64e-33	ENSG00000226754.1	4.42e-05	-1.7211	7.13e-05
ENSG00000267097.1	4.16e-34	2.3719	3.84e-33	ENSG00000269621.1	4.42e-05	-1.7078	7.13e-05
ENSG00000248576.1	4.4e-34	2.3777	4.05e-33	ENSG00000223779.4	4.42e-05	-1.7213	7.13e-05
ENSG00000232286.1	4.98e-34	2.3869	4.58e-33	ENSG00000255568.2	4.42e-05	-1.7212	7.13e-05
ENSG00000272373.1	5.52e-34	2.3778	5.06e-33	ENSG00000241359.1	4.5e-05	-1.7133	7.25e-05
ENSG00000231889.3	7.16e-34	2.3753	6.56e-33	ENSG00000235106.4	4.54e-05	-1.7195	7.31e-05
ENSG00000267262.1	7.32e-34	2.3551	6.69e-33	ENSG00000232698.1	4.61e-05	-1.7181	7.41e-05
ENSG00000235009.1	7.42e-34	2.3566	6.77e-33	ENSG00000269899.1	4.65e-05	-1.7181	7.47e-05
ENSG00000271347.1	7.74e-34	2.3729	7.05e-33	ENSG00000263884.1	4.65e-05	-1.7179	7.47e-05
ENSG00000225057.2	9.09e-34	2.3729	8.26e-33	ENSG00000253395.1	4.79e-05	-1.7159	7.67e-05
ENSG00000224957.1	1.15e-33	2.3636	1.04e-32	ENSG00000242622.1	4.89e-05	-1.7149	7.82e-05
ENSG00000254528.3	1.23e-33	2.3692	1.11e-32	ENSG00000260249.2	4.94e-05	-1.7121	7.9e-05
ENSG00000225914.1	1.33e-33	2.3579	1.2e-32	ENSG00000253130.1	4.98e-05	-1.7039	7.95e-05
ENSG00000259359.1	1.39e-33	2.3498	1.25e-32	ENSG00000233399.2	4.99e-05	-1.6988	7.97e-05
ENSG00000236404.4	1.48e-33	2.3683	1.33e-32	ENSG00000223631.1	5.04e-05	-1.7033	8.04e-05
ENSG00000253456.1	1.62e-33	2.3794	1.45e-32	ENSG00000262801.1	5.1e-05	-1.7068	8.13e-05
ENSG00000272758.1	1.62e-33	2.3674	1.45e-32	ENSG00000267213.3	5.16e-05	-1.7116	8.22e-05
ENSG00000249955.1	2.92e-33	2.3417	2.61e-32	ENSG00000243273.1	5.17e-05	-1.6977	8.24e-05
ENSG00000233117.2	2.94e-33	2.3617	2.63e-32	ENSG00000248245.1	5.19e-05	-1.6991	8.27e-05
ENSG00000241593.1	3.39e-33	2.3428	3.02e-32	ENSG00000225265.1	5.32e-05	-1.7098	8.47e-05
ENSG00000250451.1	3.56e-33	2.3598	3.17e-32	ENSG00000253802.1	5.32e-05	-1.6969	8.47e-05
ENSG00000254602.1	3.82e-33	2.3586	3.39e-32	ENSG00000224269.1	5.4e-05	-1.6969	8.59e-05
ENSG00000227352.1	4.53e-33	2.3428	4.02e-32	ENSG00000253447.1	5.43e-05	-1.699	8.63e-05
ENSG00000248925.1	5.05e-33	2.3549	4.47e-32	ENSG00000248870.1	5.45e-05	-1.6951	8.66e-05
ENSG00000258424.1	5.64e-33	2.3552	4.98e-32	ENSG00000228216.1	5.46e-05	-1.695	8.67e-05
ENSG00000237697.2	8.01e-33	2.352	7.06e-32	ENSG00000259676.1	5.51e-05	-1.6939	8.75e-05
ENSG00000223477.3	9.18e-33	2.3488	8.08e-32	ENSG00000259225.2	5.59e-05	-1.7063	8.87e-05
ENSG00000205231.1	9.46e-33	2.3735	8.31e-32	ENSG00000254205.1	5.6e-05	-1.6957	8.88e-05
ENSG00000269289.1	1.05e-32	2.3442	9.19e-32	ENSG00000255345.1	5.65e-05	-1.6965	8.96e-05
ENSG00000267299.1	1.05e-32	2.3343	9.19e-32	ENSG00000273113.1	5.69e-05	-1.7054	9.01e-05
ENSG00000230839.1	1.13e-32	2.3415	9.88e-32	ENSG00000253658.1	5.77e-05	-1.6925	9.13e-05
ENSG00000270069.1	1.26e-32	2.3475	1.1e-31	ENSG00000254486.1	5.79e-05	-1.6898	9.15e-05
ENSG00000237987.1	1.35e-32	2.3378	1.18e-31	ENSG00000256982.1	5.84e-05	-1.6976	9.22e-05
ENSG00000226202.2	1.57e-32	2.3328	1.36e-31	ENSG00000273237.1	5.85e-05	-1.7039	9.24e-05
ENSG00000254041.1	1.6e-32	2.3292	1.39e-31	ENSG00000268205.1	5.86e-05	-1.7038	9.25e-05
ENSG00000259446.1	1.87e-32	2.326	1.62e-31	ENSG00000273415.1	5.99e-05	-1.6905	9.43e-05
ENSG00000249695.2	2.04e-32	2.3333	1.76e-31	ENSG00000264491.1	6.06e-05	-1.6969	9.54e-05
ENSG00000259188.1	2.32e-32	2.3291	2e-31	ENSG00000272438.1	6.06e-05	-1.6956	9.54e-05
ENSG00000265413.1	2.44e-32	2.3404	2.1e-31	ENSG00000258331.1	6.1e-05	-1.6927	9.59e-05
ENSG00000263684.1	2.63e-32	2.367	2.26e-31	ENSG00000264964.1	6.18e-05	-1.7	9.71e-05
ENSG00000229444.1	2.93e-32	2.3228	2.52e-31	ENSG00000267383.2	6.28e-05	-1.6995	9.86e-05
ENSG00000255545.3	3.23e-32	2.3297	2.77e-31	ENSG00000261758.1	6.28e-05	-1.6914	9.86e-05
ENSG00000233760.1	3.59e-32	2.3338	3.07e-31	ENSG00000249599.1	6.42e-05	-1.688	0.000101
ENSG00000250072.1	3.97e-32	2.3183	3.39e-31	ENSG00000237883.1	6.48e-05	-1.6976	0.000102
ENSG00000273087.1	4.3e-32	2.3263	3.66e-31	ENSG00000267394.1	6.52e-05	-1.6972	0.000102
ENSG00000249984.1	5.47e-32	2.3203	4.65e-31	ENSG00000236846.1	6.67e-05	-1.6908	0.000104
ENSG00000272783.1	6.58e-32	2.3299	5.59e-31	ENSG00000256955.1	6.68e-05	-1.6827	0.000105
ENSG00000231518.1	7.55e-32	2.3114	6.4e-31	ENSG00000253824.1	6.75e-05	-1.6868	0.000106
ENSG00000227508.2	8.44e-32	2.326	7.14e-31	ENSG00000269646.1	6.75e-05	-1.6952	0.000106
ENSG00000250331.1	9.03e-32	2.3118	7.63e-31	ENSG00000254340.1	6.93e-05	-1.6932	0.000108
ENSG00000237576.1	1.1e-31	2.3081	9.28e-31	ENSG00000271830.1	6.98e-05	-1.6795	0.000109
ENSG00000258631.2	1.21e-31	2.3101	1.02e-30	ENSG00000256166.1	7.03e-05	-1.6856	0.00011
ENSG00000260166.1	1.23e-31	2.308	1.03e-30	ENSG00000203446.2	7.17e-05	-1.6908	0.000112
ENSG00000250699.1	1.26e-31	2.3053	1.06e-30	ENSG00000267729.1	7.17e-05	-1.6857	0.000112
ENSG00000235840.1	1.45e-31	2.3136	1.21e-30	ENSG00000228801.5	7.18e-05	-1.6914	0.000112
ENSG00000235257.4	1.5e-31	2.3231	1.25e-30	ENSG00000267702.1	7.21e-05	-1.6912	0.000112
ENSG00000236859.2	1.61e-31	2.3224	1.34e-30	ENSG00000271065.1	7.28e-05	-1.6782	0.000113
ENSG00000232623.1	1.77e-31	2.3032	1.47e-30	ENSG00000234693.1	7.32e-05	-1.6804	0.000114
ENSG00000249198.1	1.83e-31	2.3389	1.52e-30	ENSG00000224897.2	7.43e-05	-1.6893	0.000115
ENSG00000244479.2	1.87e-31	2.3209	1.55e-30	ENSG00000231868.1	7.43e-05	-1.6865	0.000115
ENSG00000268673.3	2.07e-31	2.3013	1.72e-30	ENSG00000226852.2	7.48e-05	-1.6886	0.000116
ENSG00000255595.1	2.14e-31	2.3087	1.77e-30	ENSG00000226740.1	7.6e-05	-1.6759	0.000118
ENSG00000255084.1	2.36e-31	2.3011	1.95e-30	ENSG00000263934.2	7.73e-05	-1.687	0.00012
ENSG00000266912.1	2.7e-31	2.3166	2.23e-30	ENSG00000268764.1	7.79e-05	-1.6846	0.000121
ENSG00000259351.1	2.72e-31	2.3138	2.24e-30	ENSG00000229780.1	7.85e-05	-1.6837	0.000122
ENSG00000269290.1	3.34e-31	2.315	2.74e-30	ENSG00000273132.1	7.92e-05	-1.6739	0.000122
ENSG00000177757.1	3.45e-31	2.3147	2.83e-30	ENSG00000225255.2	7.96e-05	-1.672	0.000123
ENSG00000230333.2	4.06e-31	2.313	3.32e-30	ENSG00000249421.1	8.06e-05	-1.6738	0.000124
ENSG00000260868.1	4.13e-31	2.312	3.37e-30	ENSG00000198468.3	8.1e-05	-1.684	0.000125
ENSG00000256947.1	4.13e-31	2.2965	3.37e-30	ENSG00000269246.1	8.22e-05	-1.683	0.000127
ENSG00000234197.1	4.34e-31	2.2997	3.54e-30	ENSG00000272662.1	8.25e-05	-1.6784	0.000127
ENSG00000249145.1	4.49e-31	2.3371	3.65e-30	ENSG00000260394.2	8.25e-05	-1.681	0.000127
ENSG00000253474.1	4.67e-31	2.2959	3.79e-30	ENSG00000235052.1	8.33e-05	-1.6801	0.000128
ENSG00000235387.1	5.19e-31	2.3106	4.21e-30	ENSG00000249647.2	8.65e-05	-1.6699	0.000133
ENSG00000273471.1	5.44e-31	2.31	4.4e-30	ENSG00000234191.1	8.77e-05	-1.6662	0.000135
ENSG00000253853.1	5.87e-31	2.3012	4.74e-30	ENSG00000260135.2	8.79e-05	-1.6777	0.000135
ENSG00000247199.3	6.63e-31	2.3079	5.35e-30	ENSG00000213793.3	8.84e-05	-1.6788	0.000136
ENSG00000263050.1	7.35e-31	2.3071	5.92e-30	ENSG00000260281.1	9.14e-05	-1.6754	0.00014
ENSG00000261706.1	7.44e-31	2.2945	5.98e-30	ENSG00000243967.3	9.63e-05	-1.6629	0.000147
ENSG00000258399.2	7.56e-31	2.3003	6.07e-30	ENSG00000262298.1	9.68e-05	-1.6706	0.000148
ENSG00000231290.1	8.94e-31	2.305	7.16e-30	ENSG00000253227.1	9.73e-05	-1.6602	0.000149
ENSG00000249797.1	9.21e-31	2.2875	7.37e-30	ENSG00000259083.1	9.79e-05	-1.6666	0.000149
ENSG00000223504.1	9.44e-31	2.3304	7.54e-30	ENSG00000229776.1	0.0001	-1.6589	0.000153
ENSG00000237803.1	1.15e-30	2.2923	9.17e-30	ENSG00000256802.2	0.0001	-1.6694	0.000153
ENSG00000267405.1	1.22e-30	2.2951	9.71e-30	ENSG00000259447.1	0.000101	-1.6579	0.000153
ENSG00000263257.1	1.23e-30	2.2843	9.77e-30	ENSG00000226155.1	0.000103	-1.6693	0.000157
ENSG00000233644.1	1.92e-30	2.2805	1.52e-29	ENSG00000251604.1	0.000105	-1.6563	0.000159
ENSG00000233178.3	2.02e-30	2.2832	1.6e-29	ENSG00000259264.1	0.000105	-1.6644	0.000159
ENSG00000261707.1	2.22e-30	2.289	1.76e-29	ENSG00000236140.1	0.000106	-1.6673	0.00016
ENSG00000256249.1	2.42e-30	2.2785	1.91e-29	ENSG00000243083.1	0.000106	-1.6638	0.000162
ENSG00000267364.1	2.75e-30	2.2937	2.17e-29	ENSG00000249231.3	0.000111	-1.6596	0.000168
ENSG00000231291.3	2.95e-30	2.2749	2.32e-29	ENSG00000273002.1	0.000111	-1.6651	0.000168
ENSG00000257156.1	3.06e-30	2.2751	2.4e-29	ENSG00000233384.1	0.000111	-1.6628	0.000169
ENSG00000253733.2	3.07e-30	2.2885	2.41e-29	ENSG00000233903.2	0.000112	-1.6645	0.00017
ENSG00000255015.1	3.72e-30	2.2802	2.91e-29	ENSG00000260942.1	0.000114	-1.6637	0.000172
ENSG00000232377.1	4.84e-30	2.2707	3.78e-29	ENSG00000260778.2	0.000114	-1.6635	0.000172
ENSG00000266176.1	5.1e-30	2.2853	3.98e-29	ENSG00000244345.1	0.000117	-1.6499	0.000176
ENSG00000267304.1	5.46e-30	2.2726	4.25e-29	ENSG00000259309.1	0.000118	-1.6484	0.000178
ENSG00000232063.1	5.72e-30	2.2863	4.45e-29	ENSG00000223850.1	0.000119	-1.6512	0.000179
ENSG00000249790.2	7.19e-30	2.282	5.58e-29	ENSG00000273481.1	0.000119	-1.6501	0.000179
ENSG00000230943.1	8.36e-30	2.2814	6.48e-29	ENSG00000267649.1	0.000124	-1.6581	0.000186
ENSG00000253105.1	1.05e-29	2.2751	8.13e-29	ENSG00000270557.1	0.000125	-1.6579	0.000188
ENSG00000255479.1	1.51e-29	2.2586	1.17e-28	ENSG00000273366.1	0.000125	-1.6578	0.000188
ENSG00000249265.1	1.75e-29	2.284	1.35e-28	ENSG00000255120.1	0.000126	-1.6557	0.000189
ENSG00000225764.1	2.19e-29	2.2566	1.69e-28	ENSG00000242540.2	0.000126	-1.6478	0.00019
ENSG00000256195.2	2.55e-29	2.2573	1.96e-28	ENSG00000229983.1	0.000129	-1.6464	0.000193
ENSG00000226530.1	2.59e-29	2.2586	1.99e-28	ENSG00000230061.1	0.000129	-1.6558	0.000193
ENSG00000246548.3	3.09e-29	2.2684	2.37e-28	ENSG00000185203.7	0.00013	-1.6515	0.000195
ENSG00000233153.1	3.25e-29	2.2513	2.49e-28	ENSG00000231612.1	0.00013	-1.6508	0.000195
ENSG00000249307.1	3.38e-29	2.2681	2.58e-28	ENSG00000272328.1	0.000132	-1.6413	0.000197
ENSG00000261295.1	3.39e-29	2.2681	2.59e-28	ENSG00000205537.2	0.000133	-1.6484	0.000198
ENSG00000254577.1	4.1e-29	2.2657	3.12e-28	ENSG00000228126.1	0.000133	-1.6535	0.000199
ENSG00000259719.1	4.17e-29	2.2512	3.17e-28	ENSG00000233080.2	0.000135	-1.6523	0.000201
ENSG00000230590.3	4.48e-29	2.2652	3.4e-28	ENSG00000182165.13	0.00014	-1.6508	0.000209
ENSG00000232316.1	4.82e-29	2.2505	3.65e-28	ENSG00000267701.1	0.000142	-1.6498	0.000211
ENSG00000269186.1	4.9e-29	2.2801	3.71e-28	ENSG00000239213.1	0.000142	-1.6501	0.000211
ENSG00000254139.1	5.61e-29	2.2473	4.24e-28	ENSG00000225208.1	0.000142	-1.6433	0.000211
ENSG00000261485.1	7.61e-29	2.2598	5.74e-28	ENSG00000225489.2	0.000144	-1.6493	0.000214
ENSG00000253641.1	9.09e-29	2.2573	6.85e-28	ENSG00000268658.1	0.000145	-1.6485	0.000216
ENSG00000260578.1	9.7e-29	2.257	7.3e-28	ENSG00000253616.1	0.000145	-1.6454	0.000216
ENSG00000227188.1	1.5e-28	2.2381	1.13e-27	ENSG00000265185.2	0.000145	-1.6486	0.000216
ENSG00000253829.1	1.77e-28	2.2487	1.33e-27	ENSG00000235029.1	0.000146	-1.6426	0.000217
ENSG00000269614.1	1.94e-28	2.235	1.45e-27	ENSG00000248360.3	0.000147	-1.6478	0.000218
ENSG00000231718.1	2.25e-28	2.2723	1.68e-27	ENSG00000266930.2	0.000148	-1.6475	0.000219
ENSG00000232759.1	2.36e-28	2.2476	1.76e-27	ENSG00000263727.1	0.000151	-1.636	0.000223
ENSG00000258675.1	2.58e-28	2.2365	1.92e-27	ENSG00000225506.2	0.000151	-1.6463	0.000223
ENSG00000259820.1	3.23e-28	2.2448	2.4e-27	ENSG00000229278.1	0.000153	-1.6434	0.000226
ENSG00000235782.1	3.51e-28	2.2305	2.61e-27	ENSG00000264486.1	0.000153	-1.6341	0.000226
ENSG00000261355.1	3.61e-28	2.2436	2.68e-27	ENSG00000263893.2	0.000155	-1.6329	0.000229
ENSG00000248339.1	4.13e-28	2.2429	3.06e-27	ENSG00000260793.2	0.000156	-1.6442	0.00023
ENSG00000214043.3	4.31e-28	2.2301	3.19e-27	ENSG00000260193.1	0.000157	-1.6439	0.000231
ENSG00000269971.1	5.77e-28	2.224	4.26e-27	ENSG00000228201.1	0.000158	-1.6422	0.000232
ENSG00000241679.2	6.35e-28	2.2275	4.68e-27	ENSG00000261261.2	0.00016	-1.6312	0.000235
ENSG00000261616.1	6.63e-28	2.2353	4.88e-27	ENSG00000233077.1	0.000165	-1.6407	0.000242
ENSG00000258696.1	8.31e-28	2.2187	6.11e-27	ENSG00000261804.1	0.000166	-1.6394	0.000244
ENSG00000270017.1	9.31e-28	2.2337	6.83e-27	ENSG00000263244.1	0.000167	-1.6402	0.000244
ENSG00000270076.1	9.44e-28	2.2272	6.92e-27	ENSG00000269924.1	0.000169	-1.6379	0.000248
ENSG00000271755.1	9.52e-28	2.2334	6.97e-27	ENSG00000181097.5	0.00017	-1.639	0.000249
ENSG00000250048.1	1.23e-27	2.215	8.99e-27	ENSG00000243550.2	0.000171	-1.6281	0.000249
ENSG00000270599.1	1.57e-27	2.2275	1.15e-26	ENSG00000245522.2	0.000171	-1.6386	0.00025
ENSG00000254456.1	1.75e-27	2.2401	1.27e-26	ENSG00000253170.1	0.000171	-1.6269	0.00025
ENSG00000224660.1	2.68e-27	2.2225	1.95e-26	ENSG00000250714.3	0.000172	-1.6381	0.000252
ENSG00000225649.1	2.84e-27	2.2209	2.06e-26	ENSG00000232192.1	0.000173	-1.6257	0.000252
ENSG00000242628.1	2.89e-27	2.2078	2.1e-26	ENSG00000258534.1	0.000173	-1.6379	0.000252
ENSG00000224222.1	3.32e-27	2.2042	2.4e-26	ENSG00000226137.3	0.000173	-1.6378	0.000253
ENSG00000196972.6	3.39e-27	2.22	2.45e-26	ENSG00000270170.1	0.000174	-1.6376	0.000253
ENSG00000254855.1	4.58e-27	2.2018	3.3e-26	ENSG00000174365.15	0.000183	-1.6346	0.000266
ENSG00000258535.1	4.58e-27	2.2119	3.3e-26	ENSG00000224842.2	0.000183	-1.6345	0.000266
ENSG00000264635.1	5.24e-27	2.2143	3.77e-26	ENSG00000244382.1	0.000183	-1.6221	0.000266
ENSG00000223401.1	5.69e-27	2.2138	4.09e-26	ENSG00000184324.11	0.000184	-1.629	0.000267
ENSG00000261026.1	6.42e-27	2.2115	4.6e-26	ENSG00000251144.1	0.000189	-1.6219	0.000274
ENSG00000261158.1	6.42e-27	2.1981	4.6e-26	ENSG00000251018.2	0.000191	-1.6195	0.000277
ENSG00000223436.1	6.46e-27	2.227	4.62e-26	ENSG00000265542.1	0.000192	-1.6301	0.000278
ENSG00000256973.1	7.57e-27	2.2108	5.41e-26	ENSG00000271555.1	0.000192	-1.6302	0.000279
ENSG00000271390.1	8.18e-27	2.1952	5.83e-26	ENSG00000257391.1	0.000194	-1.6257	0.000281
ENSG00000249378.1	8.88e-27	2.2089	6.32e-26	ENSG00000224932.1	0.000199	-1.6222	0.000288
ENSG00000262454.1	9.99e-27	2.2084	7.1e-26	ENSG00000261693.1	0.000202	-1.6283	0.000291
ENSG00000224239.1	1.1e-26	2.1924	7.81e-26	ENSG00000267715.1	0.000202	-1.6275	0.000291
ENSG00000273442.1	2.34e-26	2.1957	1.66e-25	ENSG00000267452.1	0.000202	-1.6274	0.000292
ENSG00000259687.1	2.8e-26	2.1966	1.98e-25	ENSG00000260248.1	0.000203	-1.628	0.000293
ENSG00000228577.1	2.88e-26	2.18	2.04e-25	ENSG00000261252.1	0.000206	-1.6273	0.000296
ENSG00000236861.2	2.93e-26	2.1956	2.07e-25	ENSG00000267268.1	0.000206	-1.6264	0.000296
ENSG00000226808.1	3.83e-26	2.1934	2.7e-25	ENSG00000259254.1	0.000211	-1.6138	0.000304
ENSG00000236894.2	4.32e-26	2.1803	3.04e-25	ENSG00000263931.1	0.000214	-1.6223	0.000309
ENSG00000246898.1	4.49e-26	2.1923	3.16e-25	ENSG00000253959.1	0.000216	-1.6178	0.000311
ENSG00000236466.1	4.67e-26	2.19	3.28e-25	ENSG00000260757.1	0.00022	-1.6117	0.000315
ENSG00000267904.1	4.69e-26	2.1918	3.29e-25	ENSG00000260963.1	0.000224	-1.6112	0.000321
ENSG00000258410.1	5.35e-26	2.1869	3.74e-25	ENSG00000227237.1	0.000224	-1.6147	0.000322
ENSG00000227475.1	5.45e-26	2.185	3.81e-25	ENSG00000223764.2	0.000225	-1.6219	0.000323
ENSG00000255310.2	5.64e-26	2.1898	3.93e-25	ENSG00000243321.2	0.000227	-1.6103	0.000325
ENSG00000273348.1	6.45e-26	2.1741	4.49e-25	ENSG00000196756.7	0.000228	-1.6212	0.000326
ENSG00000263726.1	7.64e-26	2.2005	5.31e-25	ENSG00000268119.1	0.000229	-1.6209	0.000328
ENSG00000243220.1	7.85e-26	2.1809	5.45e-25	ENSG00000233718.1	0.000231	-1.6113	0.00033
ENSG00000231856.1	8.45e-26	2.1854	5.86e-25	ENSG00000234072.1	0.000234	-1.6198	0.000334
ENSG00000246451.2	8.65e-26	2.1851	5.99e-25	ENSG00000253593.2	0.000236	-1.6075	0.000337
ENSG00000225929.1	8.82e-26	2.1699	6.09e-25	ENSG00000230454.1	0.000239	-1.6183	0.000342
ENSG00000267169.1	8.82e-26	2.1846	6.09e-25	ENSG00000231405.1	0.00024	-1.6073	0.000342
ENSG00000235263.1	1.01e-25	2.1663	6.97e-25	ENSG00000234478.1	0.000241	-1.6176	0.000344
ENSG00000254319.1	1.09e-25	2.1789	7.51e-25	ENSG00000261670.1	0.000241	-1.6154	0.000344
ENSG00000253775.1	1.2e-25	2.1866	8.25e-25	ENSG00000255525.1	0.000244	-1.6069	0.000347
ENSG00000254510.1	1.25e-25	2.1807	8.58e-25	ENSG00000272721.1	0.000247	-1.6165	0.000351
ENSG00000259928.1	1.4e-25	2.1634	9.6e-25	ENSG00000259023.2	0.000254	-1.6033	0.000361
ENSG00000254192.1	1.41e-25	2.1752	9.66e-25	ENSG00000249781.2	0.000256	-1.6024	0.000363
ENSG00000259107.1	1.45e-25	2.1982	9.9e-25	ENSG00000260997.1	0.000256	-1.6141	0.000363
ENSG00000271943.1	1.45e-25	2.1787	9.9e-25	ENSG00000230005.2	0.000257	-1.6097	0.000364
ENSG00000258425.1	1.61e-25	2.1611	1.1e-24	ENSG00000227773.1	0.000259	-1.6051	0.000366
ENSG00000263370.1	1.69e-25	2.1663	1.15e-24	ENSG00000238141.2	0.000259	-1.6119	0.000366
ENSG00000272782.1	1.71e-25	2.1775	1.16e-24	ENSG00000254364.1	0.000259	-1.6021	0.000366
ENSG00000259705.1	1.88e-25	2.1759	1.28e-24	ENSG00000251365.1	0.000259	-1.6051	0.000366
ENSG00000255455.2	2.12e-25	2.1752	1.44e-24	ENSG00000227619.1	0.000259	-1.6128	0.000367
ENSG00000264968.1	2.21e-25	2.1738	1.5e-24	ENSG00000261104.1	0.000261	-1.6101	0.000368
ENSG00000258949.1	2.28e-25	2.1727	1.54e-24	ENSG00000235919.3	0.000262	-1.6125	0.00037
ENSG00000230735.1	2.36e-25	2.1695	1.59e-24	ENSG00000228221.1	0.000264	-1.6121	0.000372
ENSG00000245857.2	2.37e-25	2.1602	1.6e-24	ENSG00000270605.1	0.000264	-1.6121	0.000372
ENSG00000259416.2	2.52e-25	2.1715	1.7e-24	ENSG00000265458.1	0.000265	-1.6118	0.000374
ENSG00000271553.1	2.58e-25	2.1729	1.73e-24	ENSG00000236008.1	0.000268	-1.611	0.000378
ENSG00000234690.2	3.09e-25	2.171	2.07e-24	ENSG00000234979.1	0.000269	-1.5991	0.000379
ENSG00000234699.1	3.44e-25	2.164	2.31e-24	ENSG00000228723.2	0.000269	-1.6001	0.000379
ENSG00000253190.2	3.51e-25	2.1561	2.35e-24	ENSG00000243069.3	0.00027	-1.6107	0.00038
ENSG00000269652.1	3.83e-25	2.1559	2.56e-24	ENSG00000253414.2	0.000272	-1.6102	0.000382
ENSG00000271430.1	4.12e-25	2.1678	2.75e-24	ENSG00000261008.2	0.000275	-1.6093	0.000386
ENSG00000237070.1	4.34e-25	2.1527	2.89e-24	ENSG00000249203.1	0.000276	-1.6023	0.000388
ENSG00000241211.1	4.67e-25	2.1551	3.11e-24	ENSG00000225532.1	0.000284	-1.5995	0.000398
ENSG00000227705.1	4.73e-25	2.1502	3.14e-24	ENSG00000231150.1	0.000285	-1.6034	0.0004
ENSG00000246774.1	5.75e-25	2.1484	3.82e-24	ENSG00000235313.1	0.000285	-1.6074	0.0004
ENSG00000271533.1	6.43e-25	2.1628	4.26e-24	ENSG00000224260.2	0.000291	-1.596	0.000408
ENSG00000249494.1	6.44e-25	2.1611	4.26e-24	ENSG00000257808.1	0.000291	-1.5985	0.000408
ENSG00000228791.3	6.49e-25	2.1625	4.29e-24	ENSG00000261690.1	0.000292	-1.6057	0.000409
ENSG00000234206.1	7.51e-25	2.1451	4.96e-24	ENSG00000265217.1	0.000294	-1.5997	0.000411
ENSG00000272416.1	7.76e-25	2.1607	5.12e-24	ENSG00000250546.1	0.000294	-1.5945	0.000411
ENSG00000256513.1	8.1e-25	2.1694	5.33e-24	ENSG00000270460.1	0.000299	-1.5932	0.000417
ENSG00000248019.2	8.14e-25	2.1602	5.35e-24	ENSG00000241472.2	0.0003	-1.6044	0.000418
ENSG00000236714.1	8.26e-25	2.1524	5.42e-24	ENSG00000271781.1	0.000302	-1.6039	0.000422
ENSG00000261823.1	8.48e-25	2.1523	5.56e-24	ENSG00000226087.1	0.000307	-1.5987	0.000428
ENSG00000266573.1	9.91e-25	2.1435	6.49e-24	ENSG00000227630.2	0.000312	-1.6021	0.000434
ENSG00000259070.1	1.23e-24	2.1556	8.04e-24	ENSG00000230366.5	0.000317	-1.601	0.000441
ENSG00000226889.3	1.25e-24	2.1473	8.16e-24	ENSG00000231467.2	0.000317	-1.59	0.000441
ENSG00000226263.1	1.27e-24	2.1479	8.28e-24	ENSG00000267251.1	0.000317	-1.601	0.000441
ENSG00000236501.1	1.34e-24	2.1458	8.73e-24	ENSG00000268006.1	0.000319	-1.6007	0.000443
ENSG00000255495.1	1.35e-24	2.1544	8.78e-24	ENSG00000226609.1	0.000321	-1.5982	0.000446
ENSG00000258851.1	1.36e-24	2.1528	8.83e-24	ENSG00000261342.1	0.000323	-1.5999	0.000448
ENSG00000174403.11	2.08e-24	2.1355	1.35e-23	ENSG00000255509.2	0.000325	-1.5907	0.000451
ENSG00000269427.1	2.08e-24	2.1497	1.35e-23	ENSG00000233844.1	0.000326	-1.5878	0.000452
ENSG00000251364.2	2.21e-24	2.149	1.43e-23	ENSG00000260766.1	0.000328	-1.599	0.000454
ENSG00000223745.3	2.49e-24	2.1476	1.61e-23	ENSG00000203999.4	0.00033	-1.5987	0.000457
ENSG00000242569.3	2.77e-24	2.1424	1.79e-23	ENSG00000272663.1	0.00033	-1.5985	0.000457
ENSG00000240057.1	2.86e-24	2.1457	1.84e-23	ENSG00000267424.1	0.000339	-1.5894	0.000469
ENSG00000260859.1	3.01e-24	2.1301	1.94e-23	ENSG00000235949.1	0.000348	-1.5854	0.000481
ENSG00000227082.1	3.07e-24	2.1451	1.97e-23	ENSG00000235343.1	0.000349	-1.5836	0.000483
ENSG00000232912.1	3.19e-24	2.1436	2.05e-23	ENSG00000259910.1	0.000353	-1.5882	0.000488
ENSG00000232973.7	3.74e-24	2.143	2.4e-23	ENSG00000255306.1	0.000359	-1.5937	0.000494
ENSG00000224371.1	4.46e-24	2.1309	2.85e-23	ENSG00000250893.1	0.000363	-1.5925	0.0005
ENSG00000232655.1	4.88e-24	2.1311	3.12e-23	ENSG00000243799.1	0.000365	-1.5839	0.000502
ENSG00000257252.1	5.05e-24	2.1382	3.22e-23	ENSG00000271717.1	0.000365	-1.5913	0.000503
ENSG00000245685.2	5.19e-24	2.1393	3.31e-23	ENSG00000234437.1	0.000365	-1.586	0.000503
ENSG00000232878.1	6.43e-24	2.1217	4.09e-23	ENSG00000236039.1	0.000368	-1.5889	0.000507
ENSG00000229647.1	6.64e-24	2.1365	4.22e-23	ENSG00000226598.1	0.000368	-1.5834	0.000507
ENSG00000228063.1	7.64e-24	2.1321	4.85e-23	ENSG00000258773.1	0.000374	-1.5838	0.000514
ENSG00000260336.1	7.94e-24	2.1345	5.04e-23	ENSG00000264207.1	0.000375	-1.591	0.000515
ENSG00000260786.1	8.87e-24	2.1547	5.62e-23	ENSG00000241818.1	0.000384	-1.5795	0.000528
ENSG00000250158.1	9.26e-24	2.142	5.86e-23	ENSG00000260454.1	0.000386	-1.5794	0.00053
ENSG00000233978.1	1.01e-23	2.1466	6.38e-23	ENSG00000234883.2	0.000389	-1.5889	0.000534
ENSG00000254814.1	1.03e-23	2.1268	6.49e-23	ENSG00000261925.1	0.000391	-1.5857	0.000536
ENSG00000203808.6	1.03e-23	2.1275	6.49e-23	ENSG00000236830.2	0.000398	-1.5876	0.000545
ENSG00000257279.1	1.08e-23	2.1252	6.8e-23	ENSG00000272945.1	0.000399	-1.5871	0.000546
ENSG00000269044.1	1.1e-23	2.1308	6.9e-23	ENSG00000260447.1	0.000405	-1.5864	0.000554
ENSG00000272992.1	1.1e-23	2.1237	6.9e-23	ENSG00000262966.2	0.000406	-1.5854	0.000555
ENSG00000228961.1	1.22e-23	2.1264	7.65e-23	ENSG00000232715.1	0.000406	-1.5784	0.000555
ENSG00000250073.2	1.32e-23	2.1287	8.26e-23	ENSG00000257989.1	0.000408	-1.582	0.000558
ENSG00000250303.2	1.33e-23	2.1286	8.31e-23	ENSG00000230102.3	0.000409	-1.5859	0.000558
ENSG00000272734.1	1.38e-23	2.1282	8.62e-23	ENSG00000235214.1	0.000409	-1.5745	0.000558
ENSG00000272040.1	1.7e-23	2.1258	1.06e-22	ENSG00000226637.1	0.00041	-1.5857	0.000559
ENSG00000255363.1	1.76e-23	2.1093	1.1e-22	ENSG00000224223.1	0.000416	-1.5738	0.000567
ENSG00000228242.3	1.8e-23	2.1239	1.12e-22	ENSG00000271420.1	0.000421	-1.584	0.000572
ENSG00000254810.1	1.85e-23	2.1246	1.15e-22	ENSG00000226969.1	0.000421	-1.5732	0.000573
ENSG00000232934.3	2.29e-23	2.117	1.42e-22	ENSG00000253774.1	0.000428	-1.5732	0.000581
ENSG00000235933.1	2.53e-23	2.1068	1.57e-22	ENSG00000223768.1	0.000435	-1.582	0.000591
ENSG00000260563.2	2.55e-23	2.1211	1.58e-22	ENSG00000227455.2	0.000438	-1.5705	0.000595
ENSG00000248346.1	2.68e-23	2.1121	1.66e-22	ENSG00000262714.1	0.000438	-1.581	0.000595
ENSG00000227165.3	3.3e-23	2.1166	2.04e-22	ENSG00000253521.1	0.000439	-1.5707	0.000596
ENSG00000254499.1	3.82e-23	2.1292	2.35e-22	ENSG00000267886.1	0.000445	-1.5801	0.000603
ENSG00000251443.1	4.18e-23	2.1235	2.57e-22	ENSG00000257048.1	0.000449	-1.5692	0.000609
ENSG00000248202.1	4.7e-23	2.1087	2.89e-22	ENSG00000251002.3	0.000452	-1.5796	0.000612
ENSG00000260473.1	5.39e-23	2.0988	3.31e-22	ENSG00000236318.1	0.000466	-1.5726	0.00063
ENSG00000259606.2	5.83e-23	2.0979	3.57e-22	ENSG00000261720.1	0.000467	-1.5753	0.00063
ENSG00000259969.1	5.87e-23	2.1115	3.59e-22	ENSG00000260498.1	0.000468	-1.5677	0.000632
ENSG00000256757.1	6.23e-23	2.0963	3.81e-22	ENSG00000261542.1	0.000468	-1.5776	0.000632
ENSG00000266993.1	6.7e-23	2.1074	4.09e-22	ENSG00000253844.1	0.000471	-1.5762	0.000635
ENSG00000272167.1	7.22e-23	2.1145	4.4e-22	ENSG00000234503.1	0.000472	-1.5671	0.000636
ENSG00000251323.2	7.97e-23	2.1072	4.86e-22	ENSG00000272861.1	0.000472	-1.577	0.000636
ENSG00000229167.1	7.99e-23	2.1022	4.86e-22	ENSG00000255921.1	0.000472	-1.5686	0.000636
ENSG00000234638.1	8.1e-23	2.1247	4.92e-22	ENSG00000259925.1	0.000474	-1.5695	0.000638
ENSG00000261353.1	8.1e-23	2.1078	4.92e-22	ENSG00000259459.1	0.000474	-1.5761	0.000639
ENSG00000232057.1	8.36e-23	2.0915	5.07e-22	ENSG00000236908.2	0.000479	-1.5758	0.000645
ENSG00000259327.1	8.95e-23	2.1055	5.42e-22	ENSG00000233137.2	0.000482	-1.5758	0.000649
ENSG00000260895.1	9.08e-23	2.1024	5.49e-22	ENSG00000253983.2	0.000483	-1.5741	0.00065
ENSG00000226629.1	1.09e-22	2.0902	6.57e-22	ENSG00000260579.1	0.000485	-1.5754	0.000651
ENSG00000236066.1	1.09e-22	2.1018	6.57e-22	ENSG00000251635.1	0.000488	-1.5662	0.000655
ENSG00000267612.1	1.16e-22	2.0996	6.99e-22	ENSG00000260468.1	0.00049	-1.5747	0.000657
ENSG00000228865.1	1.18e-22	2.0891	7.09e-22	ENSG00000225675.2	0.000492	-1.5688	0.00066
ENSG00000250646.1	1.18e-22	2.1097	7.09e-22	ENSG00000260936.1	0.000503	-1.5732	0.000674
ENSG00000253509.1	1.27e-22	2.0866	7.62e-22	ENSG00000273281.1	0.000506	-1.5728	0.000678
ENSG00000239828.2	1.44e-22	2.1003	8.63e-22	ENSG00000230489.1	0.000513	-1.5656	0.000686
ENSG00000257595.2	1.51e-22	2.0944	9.04e-22	ENSG00000249413.2	0.000513	-1.5641	0.000687
ENSG00000257671.1	1.58e-22	2.0994	9.45e-22	ENSG00000272556.1	0.000516	-1.5716	0.00069
ENSG00000229852.2	1.65e-22	2.0994	9.85e-22	ENSG00000254142.2	0.00052	-1.5691	0.000694
ENSG00000265511.1	1.67e-22	2.0992	9.96e-22	ENSG00000244265.1	0.000521	-1.5704	0.000696
ENSG00000246250.2	1.82e-22	2.0948	1.08e-21	ENSG00000253182.1	0.000521	-1.5632	0.000696
ENSG00000254530.1	1.91e-22	2.1188	1.14e-21	ENSG00000224272.2	0.000528	-1.5613	0.000704
ENSG00000249604.1	2.15e-22	2.0814	1.28e-21	ENSG00000266916.1	0.00053	-1.57	0.000706
ENSG00000257557.1	3.21e-22	2.0916	1.9e-21	ENSG00000269967.1	0.00053	-1.5696	0.000707
ENSG00000223563.1	3.36e-22	2.09	1.99e-21	ENSG00000245526.4	0.00053	-1.5611	0.000707
ENSG00000237781.2	3.36e-22	2.0908	1.99e-21	ENSG00000270604.1	0.000543	-1.5686	0.000723
ENSG00000227959.1	3.5e-22	2.0887	2.07e-21	ENSG00000260907.1	0.000544	-1.564	0.000724
ENSG00000266911.1	3.93e-22	2.0761	2.32e-21	ENSG00000263013.1	0.000545	-1.5683	0.000725
ENSG00000228079.1	4.37e-22	2.0772	2.58e-21	ENSG00000258798.1	0.000546	-1.5656	0.000727
ENSG00000235079.1	4.44e-22	2.0866	2.62e-21	ENSG00000242136.1	0.000547	-1.5624	0.000727
ENSG00000259652.1	4.54e-22	2.0861	2.67e-21	ENSG00000236272.1	0.000554	-1.5572	0.000736
ENSG00000244214.1	4.88e-22	2.0795	2.87e-21	ENSG00000250874.1	0.000557	-1.561	0.00074
ENSG00000251061.2	4.91e-22	2.1052	2.88e-21	ENSG00000253666.1	0.000557	-1.5582	0.00074
ENSG00000235733.2	4.94e-22	2.0734	2.9e-21	ENSG00000236137.1	0.00056	-1.5666	0.000742
ENSG00000258682.1	5.19e-22	2.086	3.04e-21	ENSG00000254111.1	0.00056	-1.5565	0.000742
ENSG00000266588.1	5.67e-22	2.0783	3.32e-21	ENSG00000223714.1	0.000564	-1.5653	0.000748
ENSG00000226676.1	5.83e-22	2.0704	3.41e-21	ENSG00000203441.2	0.000569	-1.5655	0.000754
ENSG00000261337.1	6.08e-22	2.084	3.55e-21	ENSG00000260081.1	0.000581	-1.5644	0.000768
ENSG00000237248.3	6.27e-22	2.0837	3.65e-21	ENSG00000227359.1	0.000585	-1.564	0.000774
ENSG00000225930.3	6.93e-22	2.0682	4.03e-21	ENSG00000265125.1	0.000585	-1.5535	0.000774
ENSG00000259942.1	7.54e-22	2.0768	4.38e-21	ENSG00000250133.2	0.00059	-1.5616	0.000779
ENSG00000242973.2	7.7e-22	2.0659	4.47e-21	ENSG00000267593.1	0.00059	-1.5562	0.00078
ENSG00000175773.8	7.99e-22	2.0807	4.63e-21	ENSG00000233427.1	0.000602	-1.562	0.000795
ENSG00000248428.1	8.11e-22	2.0693	4.7e-21	ENSG00000244332.1	0.000605	-1.5518	0.000798
ENSG00000244706.2	8.35e-22	2.0711	4.83e-21	ENSG00000226690.2	0.000608	-1.5525	0.000802
ENSG00000259905.1	8.68e-22	2.0761	5.01e-21	ENSG00000204044.5	0.000616	-1.5518	0.000812
ENSG00000272597.1	9.46e-22	2.071	5.46e-21	ENSG00000214145.2	0.00062	-1.5604	0.000816
ENSG00000263120.1	1.06e-21	2.0742	6.11e-21	ENSG00000229964.1	0.000622	-1.5554	0.000819
ENSG00000225981.1	1.07e-21	2.0662	6.16e-21	ENSG00000261465.2	0.000628	-1.5524	0.000826
ENSG00000271417.1	1.08e-21	2.0624	6.21e-21	ENSG00000269825.1	0.00063	-1.5595	0.000829
ENSG00000249451.1	1.14e-21	2.0633	6.54e-21	ENSG00000228561.2	0.000632	-1.5561	0.000831
ENSG00000267079.1	1.14e-21	2.062	6.54e-21	ENSG00000229055.3	0.000633	-1.5499	0.000833
ENSG00000260035.1	1.24e-21	2.0613	7.1e-21	ENSG00000236081.1	0.000636	-1.554	0.000835
ENSG00000259604.1	1.81e-21	2.0705	1.04e-20	ENSG00000263731.1	0.000637	-1.5588	0.000836
ENSG00000253505.1	1.82e-21	2.0597	1.04e-20	ENSG00000225537.1	0.000639	-1.548	0.000838
ENSG00000259065.1	1.87e-21	2.0707	1.07e-20	ENSG00000272288.1	0.000656	-1.5571	0.00086
ENSG00000257259.1	1.87e-21	2.0586	1.07e-20	ENSG00000236452.1	0.000657	-1.548	0.000861
ENSG00000230918.1	2.17e-21	2.0575	1.24e-20	ENSG00000226913.1	0.000664	-1.5517	0.00087
ENSG00000173867.8	2.54e-21	2.067	1.44e-20	ENSG00000237281.1	0.000665	-1.547	0.000871
ENSG00000216863.5	2.66e-21	2.0639	1.51e-20	ENSG00000249734.1	0.000669	-1.546	0.000876
ENSG00000239593.1	2.78e-21	2.0566	1.58e-20	ENSG00000260156.1	0.000671	-1.5479	0.000877
ENSG00000245849.2	2.83e-21	2.0657	1.6e-20	ENSG00000261481.1	0.000671	-1.5473	0.000877
ENSG00000237738.1	2.93e-21	2.0532	1.66e-20	ENSG00000260403.1	0.000672	-1.549	0.000878
ENSG00000227479.1	3.03e-21	2.0519	1.71e-20	ENSG00000259713.1	0.000672	-1.5509	0.000878
ENSG00000225383.2	3.18e-21	2.0641	1.8e-20	ENSG00000269934.1	0.000679	-1.5549	0.000887
ENSG00000263394.1	3.2e-21	2.0639	1.81e-20	ENSG00000271387.1	0.000693	-1.5535	0.000904
ENSG00000261428.1	3.37e-21	2.0636	1.9e-20	ENSG00000230432.1	0.000696	-1.5534	0.000907
ENSG00000271086.1	3.38e-21	2.0521	1.9e-20	ENSG00000225742.1	0.000697	-1.553	0.000908
ENSG00000259287.1	4.01e-21	2.0614	2.25e-20	ENSG00000227375.1	0.000699	-1.5527	0.00091
ENSG00000166917.7	4.02e-21	2.0471	2.26e-20	ENSG00000248949.1	0.000702	-1.5426	0.000914
ENSG00000236094.1	4.04e-21	2.0477	2.27e-20	ENSG00000234129.3	0.000712	-1.5521	0.000926
ENSG00000260878.1	4.14e-21	2.0458	2.32e-20	ENSG00000259306.2	0.000727	-1.5489	0.000944
ENSG00000273381.1	4.98e-21	2.0589	2.79e-20	ENSG00000260978.1	0.000728	-1.541	0.000945
ENSG00000249054.2	5.22e-21	2.0668	2.92e-20	ENSG00000273174.1	0.000732	-1.5505	0.00095
ENSG00000267280.1	5.61e-21	2.0574	3.13e-20	ENSG00000264125.1	0.000735	-1.5421	0.000953
ENSG00000237036.4	5.64e-21	2.0572	3.15e-20	ENSG00000265778.1	0.000735	-1.55	0.000953
ENSG00000231865.1	6.27e-21	2.0535	3.49e-20	ENSG00000260955.2	0.000741	-1.5488	0.000961
ENSG00000233005.1	6.68e-21	2.0414	3.72e-20	ENSG00000253653.1	0.000743	-1.5404	0.000963
ENSG00000225974.1	7.16e-21	2.0512	3.98e-20	ENSG00000259508.1	0.000759	-1.5391	0.000983
ENSG00000229151.1	7.44e-21	2.0414	4.13e-20	ENSG00000256733.1	0.00076	-1.5385	0.000984
ENSG00000254302.1	7.51e-21	2.0611	4.16e-20	ENSG00000227145.1	0.000761	-1.5403	0.000985
ENSG00000228622.1	7.66e-21	2.0479	4.24e-20	ENSG00000242048.2	0.000764	-1.5434	0.000988
ENSG00000263207.2	7.66e-21	2.0426	4.24e-20	ENSG00000230498.1	0.000771	-1.5468	0.000997
ENSG00000236266.1	7.72e-21	2.0475	4.27e-20	ENSG00000231131.2	0.000771	-1.5427	0.000997
ENSG00000271871.1	8.31e-21	2.0522	4.59e-20	ENSG00000236682.1	0.000787	-1.5462	0.00102
ENSG00000243818.4	8.89e-21	2.0684	4.9e-20	ENSG00000271912.1	0.000787	-1.5462	0.00102
ENSG00000269696.1	9.78e-21	2.0507	5.39e-20	ENSG00000260805.1	0.000792	-1.5458	0.00102
ENSG00000270031.1	1.06e-20	2.0486	5.83e-20	ENSG00000255164.1	0.000796	-1.5455	0.00103
ENSG00000232746.1	1.07e-20	2.052	5.88e-20	ENSG00000263859.1	0.000807	-1.5446	0.00104
ENSG00000224884.1	1.19e-20	2.0482	6.53e-20	ENSG00000215256.3	0.000812	-1.5443	0.00105
ENSG00000270607.1	1.31e-20	2.047	7.18e-20	ENSG00000231881.1	0.000826	-1.5352	0.00106
ENSG00000271584.1	1.32e-20	2.045	7.23e-20	ENSG00000270372.1	0.000826	-1.5371	0.00106
ENSG00000263096.1	1.33e-20	2.0326	7.27e-20	ENSG00000255521.1	0.000831	-1.5426	0.00107
ENSG00000226426.1	1.34e-20	2.0493	7.31e-20	ENSG00000223652.2	0.00084	-1.5422	0.00108
ENSG00000272639.1	1.34e-20	2.046	7.31e-20	ENSG00000246582.2	0.00084	-1.5422	0.00108
ENSG00000270123.2	1.36e-20	2.0575	7.41e-20	ENSG00000261402.1	0.000843	-1.5352	0.00108
ENSG00000232900.1	1.4e-20	2.0315	7.62e-20	ENSG00000262117.1	0.00085	-1.5333	0.00109
ENSG00000231521.1	1.47e-20	2.0369	7.99e-20	ENSG00000247311.2	0.000851	-1.5387	0.00109
ENSG00000258943.1	1.52e-20	2.0432	8.26e-20	ENSG00000232461.1	0.000854	-1.5331	0.00109
ENSG00000255243.1	1.62e-20	2.0639	8.79e-20	ENSG00000233540.1	0.000855	-1.5335	0.0011
ENSG00000250620.1	1.74e-20	2.0386	9.43e-20	ENSG00000235939.1	0.000856	-1.5389	0.0011
ENSG00000256984.1	1.81e-20	2.0298	9.8e-20	ENSG00000235643.1	0.000856	-1.5308	0.0011
ENSG00000204187.5	1.84e-20	2.0374	9.95e-20	ENSG00000241475.1	0.000856	-1.533	0.0011
ENSG00000234880.1	1.93e-20	2.0287	1.04e-19	ENSG00000260698.1	0.000859	-1.5408	0.0011
ENSG00000259887.1	2.07e-20	2.0294	1.12e-19	ENSG00000246528.3	0.000864	-1.5352	0.00111
ENSG00000267454.1	2.2e-20	2.0407	1.19e-19	ENSG00000233930.3	0.000868	-1.538	0.00111
ENSG00000233639.1	2.32e-20	2.0251	1.25e-19	ENSG00000226320.1	0.000876	-1.5297	0.00112
ENSG00000255669.1	2.37e-20	2.0304	1.27e-19	ENSG00000225173.1	0.000878	-1.5367	0.00112
ENSG00000253855.1	2.39e-20	2.0495	1.28e-19	ENSG00000273313.1	0.000886	-1.5287	0.00113
ENSG00000175967.3	2.61e-20	2.0302	1.4e-19	ENSG00000254574.1	0.000892	-1.5283	0.00114
ENSG00000265265.1	2.7e-20	2.0519	1.45e-19	ENSG00000253773.1	0.000902	-1.5377	0.00115
ENSG00000264339.1	2.83e-20	2.0346	1.51e-19	ENSG00000227066.1	0.000916	-1.5359	0.00117
ENSG00000248844.2	2.88e-20	2.0225	1.54e-19	ENSG00000249084.1	0.000936	-1.5257	0.00119
ENSG00000269979.1	2.89e-20	2.0373	1.54e-19	ENSG00000260018.1	0.000939	-1.5355	0.00119
ENSG00000260876.1	3.04e-20	2.034	1.62e-19	ENSG00000230417.6	0.000955	-1.5322	0.00121
ENSG00000225956.1	3.06e-20	2.0267	1.63e-19	ENSG00000269425.1	0.000973	-1.5315	0.00124
ENSG00000236120.2	3.26e-20	2.0358	1.74e-19	ENSG00000235795.1	0.000988	-1.5324	0.00125
ENSG00000244198.1	3.51e-20	2.0349	1.87e-19	ENSG00000262888.1	0.000988	-1.5321	0.00125
ENSG00000249509.1	3.74e-20	2.0207	1.99e-19	ENSG00000225172.1	0.000994	-1.5231	0.00126
ENSG00000228763.1	3.86e-20	2.033	2.05e-19	ENSG00000250418.1	0.00101	-1.5226	0.00128
ENSG00000203356.2	4e-20	2.0313	2.12e-19	ENSG00000233621.1	0.00101	-1.5312	0.00128
ENSG00000267581.1	4.02e-20	2.0332	2.13e-19	ENSG00000258914.1	0.00101	-1.5297	0.00128
ENSG00000229388.1	4.18e-20	2.0326	2.21e-19	ENSG00000235831.2	0.00101	-1.5309	0.00128
ENSG00000257647.1	4.28e-20	2.031	2.26e-19	ENSG00000224559.2	0.00102	-1.5293	0.00129
ENSG00000261656.1	4.54e-20	2.0233	2.4e-19	ENSG00000260954.1	0.00104	-1.5294	0.00131
ENSG00000245904.2	5.41e-20	2.0294	2.85e-19	ENSG00000268049.1	0.00105	-1.5291	0.00132
ENSG00000239715.1	5.55e-20	2.0346	2.92e-19	ENSG00000268340.1	0.00105	-1.5289	0.00132
ENSG00000246523.3	5.97e-20	2.0283	3.14e-19	ENSG00000204110.6	0.00105	-1.5208	0.00133
ENSG00000253187.2	6.55e-20	2.0221	3.44e-19	ENSG00000260352.1	0.00105	-1.5283	0.00133
ENSG00000260823.1	7.13e-20	2.0247	3.74e-19	ENSG00000260063.1	0.00106	-1.528	0.00134
ENSG00000267373.1	7.54e-20	2.0147	3.95e-19	ENSG00000247877.2	0.00107	-1.5269	0.00134
ENSG00000259577.1	7.56e-20	2.0243	3.96e-19	ENSG00000268686.1	0.00107	-1.5274	0.00135
ENSG00000248975.2	9.5e-20	2.0332	4.97e-19	ENSG00000228950.1	0.00108	-1.5244	0.00136
ENSG00000271551.1	9.65e-20	2.0223	5.04e-19	ENSG00000238117.1	0.00108	-1.5232	0.00136
ENSG00000232667.5	9.98e-20	2.0378	5.21e-19	ENSG00000235319.1	0.00108	-1.5258	0.00136
ENSG00000225793.2	9.99e-20	2.0219	5.21e-19	ENSG00000253174.2	0.00109	-1.5169	0.00137
ENSG00000224505.2	1.01e-19	2.0212	5.26e-19	ENSG00000256633.1	0.00112	-1.5245	0.0014
ENSG00000270419.1	1.04e-19	2.0212	5.41e-19	ENSG00000225826.1	0.00112	-1.5165	0.00141
ENSG00000224821.5	1.26e-19	2.0055	6.55e-19	ENSG00000257696.1	0.00112	-1.5246	0.00141
ENSG00000254929.2	1.36e-19	2.0181	7.06e-19	ENSG00000251533.2	0.00112	-1.5233	0.00141
ENSG00000230074.1	1.39e-19	2.0178	7.21e-19	ENSG00000229522.1	0.00113	-1.5239	0.00141
ENSG00000260706.1	1.78e-19	2.0042	9.22e-19	ENSG00000253477.1	0.00113	-1.5152	0.00142
ENSG00000236494.1	1.89e-19	2.0056	9.78e-19	ENSG00000203605.3	0.00113	-1.5159	0.00142
ENSG00000229941.1	1.92e-19	2.0103	9.92e-19	ENSG00000261540.1	0.00113	-1.5189	0.00142
ENSG00000254350.1	1.99e-19	1.9992	1.03e-18	ENSG00000262944.1	0.00113	-1.5242	0.00142
ENSG00000259817.1	2.02e-19	2.0319	1.04e-18	ENSG00000261360.1	0.00114	-1.5236	0.00143
ENSG00000270100.1	2.02e-19	2.0125	1.04e-18	ENSG00000259894.1	0.00116	-1.5227	0.00145
ENSG00000254040.1	2.63e-19	1.997	1.35e-18	ENSG00000259354.1	0.00116	-1.5227	0.00145
ENSG00000260396.1	2.71e-19	2.009	1.39e-18	ENSG00000254271.1	0.00117	-1.5191	0.00146
ENSG00000255480.1	2.78e-19	1.9969	1.43e-18	ENSG00000261441.1	0.00117	-1.5224	0.00146
ENSG00000260837.1	2.8e-19	2.009	1.44e-18	ENSG00000259042.1	0.00117	-1.5199	0.00146
ENSG00000267131.1	2.87e-19	2.0036	1.47e-18	ENSG00000257683.1	0.00118	-1.516	0.00148
ENSG00000237357.1	3.12e-19	2.0076	1.6e-18	ENSG00000259175.1	0.00119	-1.5202	0.00148
ENSG00000226862.1	3.72e-19	2.0037	1.9e-18	ENSG00000260979.1	0.0012	-1.5185	0.0015
ENSG00000233067.2	3.78e-19	1.9931	1.93e-18	ENSG00000257191.1	0.00121	-1.511	0.0015
ENSG00000259972.1	3.85e-19	2.005	1.96e-18	ENSG00000270933.1	0.00122	-1.5197	0.00152
ENSG00000248491.1	4.09e-19	1.9906	2.08e-18	ENSG00000225106.1	0.00122	-1.5148	0.00152
ENSG00000228495.1	4.26e-19	2.0033	2.17e-18	ENSG00000269990.1	0.00123	-1.5195	0.00153
ENSG00000244055.1	4.94e-19	2.0017	2.51e-18	ENSG00000214803.3	0.00124	-1.5146	0.00154
ENSG00000260269.1	4.99e-19	1.9977	2.54e-18	ENSG00000271947.1	0.00124	-1.5176	0.00155
ENSG00000258789.1	5.12e-19	2.0012	2.6e-18	ENSG00000232767.1	0.00125	-1.5085	0.00156
ENSG00000235887.2	5.29e-19	1.9882	2.68e-18	ENSG00000258867.1	0.00126	-1.5172	0.00156
ENSG00000255323.1	5.65e-19	2.0183	2.86e-18	ENSG00000258791.3	0.00126	-1.5104	0.00157
ENSG00000174680.5	5.7e-19	1.9975	2.88e-18	ENSG00000227895.4	0.00127	-1.5085	0.00158
ENSG00000231817.3	5.76e-19	1.9895	2.91e-18	ENSG00000266579.1	0.00128	-1.5111	0.00159
ENSG00000248719.1	5.95e-19	1.9883	3e-18	ENSG00000259964.2	0.00128	-1.5111	0.00159
ENSG00000248508.2	6.1e-19	1.9991	3.08e-18	ENSG00000260088.1	0.00128	-1.5158	0.00159
ENSG00000254003.1	6.16e-19	1.9854	3.1e-18	ENSG00000271727.1	0.00129	-1.5153	0.0016
ENSG00000259408.1	7.04e-19	1.9971	3.54e-18	ENSG00000251081.1	0.00129	-1.5174	0.0016
ENSG00000230452.1	7.05e-19	1.9975	3.54e-18	ENSG00000254317.1	0.0013	-1.5159	0.0016
ENSG00000235483.1	7.97e-19	2.0116	4e-18	ENSG00000254100.1	0.0013	-1.5147	0.00161
ENSG00000267296.2	8.35e-19	1.9952	4.19e-18	ENSG00000231560.1	0.00131	-1.5089	0.00162
ENSG00000226197.2	8.83e-19	1.9938	4.43e-18	ENSG00000250033.1	0.00131	-1.5112	0.00162
ENSG00000267417.1	9.04e-19	1.981	4.53e-18	ENSG00000247595.2	0.00133	-1.5142	0.00165
ENSG00000235007.2	9.18e-19	1.9798	4.59e-18	ENSG00000240571.1	0.00134	-1.5139	0.00165
ENSG00000240050.1	9.47e-19	1.9934	4.73e-18	ENSG00000224294.1	0.00134	-1.5069	0.00166
ENSG00000226679.1	1.01e-18	1.994	5.04e-18	ENSG00000251459.1	0.00135	-1.5056	0.00166
ENSG00000223633.2	1.02e-18	1.9843	5.08e-18	ENSG00000263412.1	0.00135	-1.5134	0.00167
ENSG00000177822.3	1.02e-18	1.9921	5.08e-18	ENSG00000234832.1	0.00138	-1.5097	0.0017
ENSG00000244124.1	1.02e-18	1.9916	5.08e-18	ENSG00000236663.1	0.00138	-1.5097	0.0017
ENSG00000241479.1	1.27e-18	1.9771	6.31e-18	ENSG00000267565.1	0.00138	-1.512	0.0017
ENSG00000206187.3	1.28e-18	1.9933	6.36e-18	ENSG00000225647.1	0.00139	-1.5054	0.00171
ENSG00000254417.1	1.3e-18	1.9867	6.44e-18	ENSG00000259087.1	0.00139	-1.51	0.00171
ENSG00000234944.1	1.3e-18	1.9769	6.44e-18	ENSG00000273311.1	0.0014	-1.5112	0.00172
ENSG00000253649.1	1.37e-18	1.9882	6.78e-18	ENSG00000225417.1	0.00141	-1.5024	0.00173
ENSG00000267731.1	1.54e-18	1.9872	7.62e-18	ENSG00000236537.1	0.00141	-1.5109	0.00173
ENSG00000269994.1	1.59e-18	1.9832	7.85e-18	ENSG00000228022.1	0.00142	-1.5099	0.00175
ENSG00000270547.1	1.59e-18	1.9869	7.85e-18	ENSG00000226423.1	0.00143	-1.5022	0.00175
ENSG00000269993.1	1.66e-18	1.9948	8.18e-18	ENSG00000235499.1	0.00143	-1.5101	0.00175
ENSG00000231104.4	1.72e-18	1.9838	8.47e-18	ENSG00000254431.1	0.00143	-1.5059	0.00175
ENSG00000272254.1	1.78e-18	1.9779	8.76e-18	ENSG00000236206.1	0.00143	-1.5005	0.00175
ENSG00000253661.1	1.81e-18	1.9847	8.9e-18	ENSG00000234171.1	0.00143	-1.5098	0.00176
ENSG00000259170.1	1.83e-18	1.9834	8.99e-18	ENSG00000267575.2	0.00144	-1.5096	0.00176
ENSG00000258983.1	1.84e-18	1.9729	9.03e-18	ENSG00000254084.1	0.00144	-1.5006	0.00177
ENSG00000267481.1	1.88e-18	1.9847	9.21e-18	ENSG00000251405.2	0.00145	-1.5076	0.00178
ENSG00000225028.1	1.93e-18	1.9796	9.45e-18	ENSG00000272792.1	0.00145	-1.509	0.00178
ENSG00000269918.1	2.04e-18	1.9836	9.98e-18	ENSG00000271593.1	0.00146	-1.5001	0.00178
ENSG00000261101.1	2.06e-18	1.9834	1.01e-17	ENSG00000245750.3	0.00148	-1.508	0.0018
ENSG00000260927.1	2.11e-18	1.983	1.03e-17	ENSG00000246526.2	0.00148	-1.5079	0.0018
ENSG00000186369.5	2.18e-18	1.9687	1.06e-17	ENSG00000228917.1	0.00148	-1.5051	0.0018
ENSG00000117242.7	2.25e-18	1.9819	1.1e-17	ENSG00000228714.2	0.00149	-1.4997	0.00182
ENSG00000254404.1	2.29e-18	1.9696	1.11e-17	ENSG00000257543.1	0.00149	-1.5073	0.00182
ENSG00000247809.3	2.37e-18	1.9816	1.15e-17	ENSG00000254119.1	0.00149	-1.4988	0.00182
ENSG00000237721.1	2.46e-18	1.9747	1.19e-17	ENSG00000261824.2	0.00149	-1.5072	0.00182
ENSG00000259732.1	2.73e-18	1.9792	1.32e-17	ENSG00000259631.1	0.00151	-1.4984	0.00184
ENSG00000257151.1	2.73e-18	1.9798	1.32e-17	ENSG00000264707.1	0.00151	-1.5065	0.00184
ENSG00000232712.2	3.28e-18	1.9765	1.59e-17	ENSG00000261068.1	0.00152	-1.5064	0.00185
ENSG00000225541.1	3.46e-18	1.9757	1.67e-17	ENSG00000248505.1	0.00152	-1.5002	0.00185
ENSG00000205037.2	3.51e-18	1.9739	1.7e-17	ENSG00000254789.1	0.00152	-1.497	0.00186
ENSG00000271576.1	3.56e-18	1.9763	1.72e-17	ENSG00000226950.2	0.00153	-1.5057	0.00187
ENSG00000253476.1	3.61e-18	1.9761	1.74e-17	ENSG00000215424.5	0.00154	-1.5054	0.00187
ENSG00000254638.1	3.85e-18	1.9665	1.85e-17	ENSG00000257869.1	0.00154	-1.5	0.00187
ENSG00000260808.1	3.99e-18	1.9622	1.92e-17	ENSG00000226328.2	0.00155	-1.5049	0.00189
ENSG00000273124.1	4.08e-18	1.9608	1.96e-17	ENSG00000260317.1	0.00156	-1.5045	0.0019
ENSG00000272784.1	4.19e-18	1.9721	2.01e-17	ENSG00000245928.2	0.00159	-1.4953	0.00193
ENSG00000253343.1	4.19e-18	1.9604	2.01e-17	ENSG00000187621.10	0.00159	-1.5021	0.00193
ENSG00000223725.2	4.32e-18	1.9737	2.07e-17	ENSG00000233693.1	0.0016	-1.4977	0.00194
ENSG00000214922.5	4.53e-18	1.9732	2.17e-17	ENSG00000245832.2	0.0016	-1.4946	0.00194
ENSG00000226792.2	4.55e-18	1.9599	2.18e-17	ENSG00000230628.1	0.00161	-1.4976	0.00195
ENSG00000265992.1	4.69e-18	1.9598	2.24e-17	ENSG00000203497.2	0.00162	-1.5023	0.00197
ENSG00000214650.2	4.94e-18	1.9713	2.36e-17	ENSG00000163597.10	0.00164	-1.5017	0.00199
ENSG00000255651.2	4.97e-18	1.9712	2.37e-17	ENSG00000262412.1	0.00164	-1.5015	0.00199
ENSG00000272949.1	5.06e-18	1.9696	2.41e-17	ENSG00000204949.4	0.00165	-1.4968	0.002
ENSG00000250116.2	5.82e-18	1.9699	2.77e-17	ENSG00000273009.1	0.00166	-1.5008	0.00201
ENSG00000229127.1	7.12e-18	1.9673	3.39e-17	ENSG00000272384.1	0.0017	-1.4996	0.00205
ENSG00000259353.1	7.26e-18	1.9642	3.45e-17	ENSG00000226791.3	0.00172	-1.4989	0.00208
ENSG00000225111.1	7.66e-18	1.9596	3.63e-17	ENSG00000233516.1	0.00172	-1.5023	0.00208
ENSG00000250392.2	8e-18	1.9764	3.79e-17	ENSG00000167117.4	0.00174	-1.49	0.0021
ENSG00000259826.1	8.13e-18	1.9656	3.85e-17	ENSG00000224374.1	0.00175	-1.4899	0.00212
ENSG00000248222.1	9.28e-18	1.9523	4.39e-17	ENSG00000257027.1	0.00176	-1.4976	0.00212
ENSG00000272511.1	9.69e-18	1.9633	4.58e-17	ENSG00000263427.1	0.00176	-1.4901	0.00212
ENSG00000272221.1	9.96e-18	1.963	4.7e-17	ENSG00000259240.1	0.00176	-1.4896	0.00212
ENSG00000203280.3	1e-17	1.9628	4.72e-17	ENSG00000224424.7	0.00177	-1.497	0.00214
ENSG00000269202.1	1.01e-17	1.9627	4.76e-17	ENSG00000272764.1	0.00178	-1.4965	0.00214
ENSG00000239653.1	1.19e-17	1.9607	5.6e-17	ENSG00000231705.1	0.00179	-1.4933	0.00216
ENSG00000241220.1	1.21e-17	1.9482	5.69e-17	ENSG00000231233.1	0.0018	-1.4961	0.00216
ENSG00000273245.1	1.26e-17	1.9589	5.92e-17	ENSG00000226812.2	0.00183	-1.4869	0.0022
ENSG00000236673.1	1.31e-17	1.9666	6.14e-17	ENSG00000223669.1	0.00184	-1.4908	0.00221
ENSG00000259664.1	1.31e-17	1.9542	6.14e-17	ENSG00000255002.1	0.00184	-1.4858	0.00221
ENSG00000272541.1	1.35e-17	1.9568	6.33e-17	ENSG00000250313.2	0.00185	-1.4949	0.00222
ENSG00000251359.3	1.41e-17	1.9583	6.6e-17	ENSG00000262521.1	0.00185	-1.4918	0.00222
ENSG00000267539.1	1.49e-17	1.9441	6.97e-17	ENSG00000232474.1	0.00186	-1.486	0.00223
ENSG00000237419.1	1.6e-17	1.943	7.47e-17	ENSG00000253679.1	0.00186	-1.4867	0.00223
ENSG00000226953.3	1.74e-17	1.9531	8.12e-17	ENSG00000270761.1	0.00187	-1.4937	0.00224
ENSG00000255362.1	1.78e-17	1.9541	8.3e-17	ENSG00000235621.4	0.00189	-1.4923	0.00226
ENSG00000233332.1	1.79e-17	1.9462	8.34e-17	ENSG00000236393.1	0.00192	-1.4884	0.0023
ENSG00000231221.1	1.87e-17	1.9616	8.7e-17	ENSG00000223662.1	0.00194	-1.4849	0.00232
ENSG00000233452.2	1.95e-17	1.9541	9.07e-17	ENSG00000232686.1	0.00195	-1.4912	0.00233
ENSG00000224307.1	1.96e-17	1.954	9.1e-17	ENSG00000248431.1	0.00196	-1.482	0.00235
ENSG00000267747.1	2.06e-17	1.9432	9.56e-17	ENSG00000242578.1	0.00197	-1.4886	0.00235
ENSG00000270777.1	2.2e-17	1.9404	1.02e-16	ENSG00000223393.1	0.00199	-1.4902	0.00237
ENSG00000269680.1	2.25e-17	1.9521	1.04e-16	ENSG00000237476.1	0.002	-1.4897	0.00239
ENSG00000253397.1	2.39e-17	1.9694	1.11e-16	ENSG00000225623.1	0.00201	-1.4806	0.0024
ENSG00000250831.1	2.51e-17	1.9392	1.16e-16	ENSG00000273473.1	0.00202	-1.4892	0.0024
ENSG00000242741.1	2.78e-17	1.9382	1.28e-16	ENSG00000188477.8	0.00204	-1.4806	0.00243
ENSG00000235781.1	2.79e-17	1.9467	1.29e-16	ENSG00000232164.1	0.00204	-1.48	0.00243
ENSG00000261206.1	2.99e-17	1.9636	1.38e-16	ENSG00000231980.1	0.00205	-1.4827	0.00245
ENSG00000226786.2	3e-17	1.9441	1.38e-16	ENSG00000262768.1	0.00206	-1.4803	0.00245
ENSG00000272691.1	3.21e-17	1.9457	1.48e-16	ENSG00000186019.10	0.00206	-1.4879	0.00245
ENSG00000223561.2	3.27e-17	1.9425	1.5e-16	ENSG00000251026.1	0.00207	-1.4812	0.00246
ENSG00000254991.1	3.5e-17	1.9385	1.61e-16	ENSG00000259798.1	0.00207	-1.4859	0.00246
ENSG00000174171.4	3.62e-17	1.9459	1.66e-16	ENSG00000255966.1	0.00208	-1.4867	0.00247
ENSG00000232295.3	3.62e-17	1.9459	1.66e-16	ENSG00000227960.1	0.00208	-1.4874	0.00247
ENSG00000248631.1	3.75e-17	1.9635	1.72e-16	ENSG00000262721.1	0.00209	-1.4871	0.00248
ENSG00000255274.4	3.87e-17	1.9332	1.77e-16	ENSG00000261434.1	0.0021	-1.4858	0.00249
ENSG00000226386.1	3.89e-17	1.9439	1.78e-16	ENSG00000238176.1	0.0021	-1.4779	0.00249
ENSG00000257135.1	3.98e-17	1.9445	1.82e-16	ENSG00000265055.1	0.00211	-1.4863	0.00251
ENSG00000226846.1	4.05e-17	1.9448	1.85e-16	ENSG00000253361.1	0.00212	-1.4857	0.00251
ENSG00000237986.2	4.08e-17	1.9622	1.86e-16	ENSG00000242207.1	0.00212	-1.4776	0.00251
ENSG00000251417.1	4.1e-17	1.9441	1.87e-16	ENSG00000228153.1	0.00213	-1.4786	0.00252
ENSG00000261292.1	4.21e-17	1.9315	1.91e-16	ENSG00000245694.4	0.00218	-1.4845	0.00258
ENSG00000268392.1	4.47e-17	1.9364	2.03e-16	ENSG00000254039.1	0.00218	-1.4772	0.00258
ENSG00000234076.1	4.56e-17	1.9425	2.07e-16	ENSG00000244558.1	0.00219	-1.4843	0.00258
ENSG00000260510.1	4.98e-17	1.9311	2.26e-16	ENSG00000258701.1	0.00219	-1.4843	0.00259
ENSG00000258086.1	5e-17	1.9368	2.27e-16	ENSG00000229841.1	0.0022	-1.4839	0.0026
ENSG00000265091.1	5.28e-17	1.9407	2.39e-16	ENSG00000182057.4	0.00221	-1.4838	0.0026
ENSG00000213279.2	5.56e-17	1.9388	2.51e-16	ENSG00000264067.1	0.00221	-1.4836	0.00261
ENSG00000237531.1	6.18e-17	1.9274	2.79e-16	ENSG00000237017.1	0.00221	-1.4837	0.00261
ENSG00000265888.1	6.88e-17	1.9339	3.11e-16	ENSG00000255523.1	0.00223	-1.4754	0.00263
ENSG00000270091.1	7.11e-17	1.9368	3.21e-16	ENSG00000267567.1	0.00223	-1.4786	0.00263
ENSG00000204802.3	7.15e-17	1.9366	3.22e-16	ENSG00000273142.1	0.00227	-1.4821	0.00267
ENSG00000233969.1	7.2e-17	1.9408	3.24e-16	ENSG00000225986.1	0.00228	-1.4817	0.00269
ENSG00000234936.1	7.21e-17	1.9365	3.24e-16	ENSG00000232043.1	0.00228	-1.4816	0.00269
ENSG00000269951.1	7.39e-17	1.9359	3.32e-16	ENSG00000224511.1	0.0023	-1.48	0.00271
ENSG00000226992.1	8.17e-17	1.9472	3.67e-16	ENSG00000272707.1	0.0023	-1.4811	0.00271
ENSG00000248698.1	9.46e-17	1.9296	4.24e-16	ENSG00000237940.3	0.00232	-1.4807	0.00273
ENSG00000260545.1	1.01e-16	1.9214	4.52e-16	ENSG00000248544.2	0.00232	-1.4795	0.00273
ENSG00000269947.1	1.05e-16	1.9316	4.69e-16	ENSG00000231483.1	0.00233	-1.4765	0.00274
ENSG00000226472.3	1.05e-16	1.9292	4.69e-16	ENSG00000223380.3	0.00236	-1.4796	0.00277
ENSG00000231426.1	1.05e-16	1.9227	4.69e-16	ENSG00000234062.3	0.00237	-1.4794	0.00278
ENSG00000253701.1	1.05e-16	1.9291	4.69e-16	ENSG00000248646.1	0.00237	-1.4847	0.00278
ENSG00000237647.4	1.08e-16	1.9186	4.82e-16	ENSG00000227468.4	0.00237	-1.4788	0.00278
ENSG00000254964.1	1.12e-16	1.9198	4.99e-16	ENSG00000272092.1	0.00239	-1.4789	0.0028
ENSG00000226520.1	1.15e-16	1.9198	5.12e-16	ENSG00000256377.1	0.00241	-1.4763	0.00282
ENSG00000273125.1	1.28e-16	1.9273	5.69e-16	ENSG00000229912.1	0.00241	-1.4713	0.00282
ENSG00000258537.1	1.3e-16	1.9161	5.78e-16	ENSG00000235142.3	0.00241	-1.477	0.00282
ENSG00000231721.2	1.35e-16	1.9281	5.99e-16	ENSG00000272774.1	0.00242	-1.4743	0.00283
ENSG00000228031.2	1.58e-16	1.913	7.01e-16	ENSG00000205054.2	0.00242	-1.4779	0.00283
ENSG00000236734.2	1.59e-16	1.9176	7.04e-16	ENSG00000237637.1	0.00243	-1.4753	0.00284
ENSG00000269901.1	1.64e-16	1.9209	7.26e-16	ENSG00000225030.1	0.00244	-1.4745	0.00285
ENSG00000259437.1	1.7e-16	1.913	7.52e-16	ENSG00000224167.1	0.00245	-1.4771	0.00286
ENSG00000241985.1	2.08e-16	1.9158	9.19e-16	ENSG00000254497.1	0.00246	-1.4773	0.00287
ENSG00000251679.1	2.1e-16	1.9126	9.27e-16	ENSG00000230433.1	0.00246	-1.4745	0.00287
ENSG00000270103.2	2.11e-16	1.9208	9.31e-16	ENSG00000266994.1	0.0025	-1.4706	0.00291
ENSG00000228444.2	2.12e-16	1.9216	9.34e-16	ENSG00000272892.1	0.0025	-1.476	0.00291
ENSG00000238755.3	2.15e-16	1.9174	9.46e-16	ENSG00000259420.1	0.00252	-1.4751	0.00293
ENSG00000237104.1	2.19e-16	1.9362	9.63e-16	ENSG00000228718.1	0.00253	-1.4688	0.00295
ENSG00000270182.1	2.37e-16	1.9108	1.04e-15	ENSG00000229203.1	0.00254	-1.4693	0.00295
ENSG00000251600.1	2.4e-16	1.9139	1.05e-15	ENSG00000253167.1	0.00255	-1.4738	0.00297
ENSG00000240401.4	2.43e-16	1.9197	1.07e-15	ENSG00000267161.1	0.00256	-1.4747	0.00297
ENSG00000258515.1	2.48e-16	1.9198	1.09e-15	ENSG00000250740.1	0.00256	-1.4694	0.00298
ENSG00000248890.1	2.64e-16	1.9189	1.16e-15	ENSG00000228044.2	0.00257	-1.4712	0.00299
ENSG00000251867.2	2.69e-16	1.9175	1.18e-15	ENSG00000251445.1	0.00258	-1.466	0.003
ENSG00000235888.1	2.82e-16	1.9159	1.23e-15	ENSG00000260101.1	0.00261	-1.4736	0.00303
ENSG00000259884.1	2.94e-16	1.9166	1.28e-15	ENSG00000263176.1	0.00262	-1.4686	0.00304
ENSG00000255045.1	3.04e-16	1.9066	1.33e-15	ENSG00000251072.2	0.00262	-1.465	0.00305
ENSG00000272148.1	3.12e-16	1.9166	1.36e-15	ENSG00000242407.1	0.00264	-1.4706	0.00307
ENSG00000231485.1	3.13e-16	1.911	1.36e-15	ENSG00000253618.1	0.00267	-1.4697	0.00309
ENSG00000254675.1	3.28e-16	1.9042	1.43e-15	ENSG00000253741.1	0.00267	-1.4716	0.0031
ENSG00000272137.1	3.62e-16	1.9108	1.57e-15	ENSG00000251408.1	0.00268	-1.4635	0.0031
ENSG00000232018.4	3.79e-16	1.902	1.65e-15	ENSG00000234956.1	0.00272	-1.4627	0.00314
ENSG00000272564.1	4.13e-16	1.9103	1.79e-15	ENSG00000214293.4	0.00272	-1.4708	0.00315
ENSG00000260070.1	4.24e-16	1.9019	1.84e-15	ENSG00000251085.1	0.00273	-1.4661	0.00315
ENSG00000273000.1	4.31e-16	1.9122	1.87e-15	ENSG00000225762.1	0.00274	-1.4704	0.00316
ENSG00000227549.1	4.34e-16	1.9272	1.88e-15	ENSG00000261783.1	0.00276	-1.4701	0.00318
ENSG00000227374.1	4.5e-16	1.9075	1.95e-15	ENSG00000261045.1	0.00277	-1.4636	0.00319
ENSG00000225521.1	4.55e-16	1.9098	1.97e-15	ENSG00000260364.1	0.00278	-1.4647	0.00321
ENSG00000251321.1	4.57e-16	1.9192	1.97e-15	ENSG00000257126.1	0.00279	-1.4629	0.00322
ENSG00000273295.1	4.58e-16	1.9087	1.97e-15	ENSG00000266604.1	0.00281	-1.4608	0.00324
ENSG00000270030.1	4.78e-16	1.9078	2.06e-15	ENSG00000237761.1	0.00282	-1.4693	0.00325
ENSG00000267505.1	5.01e-16	1.9081	2.16e-15	ENSG00000273451.1	0.00284	-1.4666	0.00327
ENSG00000234577.1	5.11e-16	1.9239	2.2e-15	ENSG00000227711.1	0.00285	-1.4632	0.00328
ENSG00000270110.1	5.29e-16	1.9082	2.27e-15	ENSG00000229084.2	0.00286	-1.4681	0.00329
ENSG00000236197.2	5.34e-16	1.8977	2.29e-15	ENSG00000266102.1	0.00287	-1.4657	0.0033
ENSG00000226581.1	5.55e-16	1.9041	2.38e-15	ENSG00000225945.1	0.00287	-1.4666	0.0033
ENSG00000261012.2	5.77e-16	1.9219	2.47e-15	ENSG00000229607.1	0.00287	-1.4597	0.0033
ENSG00000264634.1	5.87e-16	1.924	2.51e-15	ENSG00000245534.2	0.0029	-1.467	0.00333
ENSG00000258813.1	6.61e-16	1.9066	2.83e-15	ENSG00000264513.1	0.00291	-1.4629	0.00334
ENSG00000267130.1	6.94e-16	1.9053	2.97e-15	ENSG00000270062.1	0.00291	-1.4667	0.00335
ENSG00000227354.2	6.95e-16	1.9056	2.97e-15	ENSG00000269927.1	0.00294	-1.4606	0.00337
ENSG00000234860.1	7.08e-16	1.9123	3.02e-15	ENSG00000269908.1	0.00294	-1.4603	0.00338
ENSG00000230710.1	7.11e-16	1.9157	3.03e-15	ENSG00000223729.1	0.00295	-1.4597	0.00338
ENSG00000234948.1	7.28e-16	1.8938	3.1e-15	ENSG00000229953.1	0.00295	-1.4636	0.00339
ENSG00000226133.1	7.5e-16	1.8969	3.19e-15	ENSG00000267277.1	0.00296	-1.4657	0.00339
ENSG00000241014.1	7.77e-16	1.904	3.3e-15	ENSG00000263072.1	0.00296	-1.4657	0.00339
ENSG00000263293.1	8.6e-16	1.9025	3.65e-15	ENSG00000248693.1	0.00298	-1.4605	0.00341
ENSG00000258603.1	8.8e-16	1.8978	3.73e-15	ENSG00000265766.1	0.00298	-1.4647	0.00341
ENSG00000272592.1	9.37e-16	1.8921	3.97e-15	ENSG00000266120.1	0.00298	-1.4574	0.00342
ENSG00000272158.1	1.11e-15	1.8986	4.7e-15	ENSG00000268895.1	0.00299	-1.4651	0.00342
ENSG00000247157.2	1.28e-15	1.8972	5.42e-15	ENSG00000237073.1	0.00302	-1.4631	0.00346
ENSG00000236841.3	1.44e-15	1.8883	6.09e-15	ENSG00000227953.2	0.00303	-1.4643	0.00346
ENSG00000251370.1	1.45e-15	1.8844	6.12e-15	ENSG00000254812.1	0.00303	-1.4636	0.00346
ENSG00000260608.1	1.59e-15	1.893	6.71e-15	ENSG00000258946.1	0.00303	-1.4631	0.00346
ENSG00000273006.1	1.71e-15	1.8807	7.21e-15	ENSG00000273388.1	0.00304	-1.464	0.00347
ENSG00000230205.1	1.8e-15	1.9034	7.58e-15	ENSG00000270426.1	0.00304	-1.464	0.00347
ENSG00000236719.2	1.9e-15	1.8802	8e-15	ENSG00000232995.3	0.00306	-1.4636	0.0035
ENSG00000231453.1	1.92e-15	1.8871	8.07e-15	ENSG00000255094.1	0.00308	-1.455	0.00351
ENSG00000259869.1	1.99e-15	1.8895	8.36e-15	ENSG00000231327.1	0.0031	-1.4628	0.00354
ENSG00000255219.1	2.06e-15	1.8993	8.65e-15	ENSG00000271911.1	0.0031	-1.4618	0.00354
ENSG00000258317.1	2.19e-15	1.8886	9.19e-15	ENSG00000273071.1	0.00311	-1.4626	0.00355
ENSG00000250208.2	2.24e-15	1.8894	9.38e-15	ENSG00000237152.2	0.00311	-1.4617	0.00355
ENSG00000269054.1	2.24e-15	1.8893	9.38e-15	ENSG00000248238.1	0.00311	-1.456	0.00355
ENSG00000272361.1	2.34e-15	1.8883	9.78e-15	ENSG00000259685.1	0.00311	-1.459	0.00355
ENSG00000254936.3	2.34e-15	1.8793	9.78e-15	ENSG00000254604.1	0.00312	-1.4625	0.00355
ENSG00000225807.1	2.51e-15	1.8841	1.05e-14	ENSG00000231081.1	0.00314	-1.4594	0.00358
ENSG00000256092.2	2.52e-15	1.8877	1.05e-14	ENSG00000271874.1	0.00316	-1.4599	0.00359
ENSG00000260913.1	2.53e-15	1.8813	1.05e-14	ENSG00000262147.1	0.00316	-1.4615	0.0036
ENSG00000224574.1	2.59e-15	1.8781	1.08e-14	ENSG00000237181.1	0.00317	-1.4614	0.00361
ENSG00000260523.1	2.65e-15	1.8859	1.1e-14	ENSG00000259727.1	0.00317	-1.4605	0.00361
ENSG00000234675.1	2.85e-15	1.9005	1.19e-14	ENSG00000259084.2	0.00319	-1.4569	0.00362
ENSG00000254288.1	2.99e-15	1.8846	1.24e-14	ENSG00000224050.1	0.00321	-1.4572	0.00365
ENSG00000232046.2	3.2e-15	1.8782	1.33e-14	ENSG00000224441.1	0.00323	-1.4585	0.00367
ENSG00000270223.1	3.22e-15	1.8842	1.34e-14	ENSG00000261183.1	0.00323	-1.4602	0.00367
ENSG00000272346.1	3.23e-15	1.8789	1.34e-14	ENSG00000270137.1	0.00329	-1.4544	0.00373
ENSG00000254921.1	3.49e-15	1.8872	1.44e-14	ENSG00000177337.3	0.00329	-1.4591	0.00373
ENSG00000226741.1	3.52e-15	1.8705	1.46e-14	ENSG00000257499.2	0.00332	-1.4581	0.00375
ENSG00000260296.1	3.62e-15	1.8825	1.5e-14	ENSG00000249610.1	0.00332	-1.4557	0.00376
ENSG00000273115.1	3.7e-15	1.8707	1.53e-14	ENSG00000223552.1	0.00333	-1.4584	0.00376
ENSG00000246662.2	3.74e-15	1.8754	1.54e-14	ENSG00000265692.1	0.00333	-1.458	0.00376
ENSG00000273172.1	3.92e-15	1.8763	1.61e-14	ENSG00000248954.1	0.00333	-1.4538	0.00377
ENSG00000215374.5	3.92e-15	1.8814	1.61e-14	ENSG00000241505.1	0.00335	-1.4505	0.00378
ENSG00000235054.1	3.92e-15	1.878	1.61e-14	ENSG00000260515.1	0.00338	-1.4567	0.00382
ENSG00000247775.2	4.09e-15	1.8949	1.68e-14	ENSG00000254864.1	0.00339	-1.4566	0.00383
ENSG00000203801.4	4.14e-15	1.8782	1.7e-14	ENSG00000259701.1	0.0034	-1.4587	0.00384
ENSG00000249035.2	4.43e-15	1.8763	1.82e-14	ENSG00000271917.1	0.00342	-1.4521	0.00386
ENSG00000259709.1	4.56e-15	1.8685	1.87e-14	ENSG00000236772.1	0.00343	-1.4565	0.00387
ENSG00000246792.2	5.02e-15	1.8759	2.06e-14	ENSG00000227740.1	0.00344	-1.4563	0.00387
ENSG00000225292.2	5.15e-15	1.8687	2.11e-14	ENSG00000227543.3	0.00346	-1.456	0.0039
ENSG00000250889.2	5.24e-15	1.8757	2.14e-14	ENSG00000266924.1	0.00347	-1.4485	0.00391
ENSG00000231682.1	5.69e-15	1.8651	2.33e-14	ENSG00000237864.1	0.00352	-1.4514	0.00395
ENSG00000237461.1	5.74e-15	1.8739	2.34e-14	ENSG00000236310.1	0.00354	-1.4467	0.00397
ENSG00000231121.2	6.23e-15	1.8736	2.54e-14	ENSG00000267462.1	0.00354	-1.4533	0.00397
ENSG00000270457.1	6.28e-15	1.8645	2.56e-14	ENSG00000177112.3	0.00354	-1.4542	0.00398
ENSG00000262681.2	6.31e-15	1.8692	2.57e-14	ENSG00000250999.1	0.00358	-1.454	0.00401
ENSG00000179523.4	6.33e-15	1.8746	2.58e-14	ENSG00000203527.2	0.00358	-1.4494	0.00402
ENSG00000268746.1	6.36e-15	1.8666	2.59e-14	ENSG00000253513.1	0.00363	-1.447	0.00407
ENSG00000221817.5	7.1e-15	1.873	2.89e-14	ENSG00000257452.1	0.00365	-1.4452	0.00409
ENSG00000234281.1	8e-15	1.8712	3.25e-14	ENSG00000236703.1	0.00369	-1.4494	0.00413
ENSG00000260802.1	8.61e-15	1.8617	3.49e-14	ENSG00000257114.1	0.0037	-1.4473	0.00414
ENSG00000235366.1	8.86e-15	1.8627	3.59e-14	ENSG00000271966.1	0.0037	-1.4519	0.00414
ENSG00000250957.1	9.6e-15	1.8842	3.88e-14	ENSG00000236953.1	0.00373	-1.4513	0.00417
ENSG00000258623.1	1.01e-14	1.867	4.08e-14	ENSG00000237138.1	0.00375	-1.444	0.00419
ENSG00000255159.1	1.06e-14	1.8559	4.28e-14	ENSG00000253116.1	0.00375	-1.4458	0.0042
ENSG00000261856.1	1.07e-14	1.8629	4.32e-14	ENSG00000239480.1	0.00376	-1.4495	0.0042
ENSG00000258302.1	1.08e-14	1.867	4.36e-14	ENSG00000188185.7	0.00377	-1.4507	0.00422
ENSG00000242908.2	1.11e-14	1.8601	4.47e-14	ENSG00000228350.1	0.00378	-1.4504	0.00422
ENSG00000226699.1	1.18e-14	1.8551	4.75e-14	ENSG00000258693.1	0.00378	-1.443	0.00422
ENSG00000248210.1	1.28e-14	1.8611	5.15e-14	ENSG00000228503.1	0.0038	-1.4541	0.00424
ENSG00000227215.1	1.35e-14	1.852	5.43e-14	ENSG00000267432.1	0.00381	-1.4423	0.00425
ENSG00000250131.1	1.39e-14	1.8634	5.58e-14	ENSG00000228393.3	0.00384	-1.4497	0.00428
ENSG00000248774.1	1.59e-14	1.8611	6.38e-14	ENSG00000254341.1	0.00386	-1.4494	0.0043
ENSG00000253745.1	1.62e-14	1.8507	6.49e-14	ENSG00000245248.3	0.00387	-1.4491	0.00431
ENSG00000269386.1	1.73e-14	1.8602	6.93e-14	ENSG00000271998.1	0.00388	-1.4483	0.00431
ENSG00000236384.3	1.76e-14	1.8517	7.04e-14	ENSG00000233242.2	0.00391	-1.4452	0.00434
ENSG00000254952.1	1.78e-14	1.8494	7.12e-14	ENSG00000254287.1	0.00393	-1.4424	0.00437
ENSG00000272977.1	1.94e-14	1.8586	7.75e-14	ENSG00000227170.1	0.00393	-1.4461	0.00437
ENSG00000259551.1	2.07e-14	1.8592	8.26e-14	ENSG00000266389.1	0.00399	-1.4471	0.00443
ENSG00000253220.1	2.07e-14	1.8637	8.26e-14	ENSG00000224635.1	0.004	-1.447	0.00445
ENSG00000269940.1	2.08e-14	1.8576	8.29e-14	ENSG00000224536.1	0.00401	-1.447	0.00445
ENSG00000224057.1	2.11e-14	1.855	8.38e-14	ENSG00000244215.1	0.00401	-1.4456	0.00445
ENSG00000223855.1	2.11e-14	1.8569	8.38e-14	ENSG00000263843.1	0.00401	-1.4458	0.00445
ENSG00000243969.1	2.11e-14	1.8735	8.38e-14	ENSG00000271119.1	0.00402	-1.4468	0.00446
ENSG00000263220.1	2.11e-14	1.856	8.38e-14	ENSG00000260469.1	0.00403	-1.4399	0.00446
ENSG00000272225.1	2.11e-14	1.8572	8.38e-14	ENSG00000245275.3	0.00406	-1.4462	0.00449
ENSG00000248408.1	2.26e-14	1.8468	8.96e-14	ENSG00000268889.1	0.00406	-1.4459	0.0045
ENSG00000272085.1	2.27e-14	1.8655	9e-14	ENSG00000237253.1	0.00407	-1.4455	0.00451
ENSG00000223492.1	2.37e-14	1.854	9.38e-14	ENSG00000270195.1	0.00408	-1.4458	0.00452
ENSG00000261888.1	2.51e-14	1.8548	9.93e-14	ENSG00000259871.1	0.0041	-1.4382	0.00453
ENSG00000225194.2	2.56e-14	1.8526	1.01e-13	ENSG00000273472.1	0.00412	-1.4453	0.00455
ENSG00000206567.5	2.65e-14	1.852	1.05e-13	ENSG00000257410.1	0.00412	-1.4452	0.00455
ENSG00000253892.1	2.66e-14	1.8695	1.05e-13	ENSG00000228742.5	0.00413	-1.438	0.00456
ENSG00000203506.3	2.7e-14	1.8457	1.06e-13	ENSG00000227045.1	0.00415	-1.4369	0.00458
ENSG00000262115.1	2.99e-14	1.8473	1.18e-13	ENSG00000257815.1	0.00416	-1.4446	0.00459
ENSG00000242357.1	3.1e-14	1.8415	1.22e-13	ENSG00000224666.2	0.00416	-1.4384	0.00459
ENSG00000234779.1	3.17e-14	1.8503	1.25e-13	ENSG00000232874.1	0.00419	-1.4434	0.00462
ENSG00000266957.1	3.27e-14	1.8453	1.29e-13	ENSG00000233785.1	0.00422	-1.441	0.00465
ENSG00000271913.1	3.29e-14	1.8508	1.29e-13	ENSG00000223882.1	0.00423	-1.4362	0.00466
ENSG00000254418.1	3.44e-14	1.8503	1.35e-13	ENSG00000248964.2	0.00423	-1.4391	0.00466
ENSG00000232411.1	3.52e-14	1.8449	1.38e-13	ENSG00000248927.1	0.00424	-1.443	0.00466
ENSG00000259142.1	3.64e-14	1.8597	1.43e-13	ENSG00000258099.1	0.00424	-1.4433	0.00467
ENSG00000255542.1	3.74e-14	1.8448	1.46e-13	ENSG00000228634.1	0.00429	-1.4418	0.00472
ENSG00000260404.2	3.98e-14	1.8481	1.56e-13	ENSG00000232363.1	0.0043	-1.4412	0.00473
ENSG00000251034.1	4.04e-14	1.8472	1.58e-13	ENSG00000230115.1	0.00433	-1.4346	0.00476
ENSG00000225434.2	4.08e-14	1.8476	1.59e-13	ENSG00000272088.1	0.00435	-1.4409	0.00478
ENSG00000225328.1	4.16e-14	1.8368	1.62e-13	ENSG00000273321.1	0.00435	-1.4408	0.00478
ENSG00000225216.2	4.26e-14	1.8363	1.66e-13	ENSG00000235448.1	0.00445	-1.4375	0.00488
ENSG00000251015.1	4.35e-14	1.8392	1.69e-13	ENSG00000228159.1	0.0045	-1.4369	0.00493
ENSG00000264790.1	4.35e-14	1.8431	1.69e-13	ENSG00000267095.1	0.0045	-1.4325	0.00493
ENSG00000238290.1	4.46e-14	1.846	1.73e-13	ENSG00000229951.1	0.00451	-1.4395	0.00494
ENSG00000272240.1	4.62e-14	1.8458	1.8e-13	ENSG00000219159.3	0.00452	-1.435	0.00495
ENSG00000233705.2	4.78e-14	1.8438	1.86e-13	ENSG00000235385.1	0.00453	-1.4339	0.00495
ENSG00000260331.1	4.8e-14	1.8452	1.86e-13	ENSG00000234142.1	0.00454	-1.4319	0.00497
ENSG00000267250.1	4.82e-14	1.8511	1.87e-13	ENSG00000251517.1	0.00457	-1.4309	0.005
ENSG00000271964.1	4.84e-14	1.845	1.87e-13	ENSG00000257742.1	0.00458	-1.4387	0.005
ENSG00000260277.1	5.21e-14	1.8425	2.02e-13	ENSG00000268307.1	0.00459	-1.4379	0.00502
ENSG00000205636.3	5.31e-14	1.8584	2.05e-13	ENSG00000247151.2	0.00461	-1.4373	0.00504
ENSG00000258254.1	5.33e-14	1.8597	2.06e-13	ENSG00000237638.1	0.00464	-1.4321	0.00506
ENSG00000258853.1	5.58e-14	1.859	2.15e-13	ENSG00000259736.1	0.00467	-1.4374	0.00509
ENSG00000269892.1	5.73e-14	1.8426	2.21e-13	ENSG00000250697.1	0.0047	-1.4298	0.00512
ENSG00000271997.1	5.85e-14	1.8423	2.26e-13	ENSG00000266975.1	0.00473	-1.4303	0.00515
ENSG00000259135.1	6.01e-14	1.8351	2.31e-13	ENSG00000232309.1	0.00477	-1.4333	0.00519
ENSG00000241912.1	6.11e-14	1.8303	2.35e-13	ENSG00000238123.1	0.00477	-1.4362	0.00519
ENSG00000233244.2	6.27e-14	1.835	2.41e-13	ENSG00000236193.3	0.00477	-1.443	0.00519
ENSG00000235743.1	6.58e-14	1.832	2.53e-13	ENSG00000259054.1	0.00478	-1.43	0.0052
ENSG00000232110.3	6.84e-14	1.8358	2.63e-13	ENSG00000263499.1	0.0048	-1.4301	0.00522
ENSG00000271579.1	7.51e-14	1.833	2.88e-13	ENSG00000266783.1	0.00481	-1.4356	0.00523
ENSG00000259587.2	7.72e-14	1.833	2.96e-13	ENSG00000250891.1	0.00482	-1.4314	0.00523
ENSG00000264575.1	7.79e-14	1.8381	2.98e-13	ENSG00000269303.1	0.00483	-1.4298	0.00524
ENSG00000259124.1	7.96e-14	1.8366	3.05e-13	ENSG00000261043.2	0.00487	-1.4284	0.00529
ENSG00000234756.1	8e-14	1.8295	3.06e-13	ENSG00000258265.1	0.00495	-1.4341	0.00536
ENSG00000259129.1	8.03e-14	1.8293	3.07e-13	ENSG00000262973.1	0.00495	-1.4309	0.00536
ENSG00000250427.1	8.08e-14	1.827	3.09e-13	ENSG00000237096.1	0.00497	-1.4265	0.00538
ENSG00000233907.1	8.4e-14	1.8261	3.2e-13	ENSG00000246560.2	0.00497	-1.4335	0.00538
ENSG00000246448.2	8.67e-14	1.827	3.31e-13	ENSG00000256603.1	0.00498	-1.4333	0.00538
ENSG00000254990.1	9.27e-14	1.8301	3.53e-13	ENSG00000249359.2	0.00499	-1.4324	0.00539
ENSG00000272864.1	9.58e-14	1.8339	3.64e-13	ENSG00000226738.1	0.00499	-1.433	0.0054
ENSG00000260807.2	9.99e-14	1.8344	3.8e-13	ENSG00000231189.1	0.005	-1.4313	0.0054
ENSG00000226249.1	1.18e-13	1.8476	4.48e-13	ENSG00000230499.1	0.00502	-1.4329	0.00542
ENSG00000228886.1	1.18e-13	1.8253	4.48e-13	ENSG00000246225.2	0.00503	-1.4327	0.00543
ENSG00000232719.1	1.25e-13	1.8252	4.74e-13	ENSG00000261005.1	0.00506	-1.4324	0.00546
ENSG00000236536.1	1.26e-13	1.82	4.77e-13	ENSG00000249835.2	0.00507	-1.4294	0.00546
ENSG00000243004.1	1.27e-13	1.8308	4.81e-13	ENSG00000273218.1	0.00508	-1.4321	0.00547
ENSG00000253576.1	1.28e-13	1.8272	4.84e-13	ENSG00000250310.1	0.00508	-1.4244	0.00548
ENSG00000258926.1	1.36e-13	1.8287	5.14e-13	ENSG00000267134.1	0.00509	-1.4267	0.00548
ENSG00000259635.1	1.41e-13	1.829	5.32e-13	ENSG00000237457.2	0.00511	-1.4248	0.0055
ENSG00000231114.1	1.5e-13	1.8386	5.66e-13	ENSG00000251580.1	0.00512	-1.4315	0.00551
ENSG00000266988.1	1.73e-13	1.8188	6.52e-13	ENSG00000251141.1	0.00514	-1.4314	0.00553
ENSG00000229589.1	1.74e-13	1.8262	6.56e-13	ENSG00000259764.1	0.00515	-1.4236	0.00554
ENSG00000267662.1	1.81e-13	1.8179	6.81e-13	ENSG00000272796.1	0.00518	-1.4308	0.00557
ENSG00000254458.1	2e-13	1.8142	7.52e-13	ENSG00000230533.1	0.00518	-1.4245	0.00557
ENSG00000253686.1	2.16e-13	1.8209	8.12e-13	ENSG00000273139.1	0.00528	-1.4288	0.00567
ENSG00000264727.1	2.24e-13	1.8212	8.41e-13	ENSG00000230316.2	0.00531	-1.4239	0.0057
ENSG00000243107.1	2.31e-13	1.8217	8.67e-13	ENSG00000225988.1	0.00533	-1.4223	0.00571
ENSG00000237179.1	2.32e-13	1.8155	8.7e-13	ENSG00000259361.1	0.00533	-1.4261	0.00571
ENSG00000264000.1	2.36e-13	1.8264	8.84e-13	ENSG00000249815.1	0.00536	-1.4236	0.00574
ENSG00000272483.1	2.38e-13	1.8121	8.91e-13	ENSG00000248138.1	0.00537	-1.4227	0.00575
ENSG00000238232.1	2.56e-13	1.8292	9.57e-13	ENSG00000261080.1	0.00537	-1.4231	0.00575
ENSG00000261645.1	2.66e-13	1.8093	9.94e-13	ENSG00000269949.1	0.00545	-1.4277	0.00583
ENSG00000271564.1	2.72e-13	1.8202	1.02e-12	ENSG00000254560.1	0.00546	-1.4272	0.00584
ENSG00000261044.1	2.82e-13	1.8244	1.05e-12	ENSG00000230967.2	0.00553	-1.4201	0.00591
ENSG00000256894.1	2.85e-13	1.8187	1.06e-12	ENSG00000256443.1	0.00556	-1.4265	0.00593
ENSG00000251381.2	2.87e-13	1.8171	1.07e-12	ENSG00000260788.1	0.00559	-1.4203	0.00597
ENSG00000259694.1	3.16e-13	1.8057	1.18e-12	ENSG00000235237.1	0.0056	-1.4186	0.00597
ENSG00000233251.3	3.42e-13	1.816	1.27e-12	ENSG00000267045.1	0.00563	-1.4257	0.006
ENSG00000272554.1	3.67e-13	1.8139	1.36e-12	ENSG00000236743.1	0.00565	-1.4254	0.00602
ENSG00000253398.1	3.68e-13	1.8207	1.37e-12	ENSG00000235526.1	0.0057	-1.4175	0.00607
ENSG00000269944.1	3.69e-13	1.8034	1.37e-12	ENSG00000240596.1	0.00571	-1.4192	0.00608
ENSG00000230937.5	3.73e-13	1.8136	1.38e-12	ENSG00000248367.1	0.00574	-1.4246	0.00611
ENSG00000267659.1	3.76e-13	1.8109	1.39e-12	ENSG00000229989.3	0.00578	-1.4216	0.00615
ENSG00000265749.1	3.81e-13	1.8144	1.41e-12	ENSG00000248991.1	0.00583	-1.4166	0.0062
ENSG00000226115.1	3.86e-13	1.8295	1.43e-12	ENSG00000260095.1	0.00585	-1.4234	0.00622
ENSG00000249899.1	4.04e-13	1.8026	1.49e-12	ENSG00000230410.1	0.00586	-1.422	0.00622
ENSG00000234630.1	4.29e-13	1.8125	1.58e-12	ENSG00000269972.1	0.00586	-1.4233	0.00622
ENSG00000223765.2	4.97e-13	1.8106	1.83e-12	ENSG00000230836.1	0.00587	-1.4207	0.00623
ENSG00000236548.1	5.16e-13	1.8094	1.9e-12	ENSG00000255229.1	0.00588	-1.4228	0.00624
ENSG00000258044.1	5.25e-13	1.8031	1.93e-12	ENSG00000260532.1	0.00588	-1.4224	0.00624
ENSG00000259645.1	5.97e-13	1.8046	2.2e-12	ENSG00000263618.1	0.00594	-1.4185	0.0063
ENSG00000253444.1	6.17e-13	1.8206	2.27e-12	ENSG00000240990.5	0.00594	-1.4223	0.0063
ENSG00000259921.1	6.17e-13	1.8061	2.27e-12	ENSG00000249592.1	0.00596	-1.4222	0.00632
ENSG00000235410.1	6.39e-13	1.8123	2.34e-12	ENSG00000259725.1	0.00596	-1.4216	0.00632
ENSG00000250947.1	6.62e-13	1.8213	2.43e-12	ENSG00000273069.1	0.00597	-1.4194	0.00632
ENSG00000232692.1	6.72e-13	1.805	2.46e-12	ENSG00000258101.1	0.00597	-1.422	0.00632
ENSG00000243319.3	6.74e-13	1.7953	2.47e-12	ENSG00000232224.1	0.00599	-1.4218	0.00634
ENSG00000242317.1	6.84e-13	1.7955	2.5e-12	ENSG00000265380.1	0.00601	-1.4142	0.00636
ENSG00000237613.2	6.86e-13	1.7959	2.51e-12	ENSG00000232044.4	0.00606	-1.4152	0.00641
ENSG00000245498.2	7.03e-13	1.8051	2.57e-12	ENSG00000237845.1	0.00607	-1.417	0.00642
ENSG00000269945.1	7.08e-13	1.7952	2.58e-12	ENSG00000266357.1	0.00609	-1.4216	0.00644
ENSG00000236665.1	7.16e-13	1.7939	2.61e-12	ENSG00000227400.2	0.00609	-1.415	0.00644
ENSG00000261098.1	7.31e-13	1.8044	2.66e-12	ENSG00000265222.1	0.00611	-1.4192	0.00645
ENSG00000261662.1	7.4e-13	1.8042	2.69e-12	ENSG00000226063.1	0.00612	-1.4278	0.00647
ENSG00000231918.1	7.41e-13	1.7985	2.7e-12	ENSG00000253622.1	0.00617	-1.4136	0.00652
ENSG00000255670.1	7.51e-13	1.8036	2.73e-12	ENSG00000270344.1	0.00621	-1.4196	0.00654
ENSG00000237438.2	7.8e-13	1.8034	2.83e-12	ENSG00000267167.1	0.00623	-1.4192	0.00657
ENSG00000246308.1	7.9e-13	1.8032	2.87e-12	ENSG00000224610.1	0.00623	-1.4211	0.00657
ENSG00000234736.1	8.06e-13	1.8046	2.92e-12	ENSG00000245571.2	0.00624	-1.4193	0.00657
ENSG00000247925.2	8.24e-13	1.7985	2.99e-12	ENSG00000234520.1	0.0063	-1.4196	0.00663
ENSG00000269910.1	8.69e-13	1.8018	3.15e-12	ENSG00000248211.1	0.0063	-1.4146	0.00663
ENSG00000233725.3	9.12e-13	1.8002	3.3e-12	ENSG00000267009.2	0.00632	-1.4185	0.00665
ENSG00000225284.1	9.33e-13	1.8003	3.37e-12	ENSG00000228133.2	0.00633	-1.4165	0.00666
ENSG00000223754.1	9.65e-13	1.7905	3.49e-12	ENSG00000272512.1	0.00633	-1.4184	0.00666
ENSG00000232721.1	9.68e-13	1.7995	3.5e-12	ENSG00000249484.4	0.00633	-1.4118	0.00666
ENSG00000237543.1	9.94e-13	1.7961	3.59e-12	ENSG00000118412.8	0.00633	-1.4176	0.00666
ENSG00000226172.2	1.1e-12	1.7878	3.96e-12	ENSG00000260664.1	0.00634	-1.4171	0.00666
ENSG00000259715.1	1.1e-12	1.7981	3.96e-12	ENSG00000272027.1	0.00635	-1.416	0.00667
ENSG00000258561.1	1.11e-12	1.7978	3.99e-12	ENSG00000224087.1	0.00636	-1.4112	0.00668
ENSG00000257022.1	1.11e-12	1.7895	3.99e-12	ENSG00000264672.1	0.00638	-1.4178	0.00669
ENSG00000271978.1	1.13e-12	1.7977	4.06e-12	ENSG00000261723.1	0.00638	-1.4163	0.0067
ENSG00000255644.1	1.13e-12	1.7908	4.06e-12	ENSG00000253535.1	0.0064	-1.4114	0.00671
ENSG00000270321.1	1.18e-12	1.7974	4.23e-12	ENSG00000183674.7	0.00647	-1.4104	0.00678
ENSG00000225472.1	1.19e-12	1.7938	4.27e-12	ENSG00000245910.4	0.00658	-1.416	0.00689
ENSG00000228391.1	1.2e-12	1.7891	4.3e-12	ENSG00000271921.1	0.00659	-1.4156	0.0069
ENSG00000257754.1	1.28e-12	1.7964	4.58e-12	ENSG00000233694.1	0.00661	-1.4101	0.00693
ENSG00000262810.1	1.29e-12	1.7907	4.61e-12	ENSG00000235934.1	0.00662	-1.4162	0.00693
ENSG00000229122.1	1.3e-12	1.7954	4.65e-12	ENSG00000269420.1	0.00662	-1.4095	0.00693
ENSG00000248118.1	1.34e-12	1.7851	4.79e-12	ENSG00000227673.1	0.00664	-1.4092	0.00694
ENSG00000258584.1	1.36e-12	1.7849	4.85e-12	ENSG00000269720.1	0.00664	-1.4139	0.00694
ENSG00000236013.1	1.42e-12	1.7835	5.06e-12	ENSG00000225886.1	0.00674	-1.4139	0.00704
ENSG00000228939.1	1.48e-12	1.7823	5.27e-12	ENSG00000236276.1	0.00681	-1.4093	0.00711
ENSG00000234840.1	1.52e-12	1.7922	5.41e-12	ENSG00000264451.1	0.00682	-1.41	0.00712
ENSG00000268352.1	1.56e-12	1.7821	5.54e-12	ENSG00000233430.2	0.00683	-1.411	0.00712
ENSG00000260077.1	1.6e-12	1.7922	5.68e-12	ENSG00000271127.1	0.00684	-1.4107	0.00713
ENSG00000235450.1	1.68e-12	1.7805	5.96e-12	ENSG00000266126.1	0.00687	-1.4111	0.00716
ENSG00000260591.1	1.69e-12	1.7891	5.99e-12	ENSG00000223843.3	0.00688	-1.4084	0.00717
ENSG00000233941.1	1.7e-12	1.7903	6.02e-12	ENSG00000228386.2	0.00688	-1.4083	0.00717
ENSG00000254664.1	1.7e-12	1.7836	6.02e-12	ENSG00000266599.1	0.00693	-1.4069	0.00722
ENSG00000250159.2	1.73e-12	1.7889	6.12e-12	ENSG00000255257.1	0.00697	-1.4083	0.00725
ENSG00000164621.5	1.89e-12	1.7882	6.68e-12	ENSG00000267136.1	0.00699	-1.4121	0.00727
ENSG00000230831.1	1.94e-12	1.7877	6.85e-12	ENSG00000260976.1	0.00699	-1.4154	0.00727
ENSG00000269921.1	1.97e-12	1.789	6.95e-12	ENSG00000251169.2	0.007	-1.411	0.00728
ENSG00000272537.1	1.98e-12	1.7858	6.98e-12	ENSG00000231039.2	0.007	-1.4057	0.00728
ENSG00000254694.1	1.99e-12	1.7881	7.01e-12	ENSG00000251574.2	0.00702	-1.4047	0.00729
ENSG00000255652.2	2.04e-12	1.7825	7.18e-12	ENSG00000242440.1	0.00707	-1.4096	0.00733
ENSG00000254710.1	2.05e-12	1.783	7.21e-12	ENSG00000225969.1	0.00709	-1.4112	0.00736
ENSG00000237980.1	2.06e-12	1.7837	7.24e-12	ENSG00000236790.1	0.00709	-1.4106	0.00736
ENSG00000225870.1	2.11e-12	1.7915	7.41e-12	ENSG00000268266.1	0.0071	-1.4097	0.00737
ENSG00000260833.2	2.13e-12	1.7876	7.47e-12	ENSG00000225656.1	0.00715	-1.4036	0.00741
ENSG00000266904.1	2.34e-12	1.7863	8.2e-12	ENSG00000256717.1	0.00715	-1.4063	0.00741
ENSG00000224413.1	2.38e-12	1.7833	8.33e-12	ENSG00000237764.2	0.00716	-1.4042	0.00742
ENSG00000237863.2	2.38e-12	1.7772	8.33e-12	ENSG00000225857.1	0.00718	-1.4056	0.00744
ENSG00000241769.3	2.57e-12	1.7848	8.98e-12	ENSG00000223635.1	0.00724	-1.4034	0.00749
ENSG00000272338.1	2.65e-12	1.7843	9.26e-12	ENSG00000232537.1	0.00724	-1.4102	0.00749
ENSG00000230537.1	2.69e-12	1.7838	9.39e-12	ENSG00000264734.1	0.0073	-1.4131	0.00754
ENSG00000261069.2	2.75e-12	1.7834	9.59e-12	ENSG00000249916.1	0.00732	-1.4026	0.00757
ENSG00000260575.1	2.79e-12	1.7977	9.73e-12	ENSG00000262585.1	0.00732	-1.4089	0.00757
ENSG00000273100.1	2.87e-12	1.7824	9.99e-12	ENSG00000251611.1	0.00733	-1.4091	0.00757
ENSG00000223923.1	3.03e-12	1.7808	1.05e-11	ENSG00000225880.4	0.00741	-1.4085	0.00765
ENSG00000272555.1	3.11e-12	1.7809	1.08e-11	ENSG00000255409.1	0.00746	-1.404	0.00769
ENSG00000222044.1	3.19e-12	1.7719	1.11e-11	ENSG00000260213.1	0.00755	-1.4072	0.00779
ENSG00000237836.1	3.23e-12	1.781	1.12e-11	ENSG00000255160.1	0.00756	-1.4007	0.0078
ENSG00000273372.1	3.27e-12	1.7789	1.13e-11	ENSG00000228140.1	0.00757	-1.4067	0.0078
ENSG00000261376.1	3.4e-12	1.7933	1.18e-11	ENSG00000268204.1	0.00759	-1.4066	0.00782
ENSG00000235050.2	3.5e-12	1.7942	1.21e-11	ENSG00000273428.1	0.0076	-1.4016	0.00782
ENSG00000227342.1	3.57e-12	1.7803	1.23e-11	ENSG00000272645.1	0.00764	-1.4066	0.00787
ENSG00000264290.1	3.65e-12	1.779	1.26e-11	ENSG00000225528.1	0.00766	-1.4064	0.00788
ENSG00000249743.1	3.66e-12	1.7683	1.26e-11	ENSG00000230124.2	0.00773	-1.4059	0.00795
ENSG00000230290.1	3.68e-12	1.7697	1.27e-11	ENSG00000249334.1	0.00778	-1.3988	0.008
ENSG00000241572.1	3.83e-12	1.7681	1.32e-11	ENSG00000232762.1	0.00784	-1.4029	0.00806
ENSG00000228315.7	3.91e-12	1.7781	1.34e-11	ENSG00000260552.1	0.00791	-1.4045	0.00813
ENSG00000259138.1	3.91e-12	1.7771	1.34e-11	ENSG00000235823.1	0.00793	-1.4043	0.00814
ENSG00000259618.1	3.91e-12	1.7777	1.34e-11	ENSG00000235296.1	0.00795	-1.3985	0.00816
ENSG00000235271.1	3.92e-12	1.7744	1.35e-11	ENSG00000246016.2	0.00795	-1.3987	0.00816
ENSG00000272859.1	4.19e-12	1.775	1.44e-11	ENSG00000196553.9	0.00796	-1.4011	0.00817
ENSG00000250107.1	4.4e-12	1.7739	1.51e-11	ENSG00000255182.1	0.00798	-1.4036	0.00818
ENSG00000272549.1	4.47e-12	1.7731	1.53e-11	ENSG00000271952.1	0.00798	-1.3979	0.00818
ENSG00000267081.1	4.79e-12	1.7883	1.64e-11	ENSG00000248486.1	0.008	-1.3979	0.0082
ENSG00000258733.1	4.84e-12	1.7747	1.66e-11	ENSG00000249406.1	0.00802	-1.3986	0.00822
ENSG00000228214.2	4.87e-12	1.7742	1.67e-11	ENSG00000270346.1	0.00805	-1.4033	0.00825
ENSG00000259561.1	4.92e-12	1.7707	1.68e-11	ENSG00000265474.1	0.00809	-1.403	0.00827
ENSG00000253595.1	5.04e-12	1.7707	1.72e-11	ENSG00000267488.1	0.00809	-1.4018	0.00827
ENSG00000265971.1	5.33e-12	1.7691	1.82e-11	ENSG00000253868.2	0.00815	-1.407	0.00834
ENSG00000259276.1	5.39e-12	1.7648	1.84e-11	ENSG00000254233.1	0.00823	-1.3959	0.00841
ENSG00000260038.1	5.44e-12	1.7728	1.85e-11	ENSG00000229770.1	0.0083	-1.4051	0.00848
ENSG00000229673.1	5.46e-12	1.7872	1.86e-11	ENSG00000251191.3	0.00833	-1.3996	0.0085
ENSG00000238279.1	5.48e-12	1.7681	1.86e-11	ENSG00000257582.1	0.00833	-1.4052	0.0085
ENSG00000249926.2	5.53e-12	1.7643	1.88e-11	ENSG00000267381.1	0.00833	-1.4012	0.0085
ENSG00000267504.1	5.56e-12	1.7693	1.89e-11	ENSG00000273032.1	0.00836	-1.4009	0.00852
ENSG00000270184.1	5.65e-12	1.772	1.92e-11	ENSG00000225595.2	0.00836	-1.3984	0.00853
ENSG00000250132.2	5.83e-12	1.7718	1.98e-11	ENSG00000251179.1	0.00849	-1.3998	0.00865
ENSG00000258100.1	6.04e-12	1.7688	2.05e-11	ENSG00000260737.1	0.00853	-1.3929	0.00868
ENSG00000257038.1	6.1e-12	1.771	2.07e-11	ENSG00000227674.1	0.00858	-1.3938	0.00873
ENSG00000227372.6	6.17e-12	1.7708	2.09e-11	ENSG00000273116.1	0.00862	-1.3987	0.00877
ENSG00000241456.1	6.23e-12	1.7606	2.1e-11	ENSG00000237805.1	0.0087	-1.3967	0.00884
ENSG00000234506.1	6.24e-12	1.764	2.11e-11	ENSG00000258760.1	0.00871	-1.3934	0.00885
ENSG00000254428.1	6.42e-12	1.7701	2.17e-11	ENSG00000272142.1	0.00871	-1.3984	0.00885
ENSG00000235997.2	6.48e-12	1.77	2.18e-11	ENSG00000270178.1	0.00875	-1.393	0.00889
ENSG00000224965.1	6.49e-12	1.7682	2.19e-11	ENSG00000262343.1	0.00876	-1.4	0.00889
ENSG00000261996.1	6.58e-12	1.7617	2.21e-11	ENSG00000248663.2	0.00878	-1.3944	0.0089
ENSG00000254573.1	6.63e-12	1.7823	2.23e-11	ENSG00000267637.1	0.00879	-1.3914	0.00891
ENSG00000232949.1	6.8e-12	1.7615	2.29e-11	ENSG00000250409.1	0.00883	-1.4017	0.00895
ENSG00000253455.1	6.89e-12	1.7592	2.31e-11	ENSG00000236643.1	0.00886	-1.3951	0.00898
ENSG00000260065.1	6.93e-12	1.7689	2.33e-11	ENSG00000272046.1	0.00886	-1.3983	0.00898
ENSG00000266925.1	7.35e-12	1.7741	2.47e-11	ENSG00000237222.3	0.00892	-1.3949	0.00903
ENSG00000257319.1	7.39e-12	1.7784	2.48e-11	ENSG00000230133.1	0.00894	-1.3994	0.00904
ENSG00000272072.1	7.84e-12	1.767	2.63e-11	ENSG00000263720.1	0.00898	-1.3987	0.00908
ENSG00000258754.3	8.31e-12	1.7617	2.78e-11	ENSG00000265975.1	0.009	-1.3962	0.0091
ENSG00000223831.1	8.34e-12	1.7555	2.79e-11	ENSG00000255130.1	0.00902	-1.395	0.00911
ENSG00000266441.1	8.35e-12	1.7611	2.79e-11	ENSG00000272191.1	0.00902	-1.4018	0.00911
ENSG00000250551.1	8.51e-12	1.7607	2.84e-11	ENSG00000236472.1	0.00904	-1.3913	0.00912
ENSG00000272033.1	9.09e-12	1.7577	3.03e-11	ENSG00000230945.1	0.00907	-1.3904	0.00915
ENSG00000261558.1	9.74e-12	1.772	3.25e-11	ENSG00000257004.1	0.00907	-1.3894	0.00915
ENSG00000267222.1	1.02e-11	1.7566	3.4e-11	ENSG00000223783.1	0.0092	-1.3894	0.00928
ENSG00000227744.4	1.05e-11	1.7538	3.5e-11	ENSG00000261097.1	0.0092	-1.3889	0.00928
ENSG00000235659.1	1.07e-11	1.7552	3.56e-11	ENSG00000272050.1	0.00924	-1.4012	0.00931
ENSG00000238184.1	1.09e-11	1.7613	3.63e-11	ENSG00000234622.1	0.00931	-1.3873	0.00938
ENSG00000248254.1	1.11e-11	1.7568	3.69e-11	ENSG00000272068.1	0.00936	-1.3938	0.00942
ENSG00000268743.1	1.13e-11	1.7598	3.75e-11	ENSG00000214888.2	0.00936	-1.3888	0.00942
ENSG00000237212.1	1.14e-11	1.7517	3.78e-11	ENSG00000229613.1	0.00936	-1.3889	0.00942
ENSG00000272865.1	1.15e-11	1.7525	3.82e-11	ENSG00000232860.3	0.00939	-1.3936	0.00945
ENSG00000181800.5	1.17e-11	1.7584	3.88e-11	ENSG00000247363.2	0.00944	-1.3934	0.00949
ENSG00000248994.1	1.29e-11	1.7576	4.27e-11	ENSG00000272485.1	0.00945	-1.392	0.00951
ENSG00000227338.1	1.29e-11	1.7496	4.27e-11	ENSG00000265702.1	0.00946	-1.3869	0.00952
ENSG00000226925.1	1.3e-11	1.7608	4.3e-11	ENSG00000260046.1	0.00947	-1.392	0.00952
ENSG00000250326.1	1.34e-11	1.7583	4.42e-11	ENSG00000238284.1	0.00948	-1.3963	0.00952
ENSG00000248079.2	1.34e-11	1.758	4.42e-11	ENSG00000236617.2	0.00952	-1.3927	0.00956
ENSG00000254148.3	1.38e-11	1.7544	4.55e-11	ENSG00000235488.1	0.00952	-1.3921	0.00957
ENSG00000263345.1	1.4e-11	1.7576	4.61e-11	ENSG00000261083.1	0.00956	-1.3914	0.00959
ENSG00000236758.1	1.48e-11	1.7536	4.87e-11	ENSG00000232197.1	0.00962	-1.3959	0.00965
ENSG00000272983.1	1.56e-11	1.7559	5.13e-11	ENSG00000259006.1	0.00967	-1.3951	0.0097
ENSG00000224157.1	1.59e-11	1.7524	5.22e-11	ENSG00000228560.1	0.00968	-1.3888	0.00971
ENSG00000260388.1	1.61e-11	1.7551	5.28e-11	ENSG00000226526.1	0.00969	-1.3861	0.00972
ENSG00000241469.3	1.62e-11	1.7521	5.31e-11	ENSG00000273257.1	0.00977	-1.3911	0.00979
ENSG00000256237.1	1.69e-11	1.7505	5.54e-11	ENSG00000227734.1	0.0098	-1.3975	0.00982
ENSG00000267221.1	1.75e-11	1.754	5.73e-11	ENSG00000234174.1	0.00985	-1.385	0.00986
ENSG00000226762.1	1.76e-11	1.7506	5.75e-11	ENSG00000256442.1	0.00985	-1.3869	0.00986
ENSG00000255478.1	1.76e-11	1.7504	5.75e-11	ENSG00000185433.4	0.00992	-1.3865	0.00993
ENSG00000228452.1	1.8e-11	1.7535	5.88e-11	ENSG00000264589.1	0.00996	-1.3867	0.00996
ENSG00000243960.1	1.88e-11	1.7527	6.14e-11
ENSG00000245864.2	1.95e-11	1.7512	6.36e-11
ENSG00000230773.2	1.98e-11	1.7449	6.45e-11
ENSG00000259763.1	2.12e-11	1.7412	6.9e-11
ENSG00000259582.2	2.14e-11	1.7622	6.96e-11
ENSG00000261003.1	2.21e-11	1.7451	7.18e-11
ENSG00000262292.2	2.26e-11	1.7404	7.34e-11
ENSG00000235051.3	2.27e-11	1.7407	7.36e-11
ENSG00000182376.2	2.41e-11	1.7428	7.81e-11
ENSG00000240440.1	2.42e-11	1.7417	7.83e-11
ENSG00000267298.1	2.46e-11	1.7403	7.95e-11
ENSG00000253640.1	2.49e-11	1.7547	8.04e-11
ENSG00000228317.1	2.52e-11	1.7392	8.14e-11
ENSG00000271265.1	2.64e-11	1.7455	8.52e-11
ENSG00000260657.1	2.67e-11	1.7414	8.61e-11
ENSG00000260398.1	2.68e-11	1.7453	8.63e-11
ENSG00000243384.1	2.74e-11	1.7383	8.82e-11
ENSG00000273007.1	2.78e-11	1.7464	8.94e-11
ENSG00000229782.1	2.81e-11	1.7366	9.04e-11
ENSG00000240710.1	2.92e-11	1.7452	9.38e-11
ENSG00000226403.1	3.01e-11	1.7387	9.67e-11
ENSG00000247934.3	3.05e-11	1.7449	9.79e-11
ENSG00000235497.1	3.09e-11	1.748	9.91e-11
ENSG00000268055.1	3.21e-11	1.7553	1.03e-10
ENSG00000259791.1	3.23e-11	1.7479	1.03e-10
ENSG00000272610.1	3.41e-11	1.7427	1.09e-10
ENSG00000224078.8	3.46e-11	1.7428	1.1e-10
ENSG00000224190.1	3.46e-11	1.754	1.1e-10
ENSG00000256427.1	3.46e-11	1.7398	1.1e-10
ENSG00000258178.1	3.52e-11	1.7519	1.12e-10
ENSG00000273203.1	3.54e-11	1.7423	1.13e-10
ENSG00000233569.1	3.65e-11	1.7321	1.16e-10
ENSG00000235189.1	3.91e-11	1.7316	1.24e-10
ENSG00000272754.1	4.08e-11	1.7363	1.3e-10
ENSG00000223774.1	4.14e-11	1.7319	1.32e-10
ENSG00000235593.1	4.19e-11	1.7412	1.33e-10
ENSG00000271843.1	4.28e-11	1.7393	1.36e-10
ENSG00000250126.1	4.29e-11	1.7289	1.36e-10
ENSG00000261265.1	4.32e-11	1.7295	1.37e-10
ENSG00000230709.1	4.4e-11	1.7324	1.39e-10
ENSG00000266877.1	4.82e-11	1.7339	1.53e-10
ENSG00000226674.4	4.84e-11	1.7372	1.53e-10
ENSG00000261193.1	4.95e-11	1.7282	1.56e-10
ENSG00000215244.2	5.01e-11	1.7366	1.58e-10
ENSG00000223812.1	5.28e-11	1.7261	1.67e-10
ENSG00000234650.1	5.38e-11	1.7311	1.7e-10
ENSG00000240687.1	5.58e-11	1.7264	1.76e-10
ENSG00000271327.1	5.65e-11	1.7346	1.78e-10
ENSG00000228639.2	5.65e-11	1.7313	1.78e-10
ENSG00000231606.1	5.69e-11	1.7245	1.79e-10
ENSG00000245667.2	5.7e-11	1.7304	1.79e-10
ENSG00000273402.1	6.13e-11	1.7331	1.92e-10
ENSG00000256072.1	6.23e-11	1.7241	1.95e-10
ENSG00000204055.4	6.54e-11	1.7322	2.05e-10
ENSG00000262950.1	6.57e-11	1.7317	2.06e-10
ENSG00000226007.2	6.81e-11	1.7303	2.13e-10
ENSG00000260676.1	6.99e-11	1.7358	2.18e-10
ENSG00000248332.2	7.62e-11	1.738	2.38e-10
ENSG00000267419.1	7.76e-11	1.7294	2.42e-10
ENSG00000224029.1	8.46e-11	1.7325	2.64e-10
ENSG00000258602.1	8.49e-11	1.7193	2.65e-10
ENSG00000259520.1	8.54e-11	1.7265	2.66e-10
ENSG00000258489.3	8.58e-11	1.7204	2.67e-10
ENSG00000261131.1	8.82e-11	1.7272	2.74e-10
ENSG00000255328.1	9.35e-11	1.725	2.91e-10
ENSG00000258098.1	9.4e-11	1.709	2.92e-10
ENSG00000182109.3	9.62e-11	1.7258	2.99e-10
ENSG00000260060.1	9.62e-11	1.7251	2.99e-10
ENSG00000236049.1	1.01e-10	1.7358	3.13e-10
ENSG00000225725.4	1.02e-10	1.724	3.16e-10
ENSG00000232642.1	1.05e-10	1.7223	3.25e-10
ENSG00000231532.1	1.06e-10	1.7168	3.28e-10
ENSG00000255496.1	1.06e-10	1.7189	3.28e-10
ENSG00000224975.1	1.08e-10	1.7239	3.34e-10
ENSG00000260918.1	1.09e-10	1.721	3.36e-10
ENSG00000088970.11	1.09e-10	1.7235	3.36e-10
ENSG00000259366.1	1.09e-10	1.7237	3.36e-10
ENSG00000266968.1	1.09e-10	1.7225	3.36e-10
ENSG00000235652.3	1.11e-10	1.7234	3.41e-10
ENSG00000259081.1	1.11e-10	1.7233	3.41e-10
ENSG00000254819.1	1.11e-10	1.7266	3.41e-10
ENSG00000258808.1	1.13e-10	1.717	3.47e-10
ENSG00000237892.1	1.16e-10	1.7219	3.56e-10
ENSG00000240207.2	1.17e-10	1.7224	3.58e-10
ENSG00000261313.1	1.21e-10	1.73	3.7e-10
ENSG00000263906.1	1.3e-10	1.7111	3.98e-10
ENSG00000249717.1	1.37e-10	1.7103	4.18e-10
ENSG00000259289.1	1.37e-10	1.7106	4.18e-10
ENSG00000271228.1	1.44e-10	1.7189	4.39e-10
ENSG00000232462.1	1.44e-10	1.7301	4.39e-10
ENSG00000228142.2	1.44e-10	1.7096	4.39e-10
ENSG00000273487.1	1.46e-10	1.7184	4.45e-10
ENSG00000227527.2	1.51e-10	1.7181	4.6e-10
ENSG00000245281.2	1.53e-10	1.7179	4.65e-10
ENSG00000261821.1	1.53e-10	1.7103	4.65e-10
ENSG00000256615.1	1.55e-10	1.7119	4.71e-10
ENSG00000273160.1	1.59e-10	1.7152	4.83e-10
ENSG00000229839.2	1.6e-10	1.7171	4.86e-10
ENSG00000267204.1	1.68e-10	1.7278	5.09e-10
ENSG00000259177.1	1.74e-10	1.7085	5.27e-10
ENSG00000273338.1	1.77e-10	1.7146	5.36e-10
ENSG00000271825.1	1.86e-10	1.7118	5.63e-10
ENSG00000233411.1	1.87e-10	1.7137	5.65e-10
ENSG00000234899.5	1.88e-10	1.7144	5.68e-10
ENSG00000255357.1	1.94e-10	1.7114	5.86e-10
ENSG00000226029.1	2.02e-10	1.7132	6.1e-10
ENSG00000260279.1	2.05e-10	1.7129	6.18e-10
ENSG00000229414.2	2.05e-10	1.7071	6.18e-10
ENSG00000230525.1	2.1e-10	1.7164	6.33e-10
ENSG00000264066.3	2.12e-10	1.7226	6.38e-10
ENSG00000144596.7	2.12e-10	1.7157	6.38e-10
ENSG00000257906.1	2.13e-10	1.7024	6.4e-10
ENSG00000259322.1	2.15e-10	1.7114	6.46e-10
ENSG00000254343.2	2.15e-10	1.712	6.46e-10
ENSG00000271782.1	2.2e-10	1.7114	6.6e-10
ENSG00000258517.1	2.23e-10	1.7165	6.68e-10
ENSG00000236526.1	2.26e-10	1.7107	6.76e-10
ENSG00000229379.1	2.28e-10	1.7139	6.82e-10
ENSG00000226352.2	2.29e-10	1.7107	6.85e-10
ENSG00000233547.1	2.44e-10	1.7065	7.28e-10
ENSG00000267898.1	2.56e-10	1.709	7.63e-10
ENSG00000271020.1	2.58e-10	1.7089	7.68e-10
ENSG00000233953.1	2.63e-10	1.6993	7.83e-10
ENSG00000231329.3	2.65e-10	1.7079	7.88e-10
ENSG00000259712.1	2.7e-10	1.7078	8.02e-10
ENSG00000231424.2	2.72e-10	1.7067	8.08e-10
ENSG00000255507.1	2.83e-10	1.7073	8.39e-10
ENSG00000273153.1	2.93e-10	1.7012	8.68e-10
ENSG00000224691.1	3.01e-10	1.6978	8.9e-10
ENSG00000249906.1	3.03e-10	1.6963	8.96e-10
ENSG00000237928.1	3.08e-10	1.7049	9.1e-10
ENSG00000259453.1	3.17e-10	1.7003	9.36e-10
ENSG00000256494.1	3.26e-10	1.7172	9.62e-10
ENSG00000270750.1	3.33e-10	1.7036	9.81e-10
ENSG00000227220.1	3.39e-10	1.698	9.99e-10
ENSG00000254362.1	3.41e-10	1.6969	1e-09
ENSG00000232545.1	3.46e-10	1.7035	1.02e-09
ENSG00000260026.1	3.55e-10	1.6962	1.04e-09
ENSG00000256916.1	3.56e-10	1.6998	1.05e-09
ENSG00000249776.1	3.64e-10	1.6939	1.07e-09
ENSG00000250969.1	3.67e-10	1.6935	1.08e-09
ENSG00000230159.1	3.77e-10	1.7087	1.11e-09
ENSG00000267402.1	3.89e-10	1.7145	1.14e-09
ENSG00000232354.3	4.01e-10	1.7012	1.17e-09
ENSG00000250354.1	4.16e-10	1.7023	1.22e-09
ENSG00000233392.1	4.39e-10	1.6907	1.28e-09
ENSG00000263611.1	4.59e-10	1.7091	1.34e-09
ENSG00000254102.1	4.79e-10	1.6973	1.4e-09
ENSG00000224818.1	5e-10	1.6975	1.46e-09
ENSG00000258918.1	5.06e-10	1.692	1.47e-09
ENSG00000265752.2	5.11e-10	1.6951	1.49e-09
ENSG00000272808.1	5.19e-10	1.6968	1.51e-09
ENSG00000237689.1	5.34e-10	1.6881	1.55e-09
ENSG00000253947.1	5.57e-10	1.7076	1.62e-09
ENSG00000256139.2	5.84e-10	1.6946	1.69e-09
ENSG00000257826.1	5.94e-10	1.7068	1.72e-09
ENSG00000262332.1	5.96e-10	1.6878	1.73e-09
ENSG00000231604.2	6.1e-10	1.6856	1.77e-09
ENSG00000226709.1	6.16e-10	1.6858	1.78e-09
ENSG00000235751.3	6.34e-10	1.6934	1.83e-09
ENSG00000254934.1	6.4e-10	1.6835	1.85e-09
ENSG00000249173.1	6.43e-10	1.6861	1.86e-09
ENSG00000259644.1	6.56e-10	1.6902	1.89e-09
ENSG00000254620.1	6.73e-10	1.6859	1.94e-09
ENSG00000254460.1	6.78e-10	1.6835	1.95e-09
ENSG00000269707.1	6.97e-10	1.6955	2.01e-09
ENSG00000227681.1	7.02e-10	1.6887	2.02e-09
ENSG00000237352.2	7.21e-10	1.6865	2.07e-09
ENSG00000237445.2	7.45e-10	1.6926	2.14e-09
ENSG00000249167.1	7.58e-10	1.6861	2.18e-09
ENSG00000229807.5	7.94e-10	1.6894	2.28e-09
ENSG00000228569.1	8.05e-10	1.6809	2.31e-09
ENSG00000249609.1	8.15e-10	1.6812	2.33e-09
ENSG00000243081.2	8.27e-10	1.6927	2.37e-09
ENSG00000263388.1	8.35e-10	1.6803	2.39e-09
ENSG00000235760.3	8.43e-10	1.6853	2.41e-09
ENSG00000268812.2	8.46e-10	1.6843	2.41e-09
ENSG00000223884.1	8.85e-10	1.6804	2.52e-09
ENSG00000232386.5	8.86e-10	1.6874	2.52e-09
ENSG00000270006.1	9.06e-10	1.6869	2.58e-09
ENSG00000228794.4	9.26e-10	1.6866	2.64e-09
ENSG00000260479.1	9.32e-10	1.677	2.65e-09
ENSG00000236856.1	9.46e-10	1.6914	2.69e-09
ENSG00000273180.1	9.77e-10	1.6772	2.78e-09
ENSG00000256538.1	9.87e-10	1.683	2.8e-09
ENSG00000272263.1	1.01e-09	1.6847	2.86e-09
ENSG00000255311.1	1.02e-09	1.6848	2.89e-09
ENSG00000263338.1	1.03e-09	1.6815	2.91e-09
ENSG00000232504.4	1.03e-09	1.6837	2.91e-09
ENSG00000239533.2	1.03e-09	1.6789	2.91e-09
ENSG00000235303.1	1.04e-09	1.6759	2.93e-09
ENSG00000265008.1	1.1e-09	1.6814	3.1e-09
ENSG00000260572.1	1.11e-09	1.6833	3.13e-09
ENSG00000231312.2	1.17e-09	1.6825	3.29e-09
ENSG00000233261.1	1.17e-09	1.6785	3.29e-09
ENSG00000249106.1	1.17e-09	1.6862	3.29e-09
ENSG00000261082.1	1.21e-09	1.673	3.39e-09
ENSG00000268751.1	1.22e-09	1.6817	3.42e-09
ENSG00000266538.1	1.23e-09	1.6802	3.45e-09
ENSG00000224649.1	1.3e-09	1.6723	3.63e-09
ENSG00000182366.5	1.33e-09	1.6795	3.71e-09
ENSG00000272334.1	1.33e-09	1.6766	3.71e-09
ENSG00000225126.1	1.33e-09	1.6718	3.71e-09
ENSG00000248300.1	1.34e-09	1.6884	3.73e-09
ENSG00000233942.1	1.39e-09	1.6707	3.87e-09
ENSG00000250012.1	1.43e-09	1.6788	3.98e-09
ENSG00000250348.1	1.47e-09	1.6863	4.09e-09
ENSG00000237389.1	1.49e-09	1.6696	4.14e-09
ENSG00000250069.1	1.49e-09	1.6726	4.14e-09
ENSG00000171889.3	1.55e-09	1.6757	4.29e-09
ENSG00000204971.3	1.55e-09	1.669	4.29e-09
ENSG00000235139.2	1.55e-09	1.6898	4.29e-09
ENSG00000259595.1	1.6e-09	1.6701	4.43e-09
ENSG00000258717.1	1.73e-09	1.688	4.78e-09
ENSG00000256906.1	1.82e-09	1.6656	5.03e-09
ENSG00000258933.1	1.9e-09	1.6781	5.24e-09
ENSG00000268555.1	1.94e-09	1.6707	5.35e-09
ENSG00000241084.1	1.95e-09	1.6677	5.37e-09
ENSG00000255399.2	1.97e-09	1.6731	5.42e-09
ENSG00000233633.1	1.97e-09	1.6644	5.42e-09
ENSG00000223985.1	1.99e-09	1.6657	5.47e-09
ENSG00000259067.1	1.99e-09	1.6672	5.47e-09
ENSG00000260492.1	2.02e-09	1.6708	5.55e-09
ENSG00000245468.3	2.1e-09	1.6718	5.77e-09
ENSG00000229563.2	2.14e-09	1.6625	5.87e-09
ENSG00000256299.1	2.21e-09	1.6677	6.06e-09
ENSG00000232294.1	2.22e-09	1.6624	6.08e-09
ENSG00000231742.1	2.27e-09	1.6694	6.22e-09
ENSG00000236332.1	2.31e-09	1.6666	6.32e-09
ENSG00000224918.1	2.39e-09	1.6742	6.54e-09
ENSG00000178107.2	2.4e-09	1.6652	6.56e-09
ENSG00000267986.1	2.41e-09	1.6653	6.58e-09
ENSG00000257829.1	2.44e-09	1.6684	6.66e-09
ENSG00000256927.1	2.62e-09	1.6801	7.14e-09
ENSG00000249966.1	2.67e-09	1.6774	7.27e-09
ENSG00000229791.1	2.8e-09	1.6627	7.61e-09
ENSG00000230555.2	2.83e-09	1.6665	7.69e-09
ENSG00000264469.1	2.94e-09	1.6658	7.97e-09
ENSG00000270171.1	2.94e-09	1.6622	7.97e-09
ENSG00000225235.1	3.04e-09	1.6588	8.23e-09
ENSG00000272216.1	3.08e-09	1.6649	8.33e-09
ENSG00000255968.1	3.14e-09	1.6645	8.48e-09
ENSG00000232931.1	3.3e-09	1.6637	8.9e-09
ENSG00000262006.1	3.3e-09	1.6591	8.9e-09
ENSG00000255318.1	3.36e-09	1.661	9.06e-09
ENSG00000226337.3	3.37e-09	1.668	9.08e-09
ENSG00000272760.1	3.42e-09	1.6631	9.21e-09
ENSG00000231212.1	3.51e-09	1.654	9.44e-09
ENSG00000267852.1	3.59e-09	1.6614	9.65e-09
ENSG00000234684.2	3.63e-09	1.662	9.75e-09
ENSG00000227089.2	3.83e-09	1.6724	1.03e-08
ENSG00000260884.1	3.86e-09	1.6608	1.03e-08
ENSG00000248388.1	3.9e-09	1.6529	1.04e-08
ENSG00000224549.1	3.9e-09	1.6521	1.04e-08
ENSG00000223726.1	3.98e-09	1.6596	1.06e-08
ENSG00000242282.2	4e-09	1.6602	1.07e-08
ENSG00000251388.1	4.1e-09	1.6506	1.1e-08
ENSG00000248373.1	4.19e-09	1.6505	1.12e-08
ENSG00000260972.1	4.31e-09	1.6619	1.15e-08
ENSG00000256609.1	4.39e-09	1.65	1.17e-08
ENSG00000248734.2	4.44e-09	1.6583	1.18e-08
ENSG00000231826.1	4.45e-09	1.6573	1.19e-08
ENSG00000249941.1	4.5e-09	1.6345	1.2e-08
ENSG00000229771.1	4.51e-09	1.6498	1.2e-08
ENSG00000273240.1	4.51e-09	1.6573	1.2e-08
ENSG00000261671.1	4.69e-09	1.657	1.25e-08
ENSG00000224739.2	4.71e-09	1.6501	1.25e-08
ENSG00000236031.1	5.02e-09	1.6518	1.33e-08
ENSG00000237734.1	5.02e-09	1.6494	1.33e-08
ENSG00000260838.2	5.1e-09	1.6508	1.35e-08
ENSG00000272239.1	5.14e-09	1.6466	1.36e-08
ENSG00000250777.1	5.16e-09	1.6474	1.37e-08
ENSG00000265533.1	5.33e-09	1.6483	1.41e-08
ENSG00000273437.1	5.4e-09	1.6546	1.43e-08
ENSG00000215417.6	5.4e-09	1.6546	1.43e-08
ENSG00000232028.1	5.56e-09	1.6451	1.47e-08
ENSG00000234459.1	5.79e-09	1.652	1.53e-08
ENSG00000253269.1	5.99e-09	1.6493	1.58e-08
ENSG00000273033.1	6.17e-09	1.6522	1.63e-08
ENSG00000273098.1	6.19e-09	1.6642	1.63e-08
ENSG00000258586.1	6.23e-09	1.6437	1.64e-08
ENSG00000268038.1	6.27e-09	1.647	1.65e-08
ENSG00000261696.1	6.44e-09	1.6635	1.69e-08
ENSG00000229642.1	6.89e-09	1.6424	1.81e-08
ENSG00000254911.2	7.14e-09	1.6495	1.87e-08
ENSG00000270173.1	7.19e-09	1.6491	1.88e-08
ENSG00000265625.1	7.39e-09	1.6472	1.93e-08
ENSG00000230761.2	7.44e-09	1.64	1.95e-08
ENSG00000268416.1	7.59e-09	1.6482	1.98e-08
ENSG00000264920.1	7.72e-09	1.6481	2.02e-08
ENSG00000270071.1	7.75e-09	1.64	2.02e-08
ENSG00000243491.1	8.09e-09	1.6433	2.11e-08
ENSG00000225761.1	8.11e-09	1.6398	2.11e-08
ENSG00000267240.1	8.2e-09	1.6491	2.14e-08
ENSG00000244879.3	8.27e-09	1.6468	2.15e-08
ENSG00000229263.1	8.4e-09	1.639	2.19e-08
ENSG00000259005.1	8.84e-09	1.6448	2.3e-08
ENSG00000231794.3	9e-09	1.6398	2.34e-08
ENSG00000244522.2	9.16e-09	1.6522	2.38e-08
ENSG00000236208.1	9.18e-09	1.6558	2.38e-08
ENSG00000224286.1	9.26e-09	1.6397	2.4e-08
ENSG00000224745.1	9.26e-09	1.6441	2.4e-08
ENSG00000233721.1	9.44e-09	1.6408	2.45e-08
ENSG00000251003.3	9.64e-09	1.6435	2.5e-08
ENSG00000255165.1	9.7e-09	1.6403	2.51e-08
ENSG00000233529.1	9.74e-09	1.6357	2.52e-08
ENSG00000234902.2	9.93e-09	1.6421	2.57e-08
ENSG00000236129.1	1.02e-08	1.6531	2.63e-08
ENSG00000232907.3	1.03e-08	1.6426	2.66e-08
ENSG00000260455.1	1.06e-08	1.642	2.73e-08
ENSG00000235426.2	1.12e-08	1.633	2.89e-08
ENSG00000204528.3	1.14e-08	1.6353	2.94e-08
ENSG00000260938.1	1.16e-08	1.6405	2.99e-08
ENSG00000237773.1	1.16e-08	1.6403	2.99e-08
ENSG00000232359.1	1.21e-08	1.6468	3.11e-08
ENSG00000243583.1	1.22e-08	1.6491	3.13e-08
ENSG00000203321.2	1.22e-08	1.6384	3.13e-08
ENSG00000241449.1	1.26e-08	1.6324	3.23e-08
ENSG00000225342.1	1.28e-08	1.6372	3.28e-08
ENSG00000230303.1	1.31e-08	1.6382	3.36e-08
ENSG00000259108.2	1.32e-08	1.6437	3.38e-08
ENSG00000244393.3	1.36e-08	1.6375	3.48e-08
ENSG00000259759.1	1.37e-08	1.6307	3.5e-08
ENSG00000234817.2	1.39e-08	1.6371	3.55e-08
ENSG00000227155.3	1.44e-08	1.6364	3.67e-08
ENSG00000238266.1	1.46e-08	1.6321	3.72e-08
ENSG00000266664.1	1.51e-08	1.6271	3.85e-08
ENSG00000223382.3	1.52e-08	1.635	3.87e-08
ENSG00000237718.1	1.52e-08	1.6345	3.87e-08
ENSG00000237819.1	1.6e-08	1.6314	4.06e-08
ENSG00000251511.1	1.6e-08	1.6344	4.06e-08
ENSG00000247228.2	1.62e-08	1.6341	4.11e-08
ENSG00000239216.1	1.64e-08	1.6252	4.16e-08
ENSG00000224095.1	1.65e-08	1.6396	4.18e-08
ENSG00000228174.3	1.68e-08	1.644	4.25e-08
ENSG00000228534.1	1.72e-08	1.6334	4.35e-08
ENSG00000259863.1	1.74e-08	1.6327	4.4e-08
ENSG00000228878.3	1.76e-08	1.6325	4.45e-08
ENSG00000265943.1	1.77e-08	1.6324	4.47e-08
ENSG00000236915.1	1.87e-08	1.6248	4.72e-08
ENSG00000260340.1	1.9e-08	1.6422	4.79e-08
ENSG00000232121.1	1.91e-08	1.6428	4.81e-08
ENSG00000253420.1	1.94e-08	1.6358	4.88e-08
ENSG00000260771.1	1.94e-08	1.6228	4.88e-08
ENSG00000250402.1	1.94e-08	1.6404	4.88e-08
ENSG00000257025.1	2.04e-08	1.6189	5.12e-08
ENSG00000271653.1	2.1e-08	1.6212	5.26e-08
ENSG00000228485.1	2.1e-08	1.6209	5.26e-08
ENSG00000224825.2	2.11e-08	1.6208	5.29e-08
ENSG00000260534.1	2.15e-08	1.6287	5.38e-08
ENSG00000215908.5	2.18e-08	1.6285	5.46e-08
ENSG00000237742.2	2.45e-08	1.6249	6.12e-08
ENSG00000230923.1	2.45e-08	1.6333	6.12e-08
ENSG00000262319.1	2.46e-08	1.6219	6.14e-08
ENSG00000255334.1	2.47e-08	1.6224	6.16e-08
ENSG00000233643.2	2.5e-08	1.6179	6.23e-08
ENSG00000272370.1	2.56e-08	1.6254	6.37e-08
ENSG00000224702.1	2.73e-08	1.627	6.79e-08
ENSG00000230731.2	2.76e-08	1.6172	6.86e-08
ENSG00000254540.1	2.89e-08	1.6142	7.18e-08
ENSG00000235403.1	3.13e-08	1.6312	7.75e-08
ENSG00000182873.4	3.17e-08	1.6214	7.85e-08
ENSG00000233213.1	3.27e-08	1.6248	8.09e-08
ENSG00000205632.2	3.28e-08	1.617	8.11e-08
ENSG00000239445.1	3.29e-08	1.6204	8.13e-08
ENSG00000272368.1	3.33e-08	1.6204	8.22e-08
ENSG00000254154.4	3.38e-08	1.6201	8.34e-08
ENSG00000261786.1	3.38e-08	1.6182	8.34e-08
ENSG00000260625.1	3.41e-08	1.6199	8.4e-08
ENSG00000251126.2	3.52e-08	1.619	8.67e-08
ENSG00000253796.1	3.59e-08	1.6134	8.83e-08
ENSG00000270580.1	3.59e-08	1.6189	8.83e-08
ENSG00000267777.1	3.67e-08	1.6291	9.02e-08
ENSG00000267711.1	3.7e-08	1.617	9.09e-08
ENSG00000231646.1	3.72e-08	1.6172	9.13e-08
ENSG00000257514.1	3.74e-08	1.6209	9.18e-08
ENSG00000250015.1	3.76e-08	1.6176	9.22e-08
ENSG00000272692.1	3.89e-08	1.6172	9.53e-08
ENSG00000261296.1	3.91e-08	1.6165	9.57e-08
ENSG00000196960.3	3.95e-08	1.6123	9.67e-08
ENSG00000263450.1	4.03e-08	1.6273	9.85e-08
ENSG00000264868.1	4.06e-08	1.6165	9.92e-08
ENSG00000227574.2	4.1e-08	1.6158	1e-07
ENSG00000227456.3	4.17e-08	1.616	1.02e-07
ENSG00000226440.3	4.22e-08	1.6082	1.03e-07
ENSG00000237187.4	4.43e-08	1.6148	1.08e-07
ENSG00000259181.1	4.5e-08	1.608	1.1e-07
ENSG00000272198.1	4.57e-08	1.6142	1.11e-07
ENSG00000270681.1	4.62e-08	1.614	1.12e-07
ENSG00000253706.1	4.65e-08	1.6083	1.13e-07
ENSG00000270720.1	4.68e-08	1.6137	1.14e-07
ENSG00000251187.1	4.75e-08	1.6074	1.15e-07
ENSG00000273077.1	4.92e-08	1.6059	1.19e-07
ENSG00000228397.1	5.09e-08	1.608	1.23e-07
ENSG00000247416.2	5.12e-08	1.6045	1.24e-07
ENSG00000268912.1	5.45e-08	1.6108	1.31e-07
ENSG00000272733.1	5.45e-08	1.6105	1.31e-07
ENSG00000261502.3	5.47e-08	1.6032	1.32e-07
ENSG00000230703.1	5.49e-08	1.6218	1.32e-07
ENSG00000262052.1	5.71e-08	1.6186	1.37e-07
ENSG00000237361.2	5.79e-08	1.6093	1.39e-07
ENSG00000267038.1	5.97e-08	1.6007	1.43e-07
ENSG00000248528.1	6.1e-08	1.6008	1.46e-07
ENSG00000233661.1	6.11e-08	1.6013	1.47e-07
ENSG00000269387.1	6.14e-08	1.6023	1.47e-07
ENSG00000260735.1	6.24e-08	1.6081	1.5e-07
ENSG00000272824.1	6.28e-08	1.6069	1.5e-07
ENSG00000260951.1	6.41e-08	1.6115	1.53e-07
ENSG00000232426.1	6.53e-08	1.6011	1.56e-07
ENSG00000254006.1	6.57e-08	1.6019	1.57e-07
ENSG00000269958.1	6.57e-08	1.6071	1.57e-07
ENSG00000233928.1	6.68e-08	1.5995	1.59e-07
ENSG00000260008.1	6.68e-08	1.6001	1.59e-07
ENSG00000227481.1	6.76e-08	1.6004	1.61e-07
ENSG00000225442.2	6.8e-08	1.6009	1.62e-07
ENSG00000231473.2	6.83e-08	1.6061	1.63e-07
ENSG00000237852.1	6.96e-08	1.6025	1.66e-07
ENSG00000267375.1	7.18e-08	1.5978	1.71e-07
ENSG00000254333.1	7.22e-08	1.6041	1.72e-07
ENSG00000260971.3	7.36e-08	1.604	1.75e-07
ENSG00000228165.1	7.37e-08	1.612	1.75e-07
ENSG00000259434.1	7.38e-08	1.6104	1.75e-07
ENSG00000226819.1	7.48e-08	1.5963	1.78e-07
ENSG00000273232.1	7.49e-08	1.6018	1.78e-07
ENSG00000272005.1	7.54e-08	1.6043	1.79e-07
ENSG00000231429.2	7.76e-08	1.6003	1.84e-07
ENSG00000258673.1	7.85e-08	1.6011	1.85e-07
ENSG00000272958.1	8.02e-08	1.5964	1.89e-07
ENSG00000205959.3	8.08e-08	1.6029	1.9e-07
ENSG00000236173.1	8.08e-08	1.6012	1.9e-07
ENSG00000259370.1	8.14e-08	1.6007	1.92e-07
ENSG00000253168.1	8.24e-08	1.5942	1.94e-07
ENSG00000267440.1	8.44e-08	1.5942	1.99e-07
ENSG00000232395.1	8.51e-08	1.6116	2e-07
ENSG00000265174.1	8.66e-08	1.6052	2.04e-07
ENSG00000261329.1	8.92e-08	1.5968	2.09e-07
ENSG00000254489.1	8.95e-08	1.5933	2.1e-07
ENSG00000230323.1	8.97e-08	1.5934	2.1e-07
ENSG00000256250.1	9.12e-08	1.5967	2.14e-07
ENSG00000228526.2	9.28e-08	1.6001	2.17e-07
ENSG00000214851.4	9.29e-08	1.5997	2.18e-07
ENSG00000233535.1	9.34e-08	1.5953	2.18e-07
ENSG00000258476.1	9.43e-08	1.5971	2.2e-07
ENSG00000204706.10	9.46e-08	1.5997	2.21e-07
ENSG00000239608.1	9.6e-08	1.5923	2.24e-07
ENSG00000248965.1	9.6e-08	1.5914	2.24e-07
ENSG00000242790.1	9.85e-08	1.5976	2.3e-07
ENSG00000264859.1	9.89e-08	1.5988	2.31e-07
ENSG00000245552.2	9.96e-08	1.5987	2.32e-07
ENSG00000258809.1	1e-07	1.5976	2.33e-07
ENSG00000254477.1	1.03e-07	1.5978	2.4e-07
ENSG00000241101.1	1.04e-07	1.5904	2.42e-07
ENSG00000266936.1	1.04e-07	1.5966	2.42e-07
ENSG00000197332.7	1.05e-07	1.5976	2.44e-07
ENSG00000262663.1	1.08e-07	1.5967	2.51e-07
ENSG00000253832.1	1.08e-07	1.6081	2.51e-07
ENSG00000224933.2	1.09e-07	1.6059	2.53e-07
ENSG00000273073.1	1.09e-07	1.5969	2.53e-07
ENSG00000268520.1	1.11e-07	1.5945	2.57e-07
ENSG00000250863.1	1.2e-07	1.5879	2.77e-07
ENSG00000242770.2	1.2e-07	1.5883	2.77e-07
ENSG00000228877.2	1.21e-07	1.5867	2.8e-07
ENSG00000265487.1	1.22e-07	1.5865	2.82e-07
ENSG00000229153.1	1.23e-07	1.5944	2.84e-07
ENSG00000234696.1	1.24e-07	1.5983	2.86e-07
ENSG00000270641.1	1.28e-07	1.5937	2.94e-07
ENSG00000266850.1	1.3e-07	1.5931	2.99e-07
ENSG00000232324.1	1.33e-07	1.5882	3.05e-07
ENSG00000211683.3	1.34e-07	1.5927	3.07e-07
ENSG00000261175.1	1.35e-07	1.5879	3.09e-07
ENSG00000224687.1	1.36e-07	1.5924	3.11e-07
ENSG00000271778.1	1.38e-07	1.5919	3.16e-07
ENSG00000271259.1	1.39e-07	1.5917	3.18e-07
ENSG00000237380.2	1.39e-07	1.5919	3.18e-07
ENSG00000233509.2	1.41e-07	1.5916	3.22e-07
ENSG00000259035.1	1.44e-07	1.6002	3.29e-07
ENSG00000253988.1	1.44e-07	1.5896	3.29e-07
ENSG00000233200.1	1.45e-07	1.5843	3.3e-07
ENSG00000228509.1	1.45e-07	1.5864	3.3e-07
ENSG00000272755.1	1.48e-07	1.5906	3.37e-07
ENSG00000250271.1	1.49e-07	1.5859	3.39e-07
ENSG00000260661.1	1.51e-07	1.5848	3.43e-07
ENSG00000249216.1	1.52e-07	1.5882	3.45e-07
ENSG00000250619.1	1.54e-07	1.5909	3.5e-07
ENSG00000249304.1	1.68e-07	1.5808	3.81e-07
ENSG00000224822.1	1.7e-07	1.5851	3.85e-07
ENSG00000270972.1	1.71e-07	1.5837	3.87e-07
ENSG00000258633.1	1.76e-07	1.5801	3.98e-07
ENSG00000251619.1	1.78e-07	1.5974	4.02e-07
ENSG00000267338.1	1.82e-07	1.5784	4.11e-07
ENSG00000228486.5	1.85e-07	1.5861	4.18e-07
ENSG00000263237.1	1.89e-07	1.5924	4.26e-07
ENSG00000149656.4	1.95e-07	1.5849	4.4e-07
ENSG00000273129.1	1.96e-07	1.5795	4.42e-07
ENSG00000240219.1	1.98e-07	1.5848	4.46e-07
ENSG00000235373.1	2e-07	1.5845	4.5e-07
ENSG00000259342.1	2e-07	1.5842	4.5e-07
ENSG00000251031.1	2.02e-07	1.5835	4.54e-07
ENSG00000225490.1	2.09e-07	1.5817	4.7e-07
ENSG00000256268.1	2.11e-07	1.5793	4.74e-07
ENSG00000228789.2	2.14e-07	1.5819	4.8e-07
ENSG00000262089.1	2.15e-07	1.5831	4.82e-07
ENSG00000235501.1	2.24e-07	1.5823	5.02e-07
ENSG00000246379.2	2.25e-07	1.5785	5.04e-07
ENSG00000225877.1	2.26e-07	1.5773	5.06e-07
ENSG00000230806.1	2.28e-07	1.5794	5.1e-07
ENSG00000230789.1	2.33e-07	1.5777	5.2e-07
ENSG00000099869.6	2.33e-07	1.5743	5.2e-07
ENSG00000253715.1	2.33e-07	1.5819	5.2e-07
ENSG00000254532.1	2.33e-07	1.5738	5.2e-07
ENSG00000248228.1	2.36e-07	1.5768	5.27e-07
ENSG00000238268.2	2.37e-07	1.5737	5.29e-07
ENSG00000236361.1	2.41e-07	1.5862	5.37e-07
ENSG00000266268.1	2.41e-07	1.5728	5.37e-07
ENSG00000266010.1	2.43e-07	1.5798	5.41e-07
ENSG00000257613.1	2.44e-07	1.5797	5.43e-07
ENSG00000242759.2	2.47e-07	1.5802	5.5e-07
ENSG00000231140.3	2.55e-07	1.5788	5.67e-07
ENSG00000226101.1	2.64e-07	1.5785	5.86e-07
ENSG00000231527.1	2.64e-07	1.5781	5.86e-07
ENSG00000259031.1	2.76e-07	1.5757	6.12e-07
ENSG00000267672.1	2.81e-07	1.5729	6.23e-07
ENSG00000257831.1	2.81e-07	1.5749	6.23e-07
ENSG00000261096.1	2.83e-07	1.5765	6.27e-07
ENSG00000267273.1	2.84e-07	1.5715	6.29e-07
ENSG00000235159.1	2.88e-07	1.5771	6.37e-07
ENSG00000238201.1	2.9e-07	1.5854	6.42e-07
ENSG00000253194.1	2.91e-07	1.5701	6.43e-07
ENSG00000233862.1	2.96e-07	1.5751	6.54e-07
ENSG00000236975.1	2.97e-07	1.5743	6.56e-07
ENSG00000258646.1	2.97e-07	1.5757	6.56e-07
ENSG00000259048.1	2.98e-07	1.572	6.57e-07
ENSG00000272542.1	2.98e-07	1.5695	6.57e-07
ENSG00000225872.2	2.98e-07	1.5687	6.57e-07
ENSG00000260536.1	3.15e-07	1.5744	6.94e-07
ENSG00000228115.1	3.29e-07	1.5721	7.23e-07
ENSG00000265519.1	3.45e-07	1.5734	7.57e-07
ENSG00000255608.1	3.58e-07	1.5688	7.85e-07
ENSG00000270001.1	3.61e-07	1.5717	7.91e-07
ENSG00000226648.1	3.68e-07	1.5718	8.06e-07
ENSG00000224613.2	3.69e-07	1.5824	8.08e-07
ENSG00000249631.1	3.7e-07	1.5649	8.1e-07
ENSG00000262155.1	3.79e-07	1.5714	8.28e-07
ENSG00000197934.4	3.83e-07	1.5687	8.36e-07
ENSG00000217258.2	3.91e-07	1.5675	8.54e-07
ENSG00000273369.1	3.98e-07	1.5704	8.68e-07
ENSG00000272343.1	4.02e-07	1.5701	8.76e-07
[truncated: 1,356 more rows]

## Sheet: HNSC
Up regulated lncRNAs	p value	log2(FC)	FDR	Down regulated lncRNAs	p value	log2(FC)	FDR
ENSG00000235097.1	1.26e-38	3.18	1.28e-35	ENSG00000237424.1	1.09e-06	-4.02	5.58e-06
ENSG00000272549.1	1.26e-38	3.19	1.28e-35	ENSG00000248554.1	1.87e-06	-3.82	9e-06
ENSG00000231335.1	1.83e-38	3.17	1.28e-35	ENSG00000261327.3	1.87e-06	-3.82	9e-06
ENSG00000230156.2	2.11e-36	3.12	7.38e-34	ENSG00000267123.1	2.67e-06	-3.69	1.25e-05
ENSG00000249743.1	2.11e-36	3.11	7.38e-34	ENSG00000273272.1	3.28e-06	-3.63	1.5e-05
ENSG00000258604.1	2.11e-36	3.11	7.38e-34	ENSG00000248240.1	3.33e-06	-3.62	1.52e-05
ENSG00000203688.4	1.79e-34	3.07	5.36e-32	ENSG00000272666.1	3.44e-06	-3.61	1.56e-05
ENSG00000263508.1	4.97e-34	3.04	1.3e-31	ENSG00000258711.2	3.52e-06	-3.61	1.59e-05
ENSG00000231062.1	1.05e-33	3.02	2.45e-31	ENSG00000260162.2	4.04e-06	-3.56	1.8e-05
ENSG00000269985.1	1.79e-33	3.03	3.76e-31	ENSG00000228203.2	4.12e-06	-3.55	1.83e-05
ENSG00000267709.1	2.28e-33	3.02	4.35e-31	ENSG00000231560.1	4.59e-06	-3.52	2.03e-05
ENSG00000263429.3	7.04e-33	3.01	1.23e-30	ENSG00000260976.1	5.24e-06	-3.45	2.27e-05
ENSG00000232079.2	7.89e-33	3.01	1.27e-30	ENSG00000267013.1	5.5e-06	-3.46	2.37e-05
ENSG00000265787.1	1.87e-32	3	2.8e-30	ENSG00000235884.2	7.69e-06	-3.37	3.25e-05
ENSG00000267653.1	1.7e-31	2.96	2.33e-29	ENSG00000270145.1	8.28e-06	-3.35	3.48e-05
ENSG00000264222.1	1.78e-31	2.95	2.33e-29	ENSG00000188660.3	8.33e-06	-3.34	3.49e-05
ENSG00000254343.2	3.8e-31	2.97	4.69e-29	ENSG00000259807.1	9.03e-06	-3.32	3.75e-05
ENSG00000261068.1	4.22e-31	2.96	4.92e-29	ENSG00000229618.1	9.32e-06	-3.31	3.86e-05
ENSG00000244040.1	6.28e-31	2.96	6.93e-29	ENSG00000266340.1	9.7e-06	-3.3	4e-05
ENSG00000228789.2	2.57e-30	2.94	2.7e-28	ENSG00000223485.1	1.02e-05	-3.29	4.19e-05
ENSG00000246375.2	6.28e-29	2.89	6.27e-27	ENSG00000257139.1	1.02e-05	-3.28	4.19e-05
ENSG00000237560.1	1.16e-28	2.87	1.11e-26	ENSG00000233532.1	1.06e-05	-3.27	4.32e-05
ENSG00000227028.2	6.83e-28	2.85	6.23e-26	ENSG00000244306.5	1.14e-05	-3.25	4.62e-05
ENSG00000233850.1	8.67e-28	2.83	7.58e-26	ENSG00000226363.3	1.16e-05	-3.25	4.69e-05
ENSG00000250073.2	1.4e-27	2.85	1.17e-25	ENSG00000228742.5	1.19e-05	-3.24	4.8e-05
ENSG00000198221.7	3.72e-27	2.83	3e-25	ENSG00000223725.2	1.21e-05	-3.24	4.87e-05
ENSG00000234478.1	5.01e-27	2.83	3.89e-25	ENSG00000230838.1	1.3e-05	-3.2	5.2e-05
ENSG00000231246.1	1.34e-26	2.79	1e-24	ENSG00000272455.1	1.3e-05	-3.22	5.2e-05
ENSG00000261664.1	6.5e-26	2.77	4.7e-24	ENSG00000234902.2	1.35e-05	-3.2	5.38e-05
ENSG00000230825.1	4.94e-25	2.76	3.45e-23	ENSG00000250133.2	1.35e-05	-3.19	5.38e-05
ENSG00000223914.1	5.17e-25	2.74	3.5e-23	ENSG00000251144.1	1.42e-05	-3.17	5.64e-05
ENSG00000272274.1	6.81e-25	2.73	4.46e-23	ENSG00000225210.5	1.59e-05	-3.16	6.2e-05
ENSG00000267417.1	9.69e-25	2.74	6.16e-23	ENSG00000229647.1	1.59e-05	-3.16	6.2e-05
ENSG00000245281.2	1.67e-24	2.74	1.03e-22	ENSG00000272183.1	1.86e-05	-3.12	7.11e-05
ENSG00000241158.2	5.09e-24	2.7	3.05e-22	ENSG00000272763.1	1.9e-05	-3.1	7.23e-05
ENSG00000249797.1	1.26e-23	2.69	7.34e-22	ENSG00000235385.1	1.91e-05	-3.1	7.26e-05
ENSG00000228484.1	2.05e-23	2.68	1.16e-21	ENSG00000256128.1	2.03e-05	-3.09	7.65e-05
ENSG00000266114.1	4.37e-23	2.67	2.41e-21	ENSG00000260086.1	2.07e-05	-3.09	7.76e-05
ENSG00000243384.1	1.06e-22	2.66	5.7e-21	ENSG00000248693.1	2.09e-05	-3.07	7.82e-05
ENSG00000258410.1	1.91e-22	2.65	1e-20	ENSG00000269987.1	2.25e-05	-3.07	8.33e-05
ENSG00000237949.1	2.21e-22	2.65	1.13e-20	ENSG00000251003.3	2.37e-05	-3.05	8.72e-05
ENSG00000223561.2	2.33e-22	2.65	1.16e-20	ENSG00000224969.1	2.4e-05	-3.04	8.82e-05
ENSG00000251152.1	4.21e-22	2.64	2.05e-20	ENSG00000269758.1	2.49e-05	-3.02	9.07e-05
ENSG00000242317.1	7.23e-22	2.62	3.45e-20	ENSG00000222032.1	2.51e-05	-3.01	9.13e-05
ENSG00000266729.1	9.56e-22	2.64	4.46e-20	ENSG00000259886.1	2.54e-05	-3.03	9.2e-05
ENSG00000263400.2	3.16e-21	2.62	1.44e-19	ENSG00000228294.2	2.56e-05	-3.03	9.24e-05
ENSG00000236830.2	3.77e-21	2.61	1.68e-19	ENSG00000231346.1	2.56e-05	-3.03	9.24e-05
ENSG00000228126.1	4.51e-21	2.61	1.97e-19	ENSG00000254605.1	2.64e-05	-3.02	9.45e-05
ENSG00000258249.1	5.59e-21	2.6	2.39e-19	ENSG00000215394.4	2.67e-05	-3	9.51e-05
ENSG00000260228.1	6.78e-21	2.6	2.84e-19	ENSG00000189238.4	2.71e-05	-3.01	9.62e-05
ENSG00000224307.1	6.99e-21	2.6	2.88e-19	ENSG00000254885.1	3.15e-05	-2.96	0.000111
ENSG00000258616.1	1.04e-20	2.58	4.16e-19	ENSG00000236347.1	3.26e-05	-2.96	0.000114
ENSG00000259840.1	1.05e-20	2.59	4.16e-19	ENSG00000246130.1	3.31e-05	-2.96	0.000116
ENSG00000267038.1	1.17e-20	2.62	4.55e-19	ENSG00000230479.1	3.41e-05	-2.96	0.000119
ENSG00000259616.1	1.21e-20	2.61	4.62e-19	ENSG00000240990.5	3.46e-05	-2.94	0.00012
ENSG00000266588.1	1.57e-20	2.57	5.88e-19	ENSG00000253616.1	3.59e-05	-2.94	0.000124
ENSG00000225969.1	1.78e-20	2.59	6.55e-19	ENSG00000223749.3	3.79e-05	-2.93	0.00013
ENSG00000260951.1	2.24e-20	2.59	8.1e-19	ENSG00000258821.1	3.95e-05	-2.91	0.000135
ENSG00000251665.1	2.38e-20	2.57	8.46e-19	ENSG00000206195.6	4.03e-05	-2.92	0.000137
ENSG00000264016.2	2.56e-20	2.58	8.95e-19	ENSG00000244128.1	4.26e-05	-2.88	0.000145
ENSG00000225472.1	5.35e-20	2.55	1.84e-18	ENSG00000260597.1	4.27e-05	-2.88	0.000145
ENSG00000258766.1	7.1e-20	2.54	2.4e-18	ENSG00000245149.3	4.31e-05	-2.9	0.000146
ENSG00000251615.3	8.9e-20	2.56	2.87e-18	ENSG00000237989.1	4.39e-05	-2.9	0.000148
ENSG00000257588.1	8.9e-20	2.54	2.87e-18	ENSG00000228630.1	4.45e-05	-2.87	0.00015
ENSG00000273087.1	8.9e-20	2.57	2.87e-18	ENSG00000236540.3	4.93e-05	-2.87	0.000165
ENSG00000255494.1	9.74e-20	2.56	3.1e-18	ENSG00000203446.2	4.95e-05	-2.86	0.000165
ENSG00000226330.1	1.49e-19	2.54	4.67e-18	ENSG00000236200.1	5.05e-05	-2.86	0.000168
ENSG00000273132.1	2.23e-19	2.54	6.88e-18	ENSG00000245522.2	5.24e-05	-2.85	0.000174
ENSG00000226819.1	3.6e-19	2.51	1.09e-17	ENSG00000231948.2	5.26e-05	-2.84	0.000174
ENSG00000231412.2	6.2e-19	2.52	1.86e-17	ENSG00000177738.3	5.4e-05	-2.85	0.000179
ENSG00000241684.1	6.9e-19	2.52	2.04e-17	ENSG00000233818.1	5.61e-05	-2.84	0.000185
ENSG00000230084.1	1.16e-18	2.51	3.38e-17	ENSG00000255276.1	5.66e-05	-2.82	0.000186
ENSG00000267690.1	1.3e-18	2.49	3.74e-17	ENSG00000223960.2	5.66e-05	-2.84	0.000186
ENSG00000258689.1	1.34e-18	2.51	3.8e-17	ENSG00000263745.1	5.76e-05	-2.83	0.000189
ENSG00000260466.1	1.37e-18	2.49	3.81e-17	ENSG00000255509.2	5.79e-05	-2.81	0.000189
ENSG00000239677.2	1.38e-18	2.49	3.81e-17	ENSG00000242147.1	5.81e-05	-2.83	0.000189
ENSG00000261472.1	1.72e-18	2.51	4.69e-17	ENSG00000253352.4	5.91e-05	-2.82	0.000192
ENSG00000228648.1	2.37e-18	2.51	6.37e-17	ENSG00000268655.1	6.15e-05	-2.81	0.000199
ENSG00000246022.2	3.66e-18	2.47	9.72e-17	ENSG00000257167.2	6.22e-05	-2.81	0.0002
ENSG00000152931.7	9.69e-18	2.47	2.54e-16	ENSG00000271947.1	6.31e-05	-2.8	0.000203
ENSG00000223382.3	1.41e-17	2.45	3.65e-16	ENSG00000251381.2	6.46e-05	-2.8	0.000207
ENSG00000232046.2	1.66e-17	2.45	4.25e-16	ENSG00000232498.1	6.56e-05	-2.78	0.000209
ENSG00000262921.1	2.15e-17	2.44	5.43e-16	ENSG00000267284.1	6.58e-05	-2.78	0.000209
ENSG00000227260.1	3.02e-17	2.43	7.54e-16	ENSG00000273004.1	6.58e-05	-2.8	0.000209
ENSG00000254967.2	3.32e-17	2.43	8.19e-16	ENSG00000259240.1	6.59e-05	-2.79	0.000209
ENSG00000259459.1	4.6e-17	2.43	1.12e-15	ENSG00000226419.2	6.59e-05	-2.8	0.000209
ENSG00000233342.1	5.31e-17	2.43	1.28e-15	ENSG00000259712.1	6.64e-05	-2.79	0.00021
ENSG00000250978.1	5.4e-17	2.45	1.29e-15	ENSG00000224189.2	6.81e-05	-2.79	0.000215
ENSG00000223392.1	5.77e-17	2.42	1.36e-15	ENSG00000254551.1	6.91e-05	-2.78	0.000217
ENSG00000260372.2	6.14e-17	2.42	1.43e-15	ENSG00000258938.1	7.22e-05	-2.78	0.000226
ENSG00000250538.1	6.23e-17	2.46	1.44e-15	ENSG00000205634.2	7.34e-05	-2.75	0.000229
ENSG00000180769.4	6.42e-17	2.43	1.46e-15	ENSG00000256268.1	7.34e-05	-2.76	0.000229
ENSG00000271926.1	6.97e-17	2.43	1.57e-15	ENSG00000273186.1	7.34e-05	-2.77	0.000229
ENSG00000237480.1	7.65e-17	2.41	1.71e-15	ENSG00000213468.3	7.79e-05	-2.76	0.000241
ENSG00000223783.1	7.91e-17	2.41	1.75e-15	ENSG00000269640.1	7.87e-05	-2.76	0.000243
ENSG00000259675.1	1.07e-16	2.44	2.31e-15	ENSG00000224271.1	7.9e-05	-2.74	0.000243
ENSG00000254988.1	1.07e-16	2.41	2.31e-15	ENSG00000237870.2	7.91e-05	-2.73	0.000243
ENSG00000225742.1	1.1e-16	2.41	2.35e-15	ENSG00000256967.1	8.16e-05	-2.75	0.00025
ENSG00000250103.1	1.12e-16	2.41	2.37e-15	ENSG00000258791.3	8.27e-05	-2.74	0.000253
ENSG00000230970.2	1.37e-16	2.41	2.87e-15	ENSG00000179406.6	8.28e-05	-2.74	0.000253
ENSG00000230978.1	1.45e-16	2.41	3.01e-15	ENSG00000258884.1	8.34e-05	-2.74	0.000254
ENSG00000240045.1	2.19e-16	2.39	4.48e-15	ENSG00000205885.3	8.44e-05	-2.74	0.000257
ENSG00000233725.3	2.2e-16	2.4	4.48e-15	ENSG00000272071.1	8.63e-05	-2.71	0.000262
ENSG00000253177.1	2.69e-16	2.39	5.43e-15	ENSG00000258955.1	8.97e-05	-2.72	0.00027
ENSG00000224958.1	2.76e-16	2.39	5.51e-15	ENSG00000244649.2	8.97e-05	-2.71	0.00027
ENSG00000268833.1	2.82e-16	2.39	5.58e-15	ENSG00000271826.1	9.14e-05	-2.72	0.000274
ENSG00000261520.1	4.05e-16	2.38	7.94e-15	ENSG00000257114.1	9.52e-05	-2.69	0.000285
ENSG00000272081.1	7.99e-16	2.38	1.55e-14	ENSG00000163364.5	9.66e-05	-2.71	0.000288
ENSG00000267603.1	1.05e-15	2.39	2.02e-14	ENSG00000250451.1	9.82e-05	-2.69	0.000293
ENSG00000235491.1	1.98e-15	2.37	3.74e-14	ENSG00000245275.3	9.84e-05	-2.7	0.000293
ENSG00000268555.1	1.98e-15	2.35	3.74e-14	ENSG00000237548.1	9.91e-05	-2.69	0.000294
ENSG00000254148.3	2.21e-15	2.35	4.14e-14	ENSG00000257596.1	9.96e-05	-2.7	0.000296
ENSG00000238099.1	2.23e-15	2.35	4.14e-14	ENSG00000272872.1	0.0001	-2.69	0.000297
ENSG00000255471.1	3.09e-15	2.36	5.69e-14	ENSG00000110347.7	0.000101	-2.68	0.0003
ENSG00000254109.1	3.4e-15	2.35	6.2e-14	ENSG00000237445.2	0.000104	-2.67	0.000306
ENSG00000241151.1	4.14e-15	2.36	7.49e-14	ENSG00000269972.1	0.000105	-2.69	0.00031
ENSG00000247011.2	4.51e-15	2.33	8.09e-14	ENSG00000255856.1	0.00011	-2.67	0.000322
ENSG00000249082.1	4.59e-15	2.35	8.16e-14	ENSG00000258534.1	0.00011	-2.68	0.000322
ENSG00000231943.3	4.77e-15	2.34	8.41e-14	ENSG00000256540.1	0.00012	-2.66	0.000346
ENSG00000272511.1	6.78e-15	2.34	1.19e-13	ENSG00000269976.1	0.000122	-2.65	0.000351
ENSG00000265142.2	8.64e-15	2.33	1.5e-13	ENSG00000249395.2	0.000123	-2.65	0.000353
ENSG00000265374.1	8.72e-15	2.34	1.5e-13	ENSG00000246859.2	0.000127	-2.65	0.000363
ENSG00000230102.3	8.79e-15	2.33	1.5e-13	ENSG00000251281.1	0.000131	-2.62	0.000372
ENSG00000262801.1	1.11e-14	2.33	1.88e-13	ENSG00000231607.4	0.000131	-2.64	0.000372
ENSG00000266176.1	1.32e-14	2.31	2.2e-13	ENSG00000242207.1	0.000134	-2.6	0.00038
ENSG00000250522.1	1.32e-14	2.34	2.2e-13	ENSG00000257924.1	0.000135	-2.62	0.000383
ENSG00000237975.2	1.37e-14	2.33	2.26e-13	ENSG00000236064.1	0.000136	-2.63	0.000385
ENSG00000250961.1	1.63e-14	2.32	2.67e-13	ENSG00000254417.1	0.000137	-2.61	0.000386
ENSG00000242790.1	2.48e-14	2.32	4.03e-13	ENSG00000240440.1	0.000137	-2.62	0.000386
ENSG00000238102.1	2.54e-14	2.33	4.1e-13	ENSG00000259901.1	0.000139	-2.63	0.000388
ENSG00000268307.1	2.75e-14	2.31	4.39e-13	ENSG00000249916.1	0.000143	-2.6	0.000397
ENSG00000227695.1	2.76e-14	2.3	4.39e-13	ENSG00000241288.3	0.000144	-2.62	0.000399
ENSG00000224513.2	2.94e-14	2.3	4.64e-13	ENSG00000260517.1	0.000144	-2.62	0.000399
ENSG00000236091.1	3.54e-14	2.29	5.54e-13	ENSG00000227195.4	0.000146	-2.61	0.000404
ENSG00000256751.1	4.37e-14	2.3	6.79e-13	ENSG00000229656.2	0.000147	-2.61	0.000404
ENSG00000234899.5	4.66e-14	2.3	7.19e-13	ENSG00000251131.1	0.000147	-2.61	0.000404
ENSG00000235122.3	7.31e-14	2.27	1.12e-12	ENSG00000236651.1	0.000147	-2.59	0.000405
ENSG00000249631.1	8.13e-14	2.27	1.24e-12	ENSG00000256642.1	0.000149	-2.61	0.000407
ENSG00000233147.1	1.11e-13	2.29	1.65e-12	ENSG00000250748.2	0.000149	-2.59	0.000407
ENSG00000237311.1	1.11e-13	2.27	1.65e-12	ENSG00000249001.1	0.000155	-2.59	0.000421
ENSG00000245466.1	1.11e-13	2.28	1.65e-12	ENSG00000254560.1	0.000155	-2.6	0.000421
ENSG00000262823.1	1.13e-13	2.28	1.67e-12	ENSG00000244675.2	0.000156	-2.57	0.000424
ENSG00000260541.1	1.17e-13	2.27	1.72e-12	ENSG00000257913.1	0.000157	-2.59	0.000425
ENSG00000250511.1	1.31e-13	2.26	1.9e-12	ENSG00000236053.1	0.000158	-2.57	0.000426
ENSG00000255794.2	1.31e-13	2.27	1.9e-12	ENSG00000260589.1	0.00016	-2.59	0.00043
ENSG00000214614.2	1.41e-13	2.26	2.01e-12	ENSG00000239213.1	0.000162	-2.59	0.000434
ENSG00000243018.1	1.41e-13	2.27	2.01e-12	ENSG00000250874.1	0.000162	-2.55	0.000434
ENSG00000232977.2	1.45e-13	2.27	2.06e-12	ENSG00000181097.5	0.000165	-2.58	0.000442
ENSG00000233760.1	1.49e-13	2.26	2.1e-12	ENSG00000186615.6	0.000167	-2.58	0.000442
ENSG00000225050.1	1.6e-13	2.29	2.24e-12	ENSG00000231764.4	0.000167	-2.58	0.000442
ENSG00000253807.1	1.62e-13	2.26	2.25e-12	ENSG00000250548.2	0.000167	-2.58	0.000442
ENSG00000234477.1	1.67e-13	2.26	2.31e-12	ENSG00000253508.1	0.000167	-2.55	0.000442
ENSG00000231170.1	1.71e-13	2.25	2.34e-12	ENSG00000255345.1	0.000168	-2.56	0.000444
ENSG00000257683.1	2.44e-13	2.25	3.32e-12	ENSG00000257702.3	0.000168	-2.58	0.000444
ENSG00000255039.1	2.53e-13	2.28	3.42e-12	ENSG00000250697.1	0.00017	-2.56	0.000449
ENSG00000226070.1	2.55e-13	2.27	3.43e-12	ENSG00000232233.1	0.000171	-2.57	0.00045
ENSG00000236780.1	2.65e-13	2.25	3.54e-12	ENSG00000240350.1	0.000175	-2.57	0.00046
ENSG00000268355.1	2.89e-13	2.26	3.84e-12	ENSG00000269481.1	0.000175	-2.57	0.00046
ENSG00000267454.1	3.18e-13	2.26	4.2e-12	ENSG00000233542.1	0.000178	-2.56	0.000464
ENSG00000233967.2	3.58e-13	2.25	4.69e-12	ENSG00000267147.1	0.000178	-2.56	0.000464
ENSG00000271850.1	3.91e-13	2.26	5.1e-12	ENSG00000234695.1	0.000179	-2.55	0.000466
ENSG00000232328.1	3.96e-13	2.24	5.13e-12	ENSG00000249641.2	0.000184	-2.56	0.000479
ENSG00000224905.2	4.21e-13	2.25	5.42e-12	ENSG00000224577.1	0.00019	-2.55	0.000493
ENSG00000260398.1	4.3e-13	2.25	5.5e-12	ENSG00000261488.1	0.000195	-2.55	0.000506
ENSG00000228639.2	4.41e-13	2.23	5.61e-12	ENSG00000224167.1	0.000198	-2.54	0.000511
ENSG00000230490.2	4.58e-13	2.23	5.79e-12	ENSG00000259306.2	0.000201	-2.54	0.000519
ENSG00000229782.1	4.8e-13	2.23	6.03e-12	ENSG00000254842.2	0.000208	-2.53	0.000533
ENSG00000228214.2	5.02e-13	2.24	6.27e-12	ENSG00000271127.1	0.000208	-2.5	0.000533
ENSG00000261195.1	5.29e-13	2.23	6.57e-12	ENSG00000270949.1	0.000211	-2.53	0.000538
ENSG00000267683.1	6.38e-13	2.22	7.87e-12	ENSG00000223478.1	0.000216	-2.53	0.000551
ENSG00000259115.1	6.61e-13	2.23	8.11e-12	ENSG00000215866.3	0.000218	-2.52	0.000554
ENSG00000261175.1	6.92e-13	2.23	8.42e-12	ENSG00000234380.1	0.000225	-2.52	0.00057
ENSG00000231028.4	6.94e-13	2.24	8.42e-12	ENSG00000225886.1	0.00023	-2.5	0.000579
ENSG00000272452.1	1.09e-12	2.23	1.31e-11	ENSG00000231806.2	0.00023	-2.5	0.000579
ENSG00000228541.1	1.19e-12	2.22	1.43e-11	ENSG00000230002.2	0.000231	-2.51	0.00058
ENSG00000231863.1	1.3e-12	2.22	1.55e-11	ENSG00000257298.1	0.000238	-2.5	0.000597
ENSG00000265369.2	1.34e-12	2.21	1.59e-11	ENSG00000257906.1	0.000238	-2.47	0.000597
ENSG00000265751.1	1.41e-12	2.21	1.66e-11	ENSG00000259672.1	0.000243	-2.49	0.000606
ENSG00000224957.1	1.51e-12	2.21	1.77e-11	ENSG00000230197.2	0.000245	-2.5	0.000611
ENSG00000235269.1	1.97e-12	2.23	2.3e-11	ENSG00000233975.1	0.000245	-2.48	0.000611
ENSG00000233554.1	2.19e-12	2.21	2.54e-11	ENSG00000229852.2	0.000246	-2.5	0.000612
ENSG00000249464.1	2.21e-12	2.21	2.55e-11	ENSG00000267577.1	0.000257	-2.47	0.000637
ENSG00000239219.2	2.36e-12	2.21	2.71e-11	ENSG00000182366.5	0.000263	-2.48	0.00065
ENSG00000229233.1	2.44e-12	2.2	2.78e-11	ENSG00000229720.1	0.000266	-2.45	0.000653
ENSG00000255202.1	3.09e-12	2.2	3.5e-11	ENSG00000223511.1	0.000267	-2.48	0.000653
ENSG00000267532.2	4.25e-12	2.2	4.79e-11	ENSG00000242622.1	0.000273	-2.48	0.000664
ENSG00000251325.1	4.84e-12	2.21	5.43e-11	ENSG00000233085.1	0.000273	-2.45	0.000664
ENSG00000261863.1	6.58e-12	2.17	7.34e-11	ENSG00000257925.1	0.000275	-2.46	0.000667
ENSG00000237361.2	8.1e-12	2.17	8.99e-11	ENSG00000251361.1	0.00028	-2.44	0.000678
ENSG00000254024.1	8.27e-12	2.18	9.13e-11	ENSG00000257500.1	0.000286	-2.44	0.000689
ENSG00000265356.1	8.9e-12	2.17	9.78e-11	ENSG00000270372.1	0.000286	-2.44	0.000689
ENSG00000227959.1	9.15e-12	2.18	9.95e-11	ENSG00000196421.3	0.000286	-2.47	0.000689
ENSG00000259685.1	9.15e-12	2.17	9.95e-11	ENSG00000224116.2	0.000287	-2.46	0.00069
ENSG00000236208.1	9.44e-12	2.17	1.02e-10	ENSG00000266289.1	0.000291	-2.46	0.000699
ENSG00000255027.2	9.9e-12	2.17	1.07e-10	ENSG00000260862.1	0.000299	-2.44	0.000716
ENSG00000267272.1	1.02e-11	2.18	1.09e-10	ENSG00000206337.6	0.0003	-2.46	0.000719
ENSG00000272724.1	1.42e-11	2.16	1.51e-10	ENSG00000229261.1	0.000303	-2.44	0.000725
ENSG00000253115.1	1.51e-11	2.15	1.6e-10	ENSG00000228509.1	0.000305	-2.44	0.000728
ENSG00000272360.1	1.76e-11	2.16	1.86e-10	ENSG00000249430.1	0.000307	-2.45	0.000732
ENSG00000262188.1	1.78e-11	2.16	1.87e-10	ENSG00000269927.1	0.000307	-2.44	0.000732
ENSG00000267194.1	2.03e-11	2.16	2.12e-10	ENSG00000196295.7	0.000308	-2.45	0.000732
ENSG00000215112.6	2.5e-11	2.16	2.6e-10	ENSG00000238045.5	0.000315	-2.45	0.000748
ENSG00000253474.1	2.65e-11	2.14	2.74e-10	ENSG00000247402.2	0.000315	-2.43	0.000748
ENSG00000226101.1	2.91e-11	2.15	2.99e-10	ENSG00000270195.1	0.000316	-2.45	0.000748
ENSG00000231769.2	3.06e-11	2.14	3.12e-10	ENSG00000257636.2	0.000317	-2.41	0.000751
ENSG00000260402.1	3.06e-11	2.14	3.12e-10	ENSG00000250081.1	0.000325	-2.43	0.000765
ENSG00000225655.1	3.08e-11	2.14	3.12e-10	ENSG00000238113.2	0.000325	-2.44	0.000765
ENSG00000227630.2	3.28e-11	2.15	3.31e-10	ENSG00000266869.1	0.000325	-2.42	0.000765
ENSG00000248464.1	3.31e-11	2.14	3.31e-10	ENSG00000234072.1	0.000327	-2.44	0.000767
ENSG00000253632.1	3.31e-11	2.14	3.31e-10	ENSG00000259756.1	0.000327	-2.42	0.000767
ENSG00000267259.1	3.69e-11	2.15	3.67e-10	ENSG00000244268.1	0.00033	-2.43	0.000771
ENSG00000258952.1	3.85e-11	2.14	3.81e-10	ENSG00000225880.4	0.000333	-2.43	0.000776
ENSG00000234807.4	3.87e-11	2.14	3.81e-10	ENSG00000180279.5	0.000334	-2.43	0.000776
ENSG00000185847.3	4.24e-11	2.14	4.16e-10	ENSG00000227373.1	0.000335	-2.43	0.000779
ENSG00000233256.1	5.26e-11	2.15	5.13e-10	ENSG00000259178.1	0.000337	-2.43	0.000782
ENSG00000257002.1	5.88e-11	2.12	5.71e-10	ENSG00000268186.1	0.000341	-2.4	0.00079
ENSG00000261268.1	6.12e-11	2.13	5.92e-10	ENSG00000272327.1	0.000342	-2.43	0.000791
ENSG00000228035.1	6.37e-11	2.12	6.1e-10	ENSG00000267462.1	0.000346	-2.43	0.000798
ENSG00000267968.1	6.37e-11	2.15	6.1e-10	ENSG00000228274.3	0.000346	-2.43	0.000798
ENSG00000270704.2	6.66e-11	2.12	6.35e-10	ENSG00000225783.2	0.000361	-2.42	0.000831
ENSG00000226026.1	7.49e-11	2.12	7.11e-10	ENSG00000197463.8	0.000363	-2.4	0.000832
ENSG00000261069.2	7.73e-11	2.12	7.31e-10	ENSG00000172965.10	0.000364	-2.42	0.000834
ENSG00000253397.1	7.91e-11	2.14	7.44e-10	ENSG00000249356.1	0.000364	-2.42	0.000834
ENSG00000267659.1	8.13e-11	2.12	7.61e-10	ENSG00000253163.1	0.000365	-2.41	0.000835
ENSG00000250266.1	8.2e-11	2.12	7.65e-10	ENSG00000237978.1	0.00037	-2.41	0.000845
ENSG00000237413.1	1.11e-10	2.11	1.03e-09	ENSG00000251026.1	0.000371	-2.38	0.000847
ENSG00000231720.1	1.27e-10	2.13	1.16e-09	ENSG00000234264.1	0.000373	-2.41	0.000849
ENSG00000255727.1	1.27e-10	2.11	1.16e-09	ENSG00000184324.11	0.000374	-2.39	0.000849
ENSG00000272411.1	1.27e-10	2.11	1.16e-09	ENSG00000249550.2	0.000378	-2.39	0.000859
ENSG00000261760.2	1.39e-10	2.11	1.27e-09	ENSG00000223779.4	0.000386	-2.4	0.000873
ENSG00000260102.1	1.5e-10	2.11	1.36e-09	ENSG00000232043.1	0.000386	-2.4	0.000873
ENSG00000230525.1	1.52e-10	2.13	1.37e-09	ENSG00000231131.2	0.000389	-2.4	0.000876
ENSG00000255774.1	1.59e-10	2.1	1.43e-09	ENSG00000223745.3	0.000389	-2.4	0.000876
ENSG00000249249.1	1.61e-10	2.11	1.44e-09	ENSG00000226659.1	0.000389	-2.4	0.000876
ENSG00000228534.1	1.62e-10	2.11	1.45e-09	ENSG00000224897.2	0.000394	-2.4	0.000884
ENSG00000250692.1	1.64e-10	2.12	1.46e-09	ENSG00000228393.3	0.000401	-2.4	0.0009
ENSG00000264920.1	1.72e-10	2.11	1.52e-09	ENSG00000240476.1	0.000405	-2.37	0.000908
ENSG00000233529.1	2.03e-10	2.09	1.79e-09	ENSG00000215190.4	0.000407	-2.39	0.00091
ENSG00000259319.1	2.93e-10	2.1	2.57e-09	ENSG00000235790.3	0.000407	-2.39	0.00091
ENSG00000259883.1	3.33e-10	2.09	2.91e-09	ENSG00000259758.1	0.000408	-2.39	0.000912
ENSG00000233987.1	3.62e-10	2.11	3.15e-09	ENSG00000223768.1	0.000409	-2.39	0.000912
ENSG00000249265.1	3.86e-10	2.1	3.33e-09	ENSG00000248112.1	0.000409	-2.36	0.000912
ENSG00000267581.1	3.86e-10	2.09	3.33e-09	ENSG00000234155.1	0.000419	-2.38	0.000932
ENSG00000241479.1	3.95e-10	2.08	3.4e-09	ENSG00000250564.1	0.000419	-2.36	0.000932
ENSG00000267528.1	4.08e-10	2.1	3.49e-09	ENSG00000224194.1	0.000426	-2.36	0.000945
ENSG00000235652.3	4.67e-10	2.08	3.98e-09	ENSG00000262703.1	0.000436	-2.37	0.000966
ENSG00000232656.3	4.96e-10	2.07	4.21e-09	ENSG00000215424.5	0.000439	-2.38	0.00097
ENSG00000257877.1	5.11e-10	2.08	4.32e-09	ENSG00000262001.1	0.000439	-2.38	0.00097
ENSG00000262995.1	5.28e-10	2.09	4.45e-09	ENSG00000250274.1	0.000442	-2.37	0.000974
ENSG00000226622.1	5.54e-10	2.07	4.62e-09	ENSG00000239335.4	0.000443	-2.38	0.000974
ENSG00000226740.1	5.54e-10	2.09	4.62e-09	ENSG00000225916.1	0.000443	-2.36	0.000974
ENSG00000257252.1	5.55e-10	2.07	4.62e-09	ENSG00000262745.1	0.000443	-2.35	0.000974
ENSG00000233834.2	6.07e-10	2.08	5.03e-09	ENSG00000230499.1	0.000445	-2.37	0.000976
ENSG00000259420.1	7.14e-10	2.06	5.9e-09	ENSG00000250546.1	0.000461	-2.35	0.00101
ENSG00000264232.1	7.38e-10	2.06	6.07e-09	ENSG00000198358.4	0.000464	-2.35	0.00101
ENSG00000225028.1	7.67e-10	2.06	6.29e-09	ENSG00000271788.1	0.000465	-2.36	0.00101
ENSG00000271347.1	8.05e-10	2.07	6.57e-09	ENSG00000267432.1	0.000468	-2.34	0.00102
ENSG00000225670.3	8.86e-10	2.08	7.2e-09	ENSG00000253979.1	0.000471	-2.35	0.00102
ENSG00000178457.3	1.01e-09	2.05	8.15e-09	ENSG00000255921.1	0.000471	-2.34	0.00102
ENSG00000259925.1	1.01e-09	2.05	8.15e-09	ENSG00000231298.2	0.000476	-2.36	0.00103
ENSG00000257647.1	1.05e-09	2.05	8.44e-09	ENSG00000217576.7	0.000478	-2.36	0.00104
ENSG00000233517.1	1.06e-09	2.06	8.49e-09	ENSG00000228952.1	0.000479	-2.35	0.00104
ENSG00000255480.1	1.26e-09	2.07	1.01e-08	ENSG00000235121.1	0.000483	-2.34	0.00104
ENSG00000253389.2	1.48e-09	2.06	1.17e-08	ENSG00000248787.1	0.000484	-2.36	0.00104
ENSG00000224075.1	1.48e-09	2	1.17e-08	ENSG00000244124.1	0.000488	-2.35	0.00105
ENSG00000225731.1	1.63e-09	2.04	1.29e-08	ENSG00000256802.2	0.000488	-2.35	0.00105
ENSG00000223678.1	1.67e-09	2.05	1.31e-08	ENSG00000267510.1	0.000492	-2.35	0.00106
ENSG00000236013.1	1.7e-09	2.06	1.33e-08	ENSG00000205837.3	0.000494	-2.33	0.00106
ENSG00000227131.1	1.74e-09	2.06	1.36e-08	ENSG00000249500.1	0.000494	-2.33	0.00106
ENSG00000261489.1	2.45e-09	2.05	1.9e-08	ENSG00000257253.1	0.000501	-2.34	0.00107
ENSG00000232680.2	2.56e-09	2.04	1.97e-08	ENSG00000249673.2	0.000503	-2.35	0.00108
ENSG00000267047.1	2.56e-09	2.04	1.97e-08	ENSG00000240498.2	0.00051	-2.35	0.00109
ENSG00000226497.1	2.96e-09	2.05	2.27e-08	ENSG00000260005.2	0.000511	-2.34	0.00109
ENSG00000255007.1	3.11e-09	2.03	2.38e-08	ENSG00000261207.1	0.000511	-2.34	0.00109
ENSG00000235263.1	3.22e-09	2.04	2.46e-08	ENSG00000273002.1	0.000517	-2.34	0.0011
ENSG00000240063.1	3.49e-09	2.03	2.65e-08	ENSG00000225964.1	0.000519	-2.34	0.0011
ENSG00000257151.1	3.59e-09	2.03	2.72e-08	ENSG00000233844.1	0.00052	-2.32	0.0011
ENSG00000234810.1	3.64e-09	2.02	2.73e-08	ENSG00000261008.2	0.00052	-2.34	0.0011
ENSG00000227486.1	3.65e-09	2.03	2.73e-08	ENSG00000206028.1	0.000521	-2.34	0.0011
ENSG00000260249.2	3.65e-09	2.03	2.73e-08	ENSG00000255571.2	0.000523	-2.34	0.00111
ENSG00000226944.1	3.86e-09	2.03	2.88e-08	ENSG00000250920.1	0.000523	-2.33	0.00111
ENSG00000232803.1	4.05e-09	2.03	3.01e-08	ENSG00000197670.5	0.000535	-2.34	0.00113
ENSG00000254528.3	4.07e-09	2.02	3.01e-08	ENSG00000231638.1	0.000535	-2.33	0.00113
ENSG00000263677.1	4.08e-09	2.03	3.01e-08	ENSG00000249102.1	0.000535	-2.31	0.00113
ENSG00000224621.1	4.66e-09	2.02	3.43e-08	ENSG00000272979.1	0.000535	-2.34	0.00113
ENSG00000261600.1	4.69e-09	2.02	3.44e-08	ENSG00000229021.2	0.000546	-2.33	0.00115
ENSG00000263312.1	4.77e-09	2.03	3.49e-08	ENSG00000251151.2	0.000547	-2.31	0.00115
ENSG00000273193.1	4.83e-09	2.02	3.52e-08	ENSG00000227964.1	0.000548	-2.3	0.00115
ENSG00000250456.1	5.8e-09	2.03	4.21e-08	ENSG00000248049.2	0.000548	-2.33	0.00115
ENSG00000223863.1	6.21e-09	2.01	4.49e-08	ENSG00000251179.1	0.000548	-2.33	0.00115
ENSG00000232667.5	7.62e-09	2.02	5.49e-08	ENSG00000226738.1	0.00055	-2.33	0.00115
ENSG00000261434.1	7.73e-09	2	5.55e-08	ENSG00000259093.1	0.00055	-2.33	0.00115
ENSG00000235830.1	7.89e-09	2.01	5.65e-08	ENSG00000255992.1	0.000555	-2.33	0.00116
ENSG00000233070.1	1.08e-08	1.99	7.71e-08	ENSG00000269720.1	0.000557	-2.31	0.00116
ENSG00000270112.2	1.12e-08	2	7.97e-08	ENSG00000224750.2	0.00056	-2.3	0.00116
ENSG00000248309.1	1.27e-08	2	9e-08	ENSG00000177822.3	0.000563	-2.33	0.00117
ENSG00000263489.1	1.32e-08	1.99	9.32e-08	ENSG00000250390.2	0.000573	-2.32	0.00119
ENSG00000250958.1	1.33e-08	1.98	9.36e-08	ENSG00000251577.1	0.00058	-2.3	0.0012
ENSG00000237530.1	1.4e-08	1.99	9.82e-08	ENSG00000229162.1	0.000584	-2.31	0.00121
ENSG00000272346.1	1.51e-08	1.99	1.06e-07	ENSG00000253477.1	0.000586	-2.31	0.00121
ENSG00000258603.1	1.64e-08	1.98	1.14e-07	ENSG00000259701.1	0.000596	-2.3	0.00123
ENSG00000224746.1	1.64e-08	1.99	1.14e-07	ENSG00000246640.1	0.000597	-2.31	0.00123
ENSG00000230352.1	1.98e-08	1.98	1.37e-07	ENSG00000227533.1	0.000598	-2.31	0.00123
ENSG00000255660.1	1.99e-08	2	1.37e-07	ENSG00000267201.1	0.000599	-2.31	0.00123
ENSG00000257771.1	2.01e-08	1.98	1.38e-07	ENSG00000237609.1	0.000604	-2.3	0.00123
ENSG00000229019.1	2.05e-08	1.99	1.4e-07	ENSG00000258914.1	0.000604	-2.31	0.00123
ENSG00000248771.1	2.05e-08	1.97	1.4e-07	ENSG00000234147.1	0.000619	-2.31	0.00126
ENSG00000179818.9	2.54e-08	1.98	1.73e-07	ENSG00000258101.1	0.000644	-2.3	0.00131
ENSG00000253839.1	2.69e-08	1.99	1.83e-07	ENSG00000258654.1	0.000656	-2.27	0.00133
ENSG00000264589.1	2.83e-08	1.98	1.92e-07	ENSG00000272468.1	0.000658	-2.3	0.00133
ENSG00000229643.1	2.92e-08	1.94	1.97e-07	ENSG00000246095.2	0.000661	-2.29	0.00134
ENSG00000272129.1	3.04e-08	1.97	2.04e-07	ENSG00000272168.1	0.000665	-2.29	0.00134
ENSG00000235077.1	3.2e-08	1.97	2.14e-07	ENSG00000261716.1	0.000668	-2.29	0.00135
ENSG00000229108.1	3.34e-08	1.96	2.23e-07	ENSG00000266088.1	0.000668	-2.29	0.00135
ENSG00000226337.3	4.07e-08	1.98	2.71e-07	ENSG00000231407.1	0.000672	-2.29	0.00135
ENSG00000251628.1	4.45e-08	1.98	2.95e-07	ENSG00000236212.1	0.000672	-2.27	0.00135
ENSG00000236361.1	4.53e-08	1.97	2.98e-07	ENSG00000234948.1	0.000675	-2.27	0.00136
ENSG00000262133.1	4.53e-08	1.95	2.98e-07	ENSG00000233515.1	0.000678	-2.27	0.00136
ENSG00000265519.1	4.53e-08	1.96	2.98e-07	ENSG00000242553.1	0.00068	-2.29	0.00136
ENSG00000268416.1	4.72e-08	1.96	3.09e-07	ENSG00000263082.1	0.000682	-2.28	0.00137
ENSG00000258933.1	4.8e-08	1.96	3.14e-07	ENSG00000254341.1	0.00069	-2.29	0.00138
ENSG00000261888.1	4.82e-08	1.96	3.14e-07	ENSG00000256417.1	0.000698	-2.28	0.00139
ENSG00000244383.1	4.97e-08	1.96	3.23e-07	ENSG00000261780.2	0.0007	-2.27	0.0014
ENSG00000232306.1	5.41e-08	1.95	3.5e-07	ENSG00000250682.1	0.000705	-2.28	0.0014
ENSG00000261168.1	5.89e-08	1.96	3.8e-07	ENSG00000253746.1	0.000718	-2.28	0.00143
ENSG00000228692.2	5.94e-08	1.94	3.82e-07	ENSG00000272211.1	0.000718	-2.28	0.00143
ENSG00000235295.1	6.33e-08	1.95	4.06e-07	ENSG00000253161.1	0.000733	-2.28	0.00145
ENSG00000244998.1	6.46e-08	1.95	4.13e-07	ENSG00000237686.2	0.000747	-2.27	0.00148
ENSG00000239801.1	6.56e-08	1.95	4.18e-07	ENSG00000230400.1	0.000758	-2.25	0.00149
ENSG00000257052.1	6.76e-08	1.95	4.3e-07	ENSG00000259768.3	0.00076	-2.27	0.00149
ENSG00000232985.1	8.61e-08	1.82	5.46e-07	ENSG00000253669.3	0.000761	-2.27	0.00149
ENSG00000227220.1	9.95e-08	1.93	6.29e-07	ENSG00000261742.1	0.000765	-2.25	0.0015
ENSG00000186369.5	1.1e-07	1.93	6.91e-07	ENSG00000259820.1	0.000778	-2.26	0.00152
ENSG00000272639.1	1.1e-07	1.93	6.91e-07	ENSG00000255893.1	0.000797	-2.26	0.00156
ENSG00000260931.1	1.11e-07	1.93	6.95e-07	ENSG00000267694.1	0.000799	-2.23	0.00156
ENSG00000229380.1	1.12e-07	1.93	6.99e-07	ENSG00000250829.2	0.000801	-2.24	0.00156
ENSG00000254533.1	1.23e-07	1.92	7.66e-07	ENSG00000225383.2	0.000812	-2.25	0.00158
ENSG00000253396.1	1.25e-07	1.94	7.76e-07	ENSG00000245614.2	0.000815	-2.25	0.00158
ENSG00000251586.1	1.28e-07	1.92	7.92e-07	ENSG00000249413.2	0.00084	-2.22	0.00162
ENSG00000255495.1	1.3e-07	1.93	8.02e-07	ENSG00000236548.1	0.000841	-2.25	0.00162
ENSG00000230790.2	1.31e-07	1.92	8.04e-07	ENSG00000256955.1	0.00085	-2.22	0.00163
ENSG00000231992.1	1.31e-07	1.94	8.04e-07	ENSG00000272788.1	0.00085	-2.23	0.00163
ENSG00000224239.1	1.32e-07	1.93	8.07e-07	ENSG00000273343.1	0.00085	-2.25	0.00163
ENSG00000246100.3	1.42e-07	1.93	8.64e-07	ENSG00000224409.1	0.00085	-2.25	0.00163
ENSG00000248869.1	1.42e-07	1.93	8.64e-07	ENSG00000258521.1	0.000851	-2.24	0.00163
ENSG00000251027.1	1.48e-07	1.93	8.97e-07	ENSG00000225637.1	0.000852	-2.23	0.00163
ENSG00000197585.5	1.49e-07	1.92	9.01e-07	ENSG00000235643.1	0.000859	-2.22	0.00164
ENSG00000230173.1	1.53e-07	1.94	9.22e-07	ENSG00000227477.1	0.000859	-2.24	0.00164
ENSG00000258167.1	1.61e-07	1.82	9.68e-07	ENSG00000236383.3	0.000864	-2.24	0.00165
ENSG00000235434.1	1.7e-07	1.92	1.02e-06	ENSG00000256001.1	0.000874	-2.24	0.00166
ENSG00000229699.1	1.84e-07	1.92	1.1e-06	ENSG00000259594.1	0.000876	-2.21	0.00166
ENSG00000214970.4	2.34e-07	1.91	1.39e-06	ENSG00000269220.1	0.000879	-2.24	0.00167
ENSG00000258630.1	2.38e-07	1.93	1.41e-06	ENSG00000204791.4	0.000881	-2.24	0.00167
ENSG00000270017.1	2.47e-07	1.91	1.46e-06	ENSG00000236481.1	0.000884	-2.24	0.00167
ENSG00000260396.1	2.49e-07	1.91	1.47e-06	ENSG00000271151.1	0.000884	-2.24	0.00167
ENSG00000263370.1	2.49e-07	1.91	1.47e-06	ENSG00000271830.1	0.000884	-2.22	0.00167
ENSG00000273077.1	2.61e-07	1.91	1.53e-06	ENSG00000255026.1	0.000903	-2.23	0.0017
ENSG00000232287.2	2.63e-07	1.91	1.54e-06	ENSG00000261542.1	0.000903	-2.23	0.0017
ENSG00000266904.1	2.71e-07	1.91	1.58e-06	ENSG00000225205.1	0.000907	-2.23	0.0017
ENSG00000235535.3	2.82e-07	1.91	1.64e-06	ENSG00000261039.1	0.000908	-2.23	0.00171
ENSG00000214691.6	3.12e-07	1.91	1.81e-06	ENSG00000226637.1	0.000911	-2.23	0.00171
ENSG00000232451.1	3.51e-07	1.91	2.03e-06	ENSG00000224959.1	0.000914	-2.22	0.00171
ENSG00000260592.1	3.79e-07	1.89	2.19e-06	ENSG00000260261.1	0.000914	-2.23	0.00171
ENSG00000249231.3	3.88e-07	1.91	2.24e-06	ENSG00000189149.7	0.000921	-2.23	0.00172
ENSG00000251015.1	3.97e-07	1.91	2.28e-06	ENSG00000267073.1	0.000921	-2.22	0.00172
ENSG00000237232.3	4.23e-07	1.89	2.42e-06	ENSG00000273129.1	0.000921	-2.22	0.00172
ENSG00000255308.1	4.32e-07	1.89	2.47e-06	ENSG00000225764.1	0.000923	-2.22	0.00172
ENSG00000258413.1	4.5e-07	1.9	2.57e-06	ENSG00000241220.1	0.000931	-2.21	0.00173
ENSG00000249885.1	4.63e-07	1.9	2.63e-06	ENSG00000246889.2	0.000932	-2.23	0.00173
ENSG00000224795.1	4.68e-07	1.91	2.65e-06	ENSG00000273297.1	0.000943	-2.22	0.00175
ENSG00000259604.1	4.7e-07	1.89	2.66e-06	ENSG00000272734.1	0.00095	-2.22	0.00176
ENSG00000232110.3	4.76e-07	1.89	2.67e-06	ENSG00000235897.1	0.000963	-2.21	0.00178
ENSG00000234286.1	4.76e-07	1.88	2.67e-06	ENSG00000232811.1	0.000964	-2.22	0.00178
ENSG00000229444.1	4.76e-07	1.89	2.67e-06	ENSG00000260167.1	0.000967	-2.21	0.00178
ENSG00000232606.1	4.89e-07	1.9	2.74e-06	ENSG00000273008.1	0.000977	-2.22	0.0018
ENSG00000250761.2	5.31e-07	1.89	2.96e-06	ENSG00000261051.1	0.000994	-2.22	0.00183
ENSG00000230212.2	5.61e-07	1.89	3.12e-06	ENSG00000263412.1	0.00102	-2.21	0.00188
ENSG00000272021.1	5.99e-07	1.88	3.32e-06	ENSG00000233077.1	0.00103	-2.21	0.00189
ENSG00000223373.1	6.2e-07	1.89	3.43e-06	ENSG00000258902.1	0.00105	-2.19	0.00192
ENSG00000261040.2	6.46e-07	1.89	3.57e-06	ENSG00000261326.2	0.00106	-2.21	0.00193
ENSG00000249752.1	6.48e-07	1.9	3.57e-06	ENSG00000267383.2	0.00108	-2.2	0.00196
ENSG00000223781.1	6.62e-07	1.82	3.64e-06	ENSG00000249685.1	0.0011	-2.2	0.00199
ENSG00000237489.2	6.89e-07	1.88	3.77e-06	ENSG00000225077.2	0.00111	-2.2	0.00201
ENSG00000271952.1	7.15e-07	1.87	3.91e-06	ENSG00000237015.1	0.00111	-2.2	0.00201
ENSG00000250508.1	7.33e-07	1.88	3.99e-06	ENSG00000237857.2	0.00111	-2.2	0.00201
ENSG00000238078.1	7.92e-07	1.88	4.29e-06	ENSG00000273162.1	0.00112	-2.2	0.00203
ENSG00000270947.1	7.92e-07	1.88	4.29e-06	ENSG00000259107.1	0.00112	-2.17	0.00203
ENSG00000224023.6	7.99e-07	1.88	4.31e-06	ENSG00000266278.1	0.00113	-2.18	0.00204
ENSG00000254089.1	8.02e-07	1.88	4.31e-06	ENSG00000270170.1	0.00116	-2.19	0.00208
ENSG00000260711.1	8.02e-07	1.88	4.31e-06	ENSG00000233069.1	0.00117	-2.16	0.0021
ENSG00000224405.1	8.06e-07	1.85	4.32e-06	ENSG00000231482.2	0.00118	-2.16	0.00211
ENSG00000245750.3	8.17e-07	1.88	4.36e-06	ENSG00000265933.1	0.0012	-2.18	0.00214
ENSG00000264345.1	8.17e-07	1.87	4.36e-06	ENSG00000225762.1	0.0012	-2.18	0.00214
ENSG00000258489.3	8.25e-07	1.88	4.39e-06	ENSG00000232725.1	0.0012	-2.18	0.00214
ENSG00000242767.1	8.28e-07	1.87	4.4e-06	ENSG00000260924.2	0.00121	-2.18	0.00215
ENSG00000226808.1	8.52e-07	1.87	4.51e-06	ENSG00000225548.1	0.00121	-2.17	0.00215
ENSG00000266936.1	8.86e-07	1.87	4.68e-06	ENSG00000272620.1	0.00123	-2.15	0.00218
ENSG00000250282.1	9.24e-07	1.86	4.87e-06	ENSG00000233384.1	0.00123	-2.16	0.00218
ENSG00000259523.1	9.28e-07	1.87	4.88e-06	ENSG00000271218.1	0.00123	-2.18	0.00218
ENSG00000237179.1	9.38e-07	1.88	4.91e-06	ENSG00000227076.1	0.00123	-2.17	0.00218
ENSG00000268654.1	9.38e-07	1.88	4.91e-06	ENSG00000243321.2	0.00124	-2.16	0.00219
ENSG00000267423.1	9.79e-07	1.87	5.11e-06	ENSG00000267172.1	0.00126	-2.15	0.00222
ENSG00000223764.2	1.03e-06	1.87	5.34e-06	ENSG00000272068.1	0.00126	-2.17	0.00222
ENSG00000228858.1	1.03e-06	1.88	5.34e-06	ENSG00000241679.2	0.00126	-2.16	0.00222
ENSG00000204091.3	1.03e-06	1.86	5.34e-06	ENSG00000232633.3	0.00126	-2.17	0.00222
ENSG00000235285.1	1.06e-06	1.86	5.48e-06	ENSG00000258733.1	0.00126	-2.17	0.00222
ENSG00000226601.1	1.07e-06	1.86	5.52e-06	ENSG00000263786.1	0.00129	-2.17	0.00227
ENSG00000265778.1	1.08e-06	1.87	5.54e-06	ENSG00000233611.3	0.00129	-2.14	0.00227
ENSG00000257817.1	1.08e-06	1.86	5.54e-06	ENSG00000269653.1	0.0013	-2.16	0.00229
ENSG00000250343.1	1.16e-06	1.86	5.92e-06	ENSG00000254968.2	0.00131	-2.15	0.00229
ENSG00000255507.1	1.17e-06	1.87	5.94e-06	ENSG00000234584.1	0.00131	-2.16	0.0023
ENSG00000204844.7	1.17e-06	1.87	5.94e-06	ENSG00000260920.1	0.00133	-2.16	0.00232
ENSG00000258661.1	1.2e-06	1.86	6.07e-06	ENSG00000248388.1	0.00134	-2.14	0.00234
ENSG00000264443.1	1.2e-06	1.86	6.07e-06	ENSG00000271781.1	0.00134	-2.16	0.00234
ENSG00000231689.1	1.29e-06	1.86	6.51e-06	ENSG00000270061.1	0.00135	-2.15	0.00234
ENSG00000227757.1	1.31e-06	1.87	6.59e-06	ENSG00000234945.3	0.00136	-2.14	0.00236
ENSG00000232415.1	1.32e-06	1.85	6.63e-06	ENSG00000272800.1	0.00137	-2.16	0.00238
ENSG00000261064.1	1.34e-06	1.86	6.71e-06	ENSG00000241912.1	0.00138	-2.14	0.00239
ENSG00000224609.2	1.38e-06	1.85	6.89e-06	ENSG00000271216.1	0.00138	-2.14	0.00239
ENSG00000249710.1	1.54e-06	1.87	7.67e-06	ENSG00000269999.1	0.00138	-2.15	0.00239
ENSG00000249494.1	1.55e-06	1.85	7.69e-06	ENSG00000227214.2	0.00139	-2.16	0.00239
ENSG00000262185.1	1.55e-06	1.86	7.69e-06	ENSG00000261211.1	0.00139	-2.16	0.00239
ENSG00000230368.2	1.68e-06	1.86	8.31e-06	ENSG00000228389.1	0.00139	-2.16	0.00239
ENSG00000254290.1	1.7e-06	1.84	8.39e-06	ENSG00000273243.1	0.0014	-2.15	0.00241
ENSG00000264790.1	1.74e-06	1.87	8.57e-06	ENSG00000223546.2	0.0014	-2.15	0.00241
ENSG00000234132.1	1.75e-06	1.84	8.58e-06	ENSG00000258904.1	0.00141	-2.14	0.00241
ENSG00000267431.1	1.75e-06	1.83	8.58e-06	ENSG00000270143.1	0.00141	-2.15	0.00241
ENSG00000227084.2	1.76e-06	1.65	8.61e-06	ENSG00000232021.2	0.00141	-2.15	0.00242
ENSG00000260015.1	1.77e-06	1.84	8.64e-06	ENSG00000235304.1	0.00143	-2.14	0.00245
ENSG00000225129.1	1.8e-06	1.86	8.72e-06	ENSG00000255717.2	0.00145	-2.15	0.00248
ENSG00000270100.1	1.8e-06	1.85	8.72e-06	ENSG00000146666.4	0.00145	-2.14	0.00248
ENSG00000272975.1	1.8e-06	1.85	8.72e-06	ENSG00000260361.1	0.00147	-2.15	0.00251
ENSG00000270332.1	1.87e-06	1.85	9e-06	ENSG00000214184.3	0.00147	-2.14	0.00251
ENSG00000246523.3	1.94e-06	1.85	9.31e-06	ENSG00000223695.1	0.00147	-2.14	0.00251
ENSG00000129816.5	1.95e-06	1.86	9.32e-06	ENSG00000269191.1	0.00148	-2.14	0.00252
ENSG00000245468.3	1.95e-06	1.85	9.32e-06	ENSG00000272191.1	0.00148	-2.12	0.00252
ENSG00000215386.6	2.07e-06	1.85	9.87e-06	ENSG00000224034.1	0.00149	-2.14	0.00253
ENSG00000231013.1	2.1e-06	1.84	9.99e-06	ENSG00000258457.1	0.0015	-2.14	0.00254
ENSG00000250543.1	2.23e-06	1.82	1.06e-05	ENSG00000273373.1	0.0015	-2.14	0.00254
ENSG00000228412.2	2.42e-06	1.84	1.15e-05	ENSG00000244578.1	0.00152	-2.12	0.00258
ENSG00000261267.1	2.45e-06	1.84	1.16e-05	ENSG00000255031.1	0.00153	-2.14	0.00259
ENSG00000261101.1	2.54e-06	1.84	1.2e-05	ENSG00000260051.1	0.00154	-2.13	0.00261
ENSG00000259417.2	2.63e-06	1.84	1.24e-05	ENSG00000249406.1	0.00155	-2.11	0.00261
ENSG00000236466.1	2.64e-06	1.85	1.24e-05	ENSG00000259623.1	0.00156	-2.13	0.00264
ENSG00000264727.1	2.71e-06	1.83	1.27e-05	ENSG00000264464.1	0.00157	-2.11	0.00264
ENSG00000253711.1	2.87e-06	1.84	1.34e-05	ENSG00000203585.3	0.00157	-2.13	0.00265
ENSG00000234292.3	2.9e-06	1.83	1.35e-05	ENSG00000244349.1	0.00157	-2.13	0.00265
ENSG00000248528.1	2.93e-06	1.85	1.36e-05	ENSG00000142396.6	0.00158	-2.13	0.00266
ENSG00000235933.1	2.95e-06	1.84	1.37e-05	ENSG00000232598.2	0.00158	-2.11	0.00266
ENSG00000245857.2	2.97e-06	1.83	1.37e-05	ENSG00000260853.1	0.00159	-2.13	0.00266
ENSG00000257337.2	3.18e-06	1.83	1.47e-05	ENSG00000228043.1	0.0016	-2.13	0.00269
ENSG00000248799.1	3.22e-06	1.84	1.48e-05	ENSG00000225578.1	0.00161	-2.12	0.00269
ENSG00000231856.1	3.27e-06	1.83	1.5e-05	ENSG00000269399.1	0.00167	-2.12	0.00279
ENSG00000248995.2	3.33e-06	1.84	1.52e-05	ENSG00000224614.1	0.00168	-2.12	0.0028
ENSG00000227741.1	3.37e-06	1.83	1.53e-05	ENSG00000269867.1	0.00169	-2.12	0.0028
ENSG00000256139.2	3.44e-06	1.83	1.56e-05	ENSG00000222041.6	0.0017	-2.12	0.00281
ENSG00000234281.1	3.56e-06	1.83	1.61e-05	ENSG00000260941.1	0.0017	-2.12	0.00281
ENSG00000224165.1	3.59e-06	1.83	1.61e-05	ENSG00000259792.1	0.00171	-2.12	0.00283
ENSG00000249601.2	3.59e-06	1.83	1.61e-05	ENSG00000236591.1	0.00174	-2.1	0.00287
ENSG00000236511.1	3.65e-06	1.84	1.64e-05	ENSG00000228649.4	0.00174	-2.12	0.00287
ENSG00000267640.1	3.68e-06	1.82	1.65e-05	ENSG00000237372.1	0.00174	-2.11	0.00287
ENSG00000260510.1	3.91e-06	1.82	1.75e-05	ENSG00000118412.8	0.00175	-2.1	0.0029
ENSG00000233824.1	4.26e-06	1.82	1.89e-05	ENSG00000260664.1	0.00176	-2.11	0.0029
ENSG00000235743.1	4.66e-06	1.83	2.06e-05	ENSG00000258450.1	0.0018	-2.09	0.00296
ENSG00000270457.1	4.75e-06	1.81	2.09e-05	ENSG00000232586.1	0.0018	-2.09	0.00297
ENSG00000269194.1	4.99e-06	1.81	2.19e-05	ENSG00000250509.1	0.00182	-2.1	0.00298
ENSG00000263237.1	5.01e-06	1.73	2.2e-05	ENSG00000256546.1	0.00182	-2.11	0.00299
ENSG00000235477.2	5.04e-06	1.82	2.2e-05	ENSG00000263655.1	0.00182	-2.08	0.00299
ENSG00000228021.3	5.04e-06	1.82	2.2e-05	ENSG00000203999.4	0.00183	-2.11	0.00299
ENSG00000272143.1	5.08e-06	1.82	2.22e-05	ENSG00000230392.1	0.00185	-2.08	0.00301
ENSG00000225342.1	5.11e-06	1.81	2.22e-05	ENSG00000264290.1	0.00185	-2.1	0.00301
ENSG00000260758.1	5.24e-06	1.82	2.27e-05	ENSG00000225146.1	0.00185	-2.09	0.00301
ENSG00000234535.1	5.38e-06	1.81	2.32e-05	ENSG00000227543.3	0.00185	-2.1	0.00301
ENSG00000230910.2	5.38e-06	1.81	2.32e-05	ENSG00000270557.1	0.00186	-2.1	0.00302
ENSG00000250686.2	5.51e-06	1.82	2.37e-05	ENSG00000257732.1	0.00187	-2.09	0.00304
ENSG00000226869.2	5.88e-06	1.81	2.52e-05	ENSG00000228697.1	0.00188	-2.08	0.00306
ENSG00000260871.1	5.98e-06	1.81	2.56e-05	ENSG00000259692.1	0.00192	-2.09	0.0031
ENSG00000226833.1	7.08e-06	1.81	3.03e-05	ENSG00000267546.2	0.00193	-2.1	0.00312
ENSG00000261253.1	7.2e-06	1.8	3.06e-05	ENSG00000253408.1	0.00193	-2.1	0.00312
ENSG00000267416.1	7.2e-06	1.81	3.06e-05	ENSG00000223477.3	0.00193	-2.1	0.00312
ENSG00000266196.1	7.31e-06	1.78	3.1e-05	ENSG00000258188.1	0.00194	-2.07	0.00313
ENSG00000249145.1	7.6e-06	1.81	3.22e-05	ENSG00000227482.1	0.00195	-2.09	0.00314
ENSG00000254135.1	7.88e-06	1.81	3.33e-05	ENSG00000167912.5	0.00196	-2.09	0.00315
ENSG00000261026.1	8.17e-06	1.8	3.44e-05	ENSG00000234245.2	0.00196	-2.09	0.00315
ENSG00000205890.3	8.33e-06	1.8	3.49e-05	ENSG00000236081.1	0.00196	-2.08	0.00315
ENSG00000233005.1	8.47e-06	1.8	3.54e-05	ENSG00000266999.1	0.00197	-2.09	0.00315
ENSG00000273124.1	8.92e-06	1.81	3.72e-05	ENSG00000261140.1	0.00197	-2.09	0.00315
ENSG00000237742.2	9.03e-06	1.8	3.75e-05	ENSG00000255462.1	0.00198	-2.09	0.00317
ENSG00000237002.2	9.48e-06	1.81	3.92e-05	ENSG00000227542.1	0.002	-2.09	0.0032
ENSG00000254040.1	9.71e-06	1.8	4e-05	ENSG00000228192.3	0.00201	-2.09	0.0032
ENSG00000228058.1	1.04e-05	1.79	4.26e-05	ENSG00000233746.1	0.00203	-2.07	0.00324
ENSG00000254041.1	1.06e-05	1.8	4.32e-05	ENSG00000238260.1	0.00203	-2.08	0.00324
ENSG00000229654.1	1.06e-05	1.79	4.32e-05	ENSG00000244300.2	0.00203	-2.09	0.00324
ENSG00000236427.1	1.08e-05	1.79	4.39e-05	ENSG00000272630.1	0.00203	-2.09	0.00324
ENSG00000264490.2	1.09e-05	1.79	4.42e-05	ENSG00000259158.1	0.00204	-2.08	0.00325
ENSG00000259038.1	1.3e-05	1.78	5.2e-05	ENSG00000234828.3	0.00205	-2.06	0.00325
ENSG00000259524.1	1.39e-05	1.79	5.53e-05	ENSG00000230623.2	0.00206	-2.06	0.00326
ENSG00000177112.3	1.45e-05	1.78	5.75e-05	ENSG00000267197.1	0.00206	-2.08	0.00326
ENSG00000249099.1	1.5e-05	1.78	5.93e-05	ENSG00000272449.1	0.00208	-2.08	0.00329
ENSG00000231621.1	1.5e-05	1.77	5.93e-05	ENSG00000264456.1	0.00208	-2.08	0.00329
ENSG00000233452.2	1.52e-05	1.78	5.99e-05	ENSG00000248597.1	0.00209	-2.07	0.00329
ENSG00000249125.1	1.56e-05	1.77	6.13e-05	ENSG00000265800.1	0.00209	-2.08	0.00329
ENSG00000203280.3	1.56e-05	1.78	6.13e-05	ENSG00000270012.1	0.0021	-2.08	0.00331
ENSG00000175147.7	1.58e-05	1.78	6.18e-05	ENSG00000230836.1	0.00211	-2.07	0.00331
ENSG00000233237.2	1.58e-05	1.78	6.18e-05	ENSG00000248898.1	0.00211	-2.07	0.00331
ENSG00000205696.4	1.66e-05	1.77	6.45e-05	ENSG00000088970.11	0.00211	-2.08	0.00331
ENSG00000229891.1	1.66e-05	1.78	6.45e-05	ENSG00000259408.1	0.00211	-2.08	0.00331
ENSG00000236164.1	1.69e-05	1.79	6.54e-05	ENSG00000227896.2	0.00212	-2.08	0.00332
ENSG00000263004.1	1.69e-05	1.78	6.54e-05	ENSG00000228028.2	0.00213	-2.07	0.00333
ENSG00000229589.1	1.72e-05	1.78	6.65e-05	ENSG00000253837.1	0.00214	-2.08	0.00334
ENSG00000259542.1	1.75e-05	1.77	6.75e-05	ENSG00000249199.1	0.00214	-2.05	0.00335
ENSG00000255427.1	1.79e-05	1.78	6.89e-05	ENSG00000248740.1	0.00216	-2.06	0.00336
ENSG00000254153.1	1.82e-05	1.77	6.99e-05	ENSG00000251604.1	0.00218	-2.05	0.00339
ENSG00000255206.1	1.83e-05	1.71	7.02e-05	ENSG00000271862.1	0.00218	-2.07	0.00339
ENSG00000267254.1	1.86e-05	1.77	7.11e-05	ENSG00000224875.2	0.00218	-2.06	0.0034
ENSG00000230627.1	1.87e-05	1.77	7.13e-05	ENSG00000224789.1	0.00219	-2.05	0.0034
ENSG00000254092.1	1.93e-05	1.77	7.32e-05	ENSG00000248268.1	0.00221	-2.06	0.00343
ENSG00000271086.1	1.94e-05	1.76	7.35e-05	ENSG00000254554.1	0.00222	-2.07	0.00345
ENSG00000244358.1	2.01e-05	1.76	7.6e-05	ENSG00000260052.1	0.00223	-2.06	0.00345
ENSG00000227107.1	2.03e-05	1.76	7.65e-05	ENSG00000226779.1	0.00224	-2.05	0.00345
ENSG00000229388.1	2.06e-05	1.77	7.73e-05	ENSG00000241560.1	0.00224	-2.06	0.00346
ENSG00000273487.1	2.06e-05	1.76	7.73e-05	ENSG00000135253.9	0.00227	-2.07	0.0035
ENSG00000251443.1	2.1e-05	1.76	7.84e-05	ENSG00000223812.1	0.00228	-2.04	0.00351
ENSG00000272368.1	2.11e-05	1.77	7.86e-05	ENSG00000258701.1	0.00228	-2.07	0.00351
ENSG00000257429.1	2.15e-05	1.78	8e-05	ENSG00000269924.1	0.00228	-2.06	0.00351
ENSG00000248275.1	2.24e-05	1.77	8.32e-05	ENSG00000230061.1	0.00229	-2.06	0.00351
ENSG00000263450.1	2.25e-05	1.78	8.33e-05	ENSG00000250714.3	0.00231	-2.06	0.00355
ENSG00000264151.1	2.28e-05	1.76	8.42e-05	ENSG00000269473.1	0.00232	-2.06	0.00355
ENSG00000255124.1	2.32e-05	1.78	8.55e-05	ENSG00000223461.1	0.00234	-2.06	0.00358
ENSG00000234756.1	2.41e-05	1.76	8.84e-05	ENSG00000272993.1	0.00234	-2.06	0.00358
ENSG00000261795.1	2.45e-05	1.76	8.97e-05	ENSG00000272328.1	0.00235	-2.04	0.00359
ENSG00000237477.1	2.46e-05	1.75	8.98e-05	ENSG00000238058.1	0.00235	-2.06	0.00359
ENSG00000238034.1	2.46e-05	1.76	8.98e-05	ENSG00000214922.5	0.00235	-2.06	0.00359
ENSG00000261183.1	2.54e-05	1.76	9.2e-05	ENSG00000242375.1	0.00235	-2.06	0.00359
ENSG00000235099.1	2.59e-05	1.77	9.34e-05	ENSG00000269997.1	0.00235	-2.05	0.00359
ENSG00000253982.1	2.6e-05	1.76	9.34e-05	ENSG00000266651.1	0.00236	-2.06	0.00359
ENSG00000254552.1	2.6e-05	1.74	9.34e-05	ENSG00000262903.1	0.00236	-2.06	0.00359
ENSG00000229558.1	2.62e-05	1.75	9.4e-05	ENSG00000237152.2	0.00236	-2.05	0.00359
ENSG00000261399.1	2.67e-05	1.76	9.51e-05	ENSG00000251350.1	0.00239	-2.03	0.00362
ENSG00000260721.1	2.67e-05	1.75	9.51e-05	ENSG00000261798.1	0.0024	-2.04	0.00363
ENSG00000235475.1	2.71e-05	1.76	9.62e-05	ENSG00000226803.3	0.00242	-2.05	0.00366
ENSG00000266601.1	2.72e-05	1.76	9.64e-05	ENSG00000248370.1	0.00242	-2.03	0.00366
ENSG00000226005.3	2.83e-05	1.75	0.0001	ENSG00000228470.1	0.00247	-2.05	0.0037
ENSG00000253302.1	2.92e-05	1.76	0.000103	ENSG00000230345.1	0.00247	-2.03	0.0037
ENSG00000260645.1	3.01e-05	1.75	0.000106	ENSG00000205559.3	0.00247	-2.05	0.0037
ENSG00000224318.1	3.1e-05	1.75	0.000109	ENSG00000228107.1	0.00247	-2.05	0.0037
ENSG00000254286.1	3.13e-05	1.75	0.00011	ENSG00000229953.1	0.00247	-2.04	0.0037
ENSG00000233730.1	3.25e-05	1.75	0.000114	ENSG00000250519.2	0.00247	-2.04	0.0037
ENSG00000247199.3	3.33e-05	1.75	0.000116	ENSG00000255400.1	0.00247	-2.03	0.0037
ENSG00000226496.1	3.52e-05	1.75	0.000122	ENSG00000256083.1	0.00247	-2.03	0.0037
ENSG00000259457.1	3.52e-05	1.74	0.000122	ENSG00000263080.1	0.00253	-2.04	0.00378
ENSG00000272823.1	3.62e-05	1.74	0.000125	ENSG00000254854.1	0.00254	-2.05	0.00379
ENSG00000226725.2	3.64e-05	1.75	0.000125	ENSG00000257605.1	0.00255	-2.05	0.0038
ENSG00000198491.3	3.79e-05	1.75	0.00013	ENSG00000235180.1	0.00256	-2.03	0.00381
ENSG00000228622.1	3.92e-05	1.76	0.000134	ENSG00000261730.1	0.00257	-2.04	0.00383
ENSG00000239911.1	3.94e-05	1.75	0.000135	ENSG00000228573.1	0.00258	-2.02	0.00384
ENSG00000248362.1	4.34e-05	1.73	0.000147	ENSG00000232006.4	0.00258	-2.04	0.00384
ENSG00000233569.1	4.34e-05	1.74	0.000147	ENSG00000228917.1	0.00259	-2.04	0.00384
ENSG00000236393.1	4.43e-05	1.74	0.000149	ENSG00000228318.1	0.0026	-2.03	0.00386
ENSG00000256884.1	4.46e-05	1.73	0.00015	ENSG00000273071.1	0.00263	-2.04	0.0039
ENSG00000231367.1	4.93e-05	1.74	0.000165	ENSG00000271833.1	0.00266	-2.04	0.00395
ENSG00000250046.3	4.93e-05	1.74	0.000165	ENSG00000261654.1	0.00268	-2.04	0.00396
ENSG00000273409.1	5.03e-05	1.73	0.000168	ENSG00000238272.1	0.00268	-2.01	0.00396
ENSG00000273175.1	5.07e-05	1.73	0.000169	ENSG00000259250.1	0.0027	-2.03	0.00397
ENSG00000270876.1	5.43e-05	1.73	0.000179	ENSG00000268230.1	0.0027	-2.03	0.00397
ENSG00000272482.1	5.6e-05	1.73	0.000185	ENSG00000256209.1	0.00271	-2.01	0.00398
ENSG00000226441.2	5.64e-05	1.74	0.000185	ENSG00000227066.1	0.00272	-2.03	0.00399
ENSG00000236197.2	5.78e-05	1.73	0.000189	ENSG00000253838.1	0.00273	-2.01	0.004
ENSG00000223701.3	5.89e-05	1.73	0.000192	ENSG00000273306.1	0.00273	-2.03	0.00401
ENSG00000250392.2	6e-05	1.72	0.000195	ENSG00000251365.1	0.00274	-2.01	0.00402
ENSG00000224038.1	6.02e-05	1.74	0.000195	ENSG00000235659.1	0.00277	-2.02	0.00405
ENSG00000262881.1	6.22e-05	1.74	0.0002	ENSG00000250116.2	0.00277	-2.03	0.00405
ENSG00000255145.1	6.31e-05	1.73	0.000203	ENSG00000270019.1	0.00277	-2.03	0.00405
ENSG00000254814.1	6.56e-05	1.72	0.000209	ENSG00000243766.3	0.00277	-2.01	0.00405
ENSG00000268536.1	6.56e-05	1.72	0.000209	ENSG00000253167.1	0.00278	-2.02	0.00405
ENSG00000234690.2	6.58e-05	1.72	0.000209	ENSG00000262979.1	0.00278	-2.03	0.00405
ENSG00000224568.1	6.59e-05	1.72	0.000209	ENSG00000249894.1	0.00278	-2.01	0.00405
ENSG00000246430.2	6.73e-05	1.72	0.000212	ENSG00000259831.1	0.00278	-2.02	0.00405
ENSG00000266288.1	6.9e-05	1.73	0.000217	ENSG00000271930.1	0.00282	-2.02	0.00409
ENSG00000232715.1	7.36e-05	1.73	0.000229	ENSG00000268621.1	0.00282	-2.03	0.0041
ENSG00000260542.1	7.36e-05	1.71	0.000229	ENSG00000227906.3	0.00283	-2.02	0.0041
ENSG00000224078.8	7.55e-05	1.72	0.000235	ENSG00000229970.3	0.00283	-2.01	0.0041
ENSG00000147753.5	7.77e-05	1.73	0.000241	ENSG00000233885.3	0.00283	-2.01	0.0041
ENSG00000267097.1	7.82e-05	1.71	0.000242	ENSG00000235052.1	0.00283	-2.02	0.0041
ENSG00000242770.2	7.88e-05	1.71	0.000243	ENSG00000237605.1	0.00286	-2.02	0.00413
ENSG00000235939.1	7.96e-05	1.71	0.000245	ENSG00000269996.1	0.00287	-2.02	0.00414
ENSG00000232806.1	8.16e-05	1.71	0.00025	ENSG00000272097.1	0.00289	-2.02	0.00416
ENSG00000263586.1	8.43e-05	1.71	0.000257	ENSG00000232527.3	0.0029	-2.02	0.00418
ENSG00000239715.1	8.45e-05	1.72	0.000257	ENSG00000182057.4	0.00293	-2.02	0.00421
ENSG00000255084.1	8.78e-05	1.71	0.000266	ENSG00000230366.5	0.00294	-2.02	0.00423
ENSG00000230487.3	8.86e-05	1.71	0.000268	ENSG00000257222.1	0.00297	-2.02	0.00426
ENSG00000212856.5	8.97e-05	1.72	0.00027	ENSG00000235027.1	0.00298	-2.02	0.00428
ENSG00000258274.1	9.09e-05	1.71	0.000273	ENSG00000242540.2	0.003	-2	0.00429
ENSG00000258403.1	9.24e-05	1.72	0.000277	ENSG00000260470.1	0.003	-2.01	0.00429
ENSG00000255364.1	9.46e-05	1.71	0.000283	ENSG00000225163.3	0.00303	-2	0.00432
ENSG00000250596.1	0.000101	1.7	0.000298	ENSG00000253307.1	0.00303	-2.01	0.00432
ENSG00000266935.1	0.000103	1.7	0.000305	ENSG00000257270.1	0.00303	-2.01	0.00432
ENSG00000259188.1	0.000109	1.7	0.00032	ENSG00000262194.1	0.00303	-2.01	0.00432
ENSG00000261340.1	0.00011	1.71	0.000322	ENSG00000273350.1	0.00305	-2.01	0.00433
ENSG00000267299.1	0.00011	1.7	0.000322	ENSG00000260084.1	0.00305	-2	0.00433
ENSG00000240095.1	0.000111	1.7	0.000324	ENSG00000258777.1	0.00306	-2.01	0.00434
ENSG00000176728.3	0.000113	1.7	0.00033	ENSG00000234883.2	0.00307	-2.01	0.00435
ENSG00000270659.1	0.000113	1.7	0.00033	ENSG00000237721.1	0.00308	-2.01	0.00436
ENSG00000271420.1	0.000115	1.7	0.000334	ENSG00000179219.5	0.00309	-2	0.00437
ENSG00000223458.1	0.000118	1.7	0.000342	ENSG00000223380.3	0.00309	-2.01	0.00437
ENSG00000223839.3	0.000118	1.7	0.000343	ENSG00000231365.1	0.00309	-2.01	0.00437
ENSG00000255311.1	0.00012	1.71	0.000347	ENSG00000267016.1	0.00309	-2	0.00437
ENSG00000235904.1	0.00012	1.7	0.000347	ENSG00000225506.2	0.0031	-2.01	0.00437
ENSG00000243069.3	0.000122	1.7	0.000351	ENSG00000185186.4	0.0031	-2.01	0.00437
ENSG00000250821.1	0.000126	1.71	0.00036	ENSG00000242258.1	0.0031	-2.01	0.00437
ENSG00000251189.1	0.000126	1.7	0.00036	ENSG00000273313.1	0.00311	-1.99	0.00439
ENSG00000257826.1	0.000128	1.71	0.000367	ENSG00000205562.1	0.00312	-2	0.0044
ENSG00000224157.1	0.000131	1.69	0.000372	ENSG00000228705.1	0.00315	-1.99	0.00443
ENSG00000251620.1	0.000131	1.7	0.000374	ENSG00000259610.1	0.00315	-1.99	0.00443
ENSG00000229976.1	0.000133	1.7	0.000378	ENSG00000260000.2	0.00318	-2.01	0.00446
ENSG00000262686.1	0.000134	1.69	0.00038	ENSG00000272218.1	0.00319	-1.98	0.00447
ENSG00000234456.3	0.000136	1.7	0.000383	ENSG00000233903.2	0.0032	-2	0.00448
ENSG00000181123.4	0.000138	1.71	0.000386	ENSG00000273486.1	0.00322	-2	0.00451
ENSG00000231160.5	0.000138	1.7	0.000386	ENSG00000232855.2	0.00322	-2	0.00451
ENSG00000261597.1	0.000139	1.7	0.000389	ENSG00000227598.1	0.00323	-2	0.00452
ENSG00000231963.1	0.00014	1.49	0.000389	ENSG00000246582.2	0.00326	-2	0.00455
ENSG00000261009.1	0.00014	1.49	0.000389	ENSG00000273100.1	0.00326	-2	0.00455
ENSG00000271579.1	0.00014	1.69	0.000389	ENSG00000269959.1	0.00326	-2	0.00455
ENSG00000235984.1	0.00014	1.7	0.000391	ENSG00000269898.1	0.00326	-1.98	0.00455
ENSG00000229847.4	0.000145	1.69	0.000401	ENSG00000226696.1	0.00327	-2	0.00456
ENSG00000227082.1	0.000147	1.69	0.000405	ENSG00000259287.1	0.00328	-2	0.00456
ENSG00000251632.1	0.000149	1.69	0.000407	ENSG00000230732.3	0.00328	-2	0.00456
ENSG00000214942.4	0.000149	1.7	0.000407	ENSG00000236269.1	0.00329	-2	0.00457
ENSG00000255021.1	0.000154	1.68	0.00042	ENSG00000270661.1	0.00331	-1.98	0.00459
ENSG00000254235.1	0.000155	1.69	0.000421	ENSG00000229964.1	0.00332	-1.98	0.0046
ENSG00000254731.1	0.000155	1.68	0.000422	ENSG00000226526.1	0.00333	-1.98	0.0046
ENSG00000261720.1	0.000157	1.68	0.000425	ENSG00000255320.1	0.00333	-2	0.0046
ENSG00000223502.1	0.000158	1.68	0.000426	ENSG00000271533.1	0.00333	-2	0.0046
ENSG00000259275.1	0.000158	1.68	0.000426	ENSG00000232458.1	0.00333	-1.98	0.00461
ENSG00000248965.1	0.00016	1.68	0.00043	ENSG00000255867.1	0.00334	-2	0.00461
ENSG00000234165.1	0.000164	1.7	0.00044	ENSG00000267263.1	0.00334	-1.98	0.00461
ENSG00000261662.1	0.000166	1.69	0.000442	ENSG00000231652.2	0.00335	-1.99	0.00462
ENSG00000240093.1	0.000167	1.68	0.000442	ENSG00000259804.1	0.00336	-1.99	0.00463
ENSG00000255435.2	0.000167	1.69	0.000442	ENSG00000258018.1	0.00338	-1.98	0.00465
ENSG00000267868.1	0.000167	1.68	0.000442	ENSG00000253154.1	0.00341	-1.98	0.00469
ENSG00000228723.2	0.000172	1.68	0.000453	ENSG00000229876.1	0.00344	-1.97	0.00472
ENSG00000229116.1	0.000175	1.68	0.00046	ENSG00000257381.2	0.00347	-1.99	0.00476
ENSG00000100181.17	0.000176	1.69	0.000461	ENSG00000248599.1	0.00347	-1.99	0.00476
ENSG00000272799.1	0.000182	1.68	0.000475	ENSG00000235277.1	0.0035	-1.98	0.0048
ENSG00000258829.1	0.000183	1.64	0.000477	ENSG00000254207.1	0.00351	-1.97	0.0048
ENSG00000225833.1	0.000187	1.68	0.000487	ENSG00000261379.1	0.00352	-1.97	0.00481
ENSG00000229155.1	0.000197	1.67	0.000509	ENSG00000259709.1	0.00353	-1.97	0.00482
ENSG00000204666.3	0.000201	1.68	0.000519	ENSG00000227014.1	0.00357	-1.98	0.00488
ENSG00000249996.1	0.000203	1.68	0.000523	ENSG00000253892.1	0.00358	-1.96	0.00489
ENSG00000253190.2	0.000203	1.67	0.000523	ENSG00000260186.1	0.00359	-1.98	0.0049
ENSG00000231419.2	0.000207	1.67	0.000531	ENSG00000251442.1	0.00361	-1.98	0.0049
ENSG00000226770.1	0.000211	1.67	0.000538	ENSG00000264207.1	0.00361	-1.98	0.0049
ENSG00000258837.1	0.000212	1.67	0.000542	ENSG00000272172.1	0.00362	-1.98	0.0049
ENSG00000268119.1	0.000213	1.68	0.000544	ENSG00000223374.1	0.00362	-1.98	0.0049
ENSG00000230555.2	0.000222	1.68	0.000563	ENSG00000232453.1	0.00362	-1.98	0.0049
ENSG00000230633.1	0.000224	1.68	0.000567	ENSG00000237356.1	0.00363	-1.98	0.00492
ENSG00000203886.4	0.00023	1.67	0.000579	ENSG00000267654.1	0.00363	-1.97	0.00492
ENSG00000243004.1	0.00023	1.68	0.000579	ENSG00000238106.1	0.00367	-1.97	0.00496
ENSG00000253181.1	0.00023	1.67	0.000579	ENSG00000260515.1	0.00367	-1.96	0.00496
ENSG00000245573.3	0.000231	1.67	0.00058	ENSG00000226004.1	0.00368	-1.96	0.00497
ENSG00000246898.1	0.000238	1.67	0.000597	ENSG00000229780.1	0.00369	-1.96	0.00498
ENSG00000259342.1	0.00024	1.67	0.000599	ENSG00000231574.1	0.00369	-1.97	0.00498
ENSG00000229746.1	0.000243	1.68	0.000606	ENSG00000272812.1	0.0037	-1.98	0.00498
ENSG00000258752.1	0.000246	1.66	0.000612	ENSG00000226954.1	0.0037	-1.96	0.00498
ENSG00000226051.2	0.000253	1.67	0.000628	ENSG00000253925.1	0.0037	-1.96	0.00498
ENSG00000251320.1	0.00026	1.67	0.000643	ENSG00000258344.1	0.0037	-1.97	0.00498
ENSG00000261572.1	0.000263	1.67	0.00065	ENSG00000269352.1	0.00371	-1.98	0.00499
ENSG00000225649.1	0.000264	1.66	0.00065	ENSG00000261360.1	0.00379	-1.97	0.00507
ENSG00000234141.1	0.000264	1.66	0.00065	ENSG00000256633.1	0.00379	-1.97	0.00507
ENSG00000203643.3	0.000265	1.68	0.000652	ENSG00000271590.1	0.00379	-1.97	0.00507
ENSG00000226237.1	0.000267	1.67	0.000653	ENSG00000271998.1	0.0038	-1.95	0.00507
ENSG00000227947.1	0.000267	1.68	0.000653	ENSG00000228235.1	0.0038	-1.95	0.00507
ENSG00000232057.1	0.000267	1.67	0.000654	ENSG00000249375.3	0.0038	-1.97	0.00507
ENSG00000256609.1	0.000268	1.66	0.000654	ENSG00000253898.1	0.0038	-1.95	0.00507
ENSG00000258114.1	0.000271	1.66	0.00066	ENSG00000269938.1	0.0038	-1.96	0.00507
ENSG00000227509.1	0.000275	1.66	0.000667	ENSG00000265222.1	0.0038	-1.97	0.00507
ENSG00000243583.1	0.000276	1.67	0.000669	ENSG00000263893.2	0.00386	-1.97	0.00512
ENSG00000260918.1	0.00028	1.66	0.000678	ENSG00000229874.2	0.00386	-1.97	0.00512
ENSG00000260057.1	0.000286	1.67	0.000689	ENSG00000233682.2	0.00386	-1.96	0.00512
ENSG00000244513.2	0.000291	1.66	0.000699	ENSG00000236673.1	0.00386	-1.95	0.00512
ENSG00000254139.1	0.000303	1.66	0.000724	ENSG00000254639.1	0.00388	-1.95	0.00515
ENSG00000251076.1	0.000316	1.65	0.000748	ENSG00000235298.1	0.0039	-1.95	0.00516
ENSG00000232986.1	0.000325	1.67	0.000765	ENSG00000256915.1	0.00392	-1.96	0.00518
ENSG00000242136.1	0.000327	1.66	0.000767	ENSG00000237181.1	0.00392	-1.97	0.00518
ENSG00000245864.2	0.000328	1.66	0.000769	ENSG00000230124.2	0.00392	-1.97	0.00518
ENSG00000245293.2	0.000329	1.65	0.00077	ENSG00000235954.2	0.00393	-1.97	0.00518
ENSG00000263011.1	0.000331	1.66	0.000772	ENSG00000240050.1	0.00393	-1.97	0.00518
ENSG00000254872.2	0.000331	1.65	0.000774	ENSG00000228251.1	0.00393	-1.97	0.00518
ENSG00000256513.1	0.000334	1.67	0.000776	ENSG00000257264.2	0.00393	-1.97	0.00518
ENSG00000255772.1	0.000337	1.65	0.000782	ENSG00000259590.1	0.00394	-1.96	0.00518
ENSG00000262890.1	0.000343	1.67	0.000793	ENSG00000185904.7	0.00394	-1.97	0.00518
ENSG00000225203.2	0.000359	1.66	0.000827	ENSG00000228352.2	0.00394	-1.96	0.00518
ENSG00000228528.1	0.000363	1.65	0.000832	ENSG00000273449.1	0.00397	-1.96	0.00522
ENSG00000260006.1	0.000373	1.65	0.000849	ENSG00000232445.1	0.00401	-1.96	0.00526
ENSG00000269186.1	0.000373	1.66	0.000849	ENSG00000235726.1	0.00402	-1.96	0.00526
ENSG00000228401.3	0.000384	1.65	0.000871	ENSG00000256443.1	0.00404	-1.96	0.00529
ENSG00000259702.1	0.000385	1.66	0.000871	ENSG00000231666.1	0.00405	-1.95	0.0053
ENSG00000251370.1	0.000389	1.65	0.000876	ENSG00000253658.1	0.00405	-1.94	0.0053
ENSG00000253671.1	0.000392	1.65	0.000882	ENSG00000225269.2	0.00406	-1.95	0.0053
ENSG00000258999.1	0.000407	1.65	0.00091	ENSG00000229967.1	0.00407	-1.94	0.00531
ENSG00000260963.1	0.000424	1.64	0.000941	ENSG00000253317.1	0.00407	-1.94	0.00531
ENSG00000236469.1	0.000431	1.64	0.000955	ENSG00000259796.1	0.00407	-1.95	0.00531
ENSG00000267638.1	0.000445	1.64	0.000976	ENSG00000257556.1	0.00412	-1.96	0.00536
ENSG00000226426.1	0.000445	1.65	0.000976	ENSG00000259760.1	0.00412	-1.95	0.00536
ENSG00000233895.1	0.000452	1.65	0.00099	ENSG00000260751.2	0.00414	-1.96	0.00537
ENSG00000206113.3	0.000462	1.64	0.00101	ENSG00000203588.3	0.00414	-1.95	0.00538
ENSG00000264785.1	0.000478	1.64	0.00104	ENSG00000260248.1	0.00416	-1.96	0.0054
ENSG00000083622.8	0.000481	1.65	0.00104	ENSG00000228933.3	0.00417	-1.94	0.0054
ENSG00000226087.1	0.000481	1.64	0.00104	ENSG00000235890.1	0.00417	-1.95	0.0054
ENSG00000230442.1	0.000511	1.64	0.00109	ENSG00000246451.2	0.00425	-1.95	0.0055
ENSG00000267373.1	0.000514	1.64	0.0011	ENSG00000257219.1	0.00428	-1.95	0.00552
ENSG00000224445.2	0.000541	1.64	0.00114	ENSG00000260997.1	0.00428	-1.95	0.00552
ENSG00000267348.2	0.000546	1.64	0.00115	ENSG00000230013.1	0.00428	-1.94	0.00552
ENSG00000260807.2	0.000551	1.64	0.00115	ENSG00000273038.1	0.00431	-1.95	0.00556
ENSG00000261292.1	0.000559	1.63	0.00116	ENSG00000247081.3	0.00435	-1.95	0.00561
ENSG00000259285.1	0.000563	1.64	0.00117	ENSG00000260810.1	0.00438	-1.95	0.00563
ENSG00000228971.2	0.000564	1.63	0.00117	ENSG00000249859.3	0.00438	-1.95	0.00563
ENSG00000231496.1	0.000576	1.64	0.00119	ENSG00000273179.1	0.00438	-1.95	0.00563
ENSG00000225012.1	0.000586	1.63	0.00121	ENSG00000272430.1	0.00441	-1.95	0.00565
ENSG00000260969.1	0.0006	1.64	0.00123	ENSG00000272551.1	0.00441	-1.94	0.00565
ENSG00000271239.1	0.0006	1.64	0.00123	ENSG00000236933.1	0.00442	-1.95	0.00565
ENSG00000254619.1	0.000603	1.62	0.00123	ENSG00000273443.1	0.00442	-1.95	0.00565
ENSG00000267557.1	0.000603	1.63	0.00123	ENSG00000268460.1	0.00442	-1.95	0.00565
ENSG00000234277.2	0.000619	1.63	0.00126	ENSG00000251194.2	0.00443	-1.95	0.00565
ENSG00000231535.1	0.000623	1.62	0.00127	ENSG00000254044.1	0.00443	-1.93	0.00565
ENSG00000258601.1	0.000634	1.64	0.00129	ENSG00000272142.1	0.00447	-1.94	0.0057
ENSG00000253434.1	0.000673	1.63	0.00135	ENSG00000254991.1	0.00447	-1.94	0.0057
ENSG00000273237.1	0.000685	1.63	0.00137	ENSG00000260177.1	0.00447	-1.93	0.0057
ENSG00000233766.3	0.000698	1.62	0.00139	ENSG00000267705.1	0.00447	-1.94	0.0057
ENSG00000250626.2	0.000711	1.63	0.00141	ENSG00000272849.1	0.00448	-1.94	0.0057
ENSG00000270571.2	0.00072	1.62	0.00143	ENSG00000267519.2	0.00449	-1.94	0.0057
ENSG00000226197.2	0.000723	1.62	0.00143	ENSG00000261568.1	0.00449	-1.93	0.00571
ENSG00000232072.1	0.000723	1.63	0.00143	ENSG00000248773.1	0.00451	-1.93	0.00573
ENSG00000255216.1	0.000733	1.62	0.00145	ENSG00000229373.4	0.00451	-1.92	0.00573
ENSG00000248474.1	0.000753	1.62	0.00149	ENSG00000248544.2	0.00451	-1.94	0.00573
ENSG00000225386.1	0.000757	1.63	0.00149	ENSG00000225075.1	0.00453	-1.94	0.00574
ENSG00000223797.1	0.00076	1.62	0.00149	ENSG00000248265.1	0.00453	-1.94	0.00574
ENSG00000250137.1	0.00076	1.63	0.00149	ENSG00000270095.1	0.00454	-1.92	0.00574
ENSG00000270177.1	0.000763	1.62	0.0015	ENSG00000233901.1	0.00454	-1.94	0.00574
ENSG00000249856.1	0.000791	1.61	0.00155	ENSG00000269534.1	0.00454	-1.93	0.00574
ENSG00000231429.2	0.000797	1.61	0.00156	ENSG00000232694.2	0.00454	-1.92	0.00574
ENSG00000261713.2	0.000802	1.62	0.00156	ENSG00000226674.4	0.00455	-1.94	0.00575
ENSG00000259561.1	0.000812	1.63	0.00158	ENSG00000233621.1	0.00457	-1.94	0.00576
ENSG00000249365.1	0.000813	1.63	0.00158	ENSG00000263551.1	0.00457	-1.92	0.00576
ENSG00000270210.1	0.000815	1.62	0.00158	ENSG00000260022.1	0.00459	-1.94	0.00577
ENSG00000223774.1	0.000826	1.61	0.0016	ENSG00000258609.1	0.00461	-1.93	0.00579
ENSG00000259910.1	0.000832	1.63	0.00161	ENSG00000248973.1	0.00462	-1.93	0.0058
ENSG00000249684.1	0.000835	1.62	0.00161	ENSG00000231217.1	0.00463	-1.93	0.0058
ENSG00000231768.1	0.000852	1.62	0.00163	ENSG00000267922.1	0.00464	-1.94	0.0058
ENSG00000250603.1	0.000859	1.62	0.00164	ENSG00000266126.1	0.00464	-1.93	0.0058
ENSG00000264868.1	0.000861	1.62	0.00164	ENSG00000272259.1	0.00464	-1.92	0.0058
ENSG00000231441.1	0.000863	1.61	0.00165	ENSG00000226758.1	0.00465	-1.92	0.00581
ENSG00000229645.4	0.000867	1.62	0.00165	ENSG00000270933.1	0.00465	-1.93	0.00581
ENSG00000231993.1	0.000874	1.61	0.00166	ENSG00000235126.1	0.00466	-1.93	0.00582
ENSG00000255240.1	0.000876	1.61	0.00166	ENSG00000227589.1	0.00467	-1.92	0.00582
ENSG00000248753.1	0.000884	1.61	0.00167	ENSG00000228302.2	0.00471	-1.93	0.00586
ENSG00000261925.1	0.000903	1.61	0.0017	ENSG00000230798.1	0.00471	-1.93	0.00586
ENSG00000226272.1	0.000909	1.61	0.00171	ENSG00000247287.2	0.00471	-1.93	0.00586
ENSG00000224235.1	0.000911	1.61	0.00171	ENSG00000225064.1	0.00471	-1.92	0.00586
ENSG00000253404.1	0.000911	1.61	0.00171	ENSG00000236255.1	0.00472	-1.93	0.00586
ENSG00000255250.1	0.000921	1.61	0.00172	ENSG00000235245.1	0.00473	-1.93	0.00587
ENSG00000230285.1	0.000929	1.61	0.00173	ENSG00000267750.1	0.00473	-1.93	0.00587
ENSG00000233110.1	0.00094	1.6	0.00174	ENSG00000214894.2	0.00475	-1.93	0.00589
ENSG00000250034.1	0.000969	1.47	0.00179	ENSG00000242798.1	0.00476	-1.93	0.0059
ENSG00000249621.1	0.00101	1.62	0.00185	ENSG00000223872.1	0.00479	-1.91	0.00593
ENSG00000227293.1	0.00102	1.62	0.00187	ENSG00000225470.2	0.0048	-1.93	0.00593
ENSG00000232461.1	0.00104	1.6	0.0019	ENSG00000253187.2	0.0048	-1.91	0.00593
ENSG00000248491.1	0.00104	1.6	0.0019	ENSG00000235703.1	0.00481	-1.93	0.00593
ENSG00000272568.1	0.00107	1.6	0.00195	ENSG00000273367.1	0.00481	-1.92	0.00593
ENSG00000233639.1	0.00107	1.6	0.00196	ENSG00000253854.1	0.00482	-1.93	0.00593
ENSG00000269745.1	0.00107	1.6	0.00196	ENSG00000273232.1	0.00482	-1.92	0.00593
ENSG00000173811.6	0.00109	1.61	0.00199	ENSG00000258657.1	0.00482	-1.93	0.00593
ENSG00000233214.1	0.00111	1.6	0.00201	ENSG00000249695.2	0.00482	-1.92	0.00593
ENSG00000254251.1	0.00111	1.61	0.00201	ENSG00000267662.1	0.00482	-1.91	0.00593
ENSG00000263167.1	0.00113	1.6	0.00204	ENSG00000241475.1	0.00483	-1.92	0.00593
ENSG00000224272.2	0.00114	1.6	0.00205	ENSG00000272622.1	0.00486	-1.93	0.00595
ENSG00000224032.2	0.00114	1.6	0.00205	ENSG00000230533.1	0.00486	-1.92	0.00595
ENSG00000259725.1	0.00114	1.61	0.00205	ENSG00000232243.1	0.00486	-1.91	0.00595
ENSG00000224400.1	0.00115	1.59	0.00206	ENSG00000233033.1	0.00489	-1.91	0.00598
ENSG00000234407.3	0.00117	1.61	0.0021	ENSG00000249740.1	0.00489	-1.93	0.00598
ENSG00000267776.1	0.00117	1.6	0.0021	ENSG00000260476.1	0.00493	-1.91	0.00602
ENSG00000259636.1	0.00118	1.6	0.0021	ENSG00000258592.1	0.00494	-1.92	0.00602
ENSG00000231816.1	0.00118	1.6	0.00211	ENSG00000271996.1	0.00498	-1.92	0.00606
ENSG00000226454.1	0.00122	1.61	0.00216	ENSG00000237188.3	0.00498	-1.92	0.00606
ENSG00000237138.1	0.00123	1.61	0.00218	ENSG00000229190.1	0.00498	-1.91	0.00606
ENSG00000229801.1	0.00126	1.59	0.00222	ENSG00000236045.1	0.00499	-1.91	0.00607
ENSG00000157152.12	0.00127	1.6	0.00224	ENSG00000229841.1	0.00499	-1.92	0.00607
ENSG00000233705.2	0.0013	1.59	0.00228	ENSG00000236700.1	0.00501	-1.92	0.00608
ENSG00000270581.1	0.00132	1.59	0.00232	ENSG00000259234.1	0.00501	-1.92	0.00609
ENSG00000235049.1	0.00133	1.6	0.00232	ENSG00000253603.1	0.00502	-1.9	0.00609
ENSG00000234232.2	0.00135	1.59	0.00235	ENSG00000259527.1	0.00503	-1.9	0.00609
ENSG00000233912.1	0.00136	1.59	0.00236	ENSG00000264876.1	0.00503	-1.91	0.00609
ENSG00000254630.1	0.00138	1.59	0.00239	ENSG00000231453.1	0.00503	-1.92	0.00609
ENSG00000233907.1	0.00138	1.6	0.00239	ENSG00000262668.1	0.00506	-1.9	0.00611
ENSG00000244302.1	0.00139	1.6	0.0024	ENSG00000267010.1	0.00506	-1.92	0.00611
ENSG00000249748.1	0.00141	1.53	0.00241	ENSG00000250584.2	0.00507	-1.9	0.00612
ENSG00000266521.1	0.00145	1.59	0.00248	ENSG00000212978.5	0.00511	-1.92	0.00616
ENSG00000249421.1	0.00148	1.6	0.00251	ENSG00000255558.1	0.00513	-1.9	0.00618
ENSG00000225588.2	0.00155	1.59	0.00262	ENSG00000227617.4	0.00514	-1.92	0.00618
ENSG00000246763.2	0.00158	1.59	0.00266	ENSG00000239415.1	0.00514	-1.92	0.00618
ENSG00000236915.1	0.00159	1.58	0.00267	ENSG00000258317.1	0.00514	-1.91	0.00618
ENSG00000260583.1	0.00161	1.59	0.00269	ENSG00000272235.1	0.00514	-1.91	0.00618
ENSG00000231140.3	0.00162	1.59	0.00271	ENSG00000272815.1	0.00514	-1.9	0.00618
ENSG00000272690.1	0.00163	1.59	0.00272	ENSG00000255322.1	0.00515	-1.92	0.00618
ENSG00000251511.1	0.00164	1.58	0.00274	ENSG00000271971.1	0.00518	-1.92	0.00621
ENSG00000260647.1	0.00167	1.58	0.00279	ENSG00000241544.1	0.00518	-1.92	0.00621
ENSG00000254333.1	0.00168	1.58	0.00279	ENSG00000251185.1	0.00522	-1.9	0.00623
ENSG00000235257.4	0.00169	1.58	0.00281	ENSG00000272461.1	0.00522	-1.9	0.00623
ENSG00000260643.1	0.00172	1.58	0.00285	ENSG00000245904.2	0.00524	-1.91	0.00626
ENSG00000239922.1	0.00176	1.58	0.0029	ENSG00000237775.1	0.00526	-1.89	0.00627
ENSG00000228113.3	0.00176	1.58	0.0029	ENSG00000261342.1	0.00526	-1.91	0.00627
ENSG00000272761.1	0.00182	1.58	0.00299	ENSG00000232729.3	0.00527	-1.9	0.00628
ENSG00000214043.3	0.00184	1.58	0.003	ENSG00000132832.5	0.00528	-1.91	0.00629
ENSG00000203709.5	0.00185	1.58	0.00301	ENSG00000229036.3	0.00529	-1.91	0.00629
ENSG00000267498.1	0.00185	1.58	0.00301	ENSG00000248994.1	0.0053	-1.91	0.00631
ENSG00000186594.8	0.00188	1.58	0.00306	ENSG00000236799.1	0.00531	-1.89	0.00631
ENSG00000237125.4	0.00189	1.58	0.00307	ENSG00000263033.1	0.00531	-1.9	0.00631
ENSG00000260837.1	0.00189	1.58	0.00307	ENSG00000258910.2	0.00532	-1.9	0.00632
ENSG00000235321.1	0.00191	1.57	0.00309	ENSG00000229243.1	0.00532	-1.89	0.00632
ENSG00000224968.1	0.00193	1.58	0.00312	ENSG00000271888.1	0.00538	-1.91	0.00638
ENSG00000234336.2	0.00197	1.57	0.00315	ENSG00000224138.1	0.00544	-1.91	0.00645
ENSG00000260940.1	0.00197	1.57	0.00315	ENSG00000227579.1	0.00544	-1.89	0.00645
ENSG00000188338.10	0.00197	1.57	0.00315	ENSG00000253931.1	0.00545	-1.9	0.00645
ENSG00000260580.1	0.00198	1.58	0.00317	ENSG00000248870.1	0.00547	-1.89	0.00646
ENSG00000214797.3	0.00203	1.57	0.00324	ENSG00000255318.1	0.00547	-1.9	0.00646
ENSG00000257595.2	0.00206	1.57	0.00326	ENSG00000258763.1	0.00548	-1.89	0.00646
ENSG00000232121.1	0.00208	1.58	0.00329	ENSG00000272374.1	0.00548	-1.91	0.00646
ENSG00000227279.1	0.00211	1.57	0.00331	ENSG00000272796.1	0.00555	-1.9	0.00655
ENSG00000236975.1	0.00211	1.57	0.00331	ENSG00000229278.1	0.00558	-1.9	0.00657
ENSG00000236819.1	0.00211	1.57	0.00331	ENSG00000259341.1	0.00559	-1.9	0.00657
ENSG00000243836.1	0.00211	1.57	0.00331	ENSG00000236810.1	0.00559	-1.9	0.00657
ENSG00000272783.1	0.00215	1.57	0.00335	ENSG00000231393.1	0.00562	-1.88	0.0066
ENSG00000250126.1	0.00216	1.57	0.00336	ENSG00000246876.2	0.00563	-1.88	0.00661
ENSG00000249085.1	0.00218	1.58	0.00339	ENSG00000257310.1	0.00564	-1.88	0.00661
ENSG00000228379.1	0.00221	1.51	0.00343	ENSG00000255143.1	0.00564	-1.89	0.00661
ENSG00000272519.1	0.00221	1.57	0.00343	ENSG00000260498.1	0.00564	-1.88	0.00661
ENSG00000253647.1	0.00223	1.57	0.00345	ENSG00000183242.7	0.00565	-1.88	0.00662
ENSG00000264745.1	0.00223	1.57	0.00345	ENSG00000236559.1	0.00566	-1.89	0.00662
ENSG00000189295.9	0.00227	1.56	0.0035	ENSG00000253706.1	0.00567	-1.89	0.00663
ENSG00000260572.1	0.00232	1.57	0.00355	ENSG00000261425.1	0.00567	-1.9	0.00663
ENSG00000273081.1	0.00234	1.57	0.00358	ENSG00000260944.1	0.00569	-1.89	0.00664
ENSG00000224424.7	0.00235	1.57	0.00359	ENSG00000266783.1	0.0057	-1.9	0.00665
ENSG00000271763.1	0.00235	1.57	0.00359	ENSG00000189229.10	0.00571	-1.89	0.00666
ENSG00000267481.1	0.00236	1.57	0.00359	ENSG00000260953.1	0.00571	-1.89	0.00666
ENSG00000235641.3	0.00237	1.56	0.0036	ENSG00000268895.1	0.00572	-1.9	0.00666
ENSG00000234678.1	0.0024	1.57	0.00363	ENSG00000272512.1	0.00573	-1.9	0.00667
ENSG00000263317.1	0.00242	1.57	0.00366	ENSG00000185433.4	0.00574	-1.88	0.00668
ENSG00000253235.1	0.00244	1.55	0.00368	ENSG00000259438.1	0.00574	-1.9	0.00668
ENSG00000231901.1	0.00247	1.56	0.0037	ENSG00000230010.1	0.00577	-1.88	0.0067
ENSG00000231294.1	0.00249	1.56	0.00373	ENSG00000237813.3	0.00578	-1.9	0.00672
ENSG00000260887.1	0.0025	1.49	0.00375	ENSG00000229688.3	0.00579	-1.89	0.00672
ENSG00000255159.1	0.00251	1.56	0.00376	ENSG00000232956.4	0.00579	-1.9	0.00672
ENSG00000256204.1	0.00254	1.56	0.00379	ENSG00000231465.2	0.0058	-1.88	0.00672
ENSG00000256508.2	0.00259	1.56	0.00384	ENSG00000261324.2	0.00583	-1.9	0.00675
ENSG00000249588.1	0.0026	1.56	0.00386	ENSG00000267745.1	0.00583	-1.9	0.00675
ENSG00000230115.1	0.00267	1.55	0.00395	ENSG00000225675.2	0.00584	-1.88	0.00676
ENSG00000229269.1	0.00267	1.55	0.00395	ENSG00000235313.1	0.00586	-1.89	0.00677
ENSG00000269793.1	0.00268	1.55	0.00396	ENSG00000249378.1	0.00588	-1.89	0.00679
ENSG00000196553.9	0.0027	1.55	0.00397	ENSG00000264673.1	0.0059	-1.88	0.0068
ENSG00000166770.6	0.0027	1.56	0.00397	ENSG00000273415.1	0.0059	-1.88	0.0068
ENSG00000248294.1	0.0027	1.56	0.00397	ENSG00000268006.1	0.00593	-1.89	0.00682
ENSG00000255248.2	0.0027	1.56	0.00397	ENSG00000259005.1	0.00594	-1.89	0.00684
ENSG00000272369.1	0.00277	1.56	0.00405	ENSG00000236337.1	0.00597	-1.89	0.00686
ENSG00000230746.1	0.00278	1.43	0.00405	ENSG00000255443.1	0.00597	-1.89	0.00686
ENSG00000226925.1	0.00281	1.56	0.00409	ENSG00000233654.1	0.00598	-1.89	0.00686
ENSG00000250222.1	0.00283	1.56	0.0041	ENSG00000231734.4	0.00603	-1.89	0.00691
ENSG00000233472.1	0.00287	1.56	0.00414	ENSG00000250735.1	0.00603	-1.87	0.00691
ENSG00000234754.1	0.00287	1.55	0.00414	ENSG00000242282.2	0.00607	-1.89	0.00695
ENSG00000261393.1	0.00292	1.55	0.0042	ENSG00000227496.1	0.00608	-1.89	0.00695
ENSG00000250328.1	0.00292	1.55	0.0042	ENSG00000230647.1	0.00608	-1.87	0.00695
ENSG00000235772.1	0.00297	1.55	0.00426	ENSG00000229152.1	0.0061	-1.89	0.00697
ENSG00000174403.11	0.003	1.55	0.00429	ENSG00000258535.1	0.00612	-1.88	0.00699
ENSG00000254862.1	0.00301	1.55	0.0043	ENSG00000271840.1	0.00613	-1.88	0.00699
ENSG00000262920.1	0.00301	1.55	0.0043	ENSG00000272226.1	0.00613	-1.88	0.00699
ENSG00000226594.1	0.00301	1.56	0.0043	ENSG00000226505.1	0.00614	-1.89	0.00699
ENSG00000245330.4	0.00303	1.55	0.00432	ENSG00000224817.1	0.00615	-1.87	0.007
ENSG00000229196.3	0.00304	1.55	0.00432	ENSG00000267163.1	0.00618	-1.88	0.00703
ENSG00000237009.2	0.00306	1.55	0.00434	ENSG00000229912.1	0.00619	-1.88	0.00703
ENSG00000258455.1	0.00311	1.55	0.00438	ENSG00000235086.1	0.00622	-1.87	0.00706
ENSG00000233093.1	0.0032	1.55	0.00449	ENSG00000262152.2	0.00622	-1.88	0.00706
ENSG00000259146.2	0.00325	1.55	0.00455	ENSG00000223975.1	0.00622	-1.88	0.00706
ENSG00000177338.9	0.00326	1.55	0.00455	ENSG00000272205.1	0.00623	-1.88	0.00707
ENSG00000258545.1	0.00329	1.55	0.00457	ENSG00000236453.1	0.00627	-1.87	0.0071
ENSG00000272642.1	0.00333	1.54	0.00461	ENSG00000272953.1	0.00628	-1.88	0.00712
ENSG00000250101.1	0.00335	1.55	0.00461	ENSG00000240996.1	0.00629	-1.88	0.00712
ENSG00000272523.1	0.00338	1.55	0.00465	ENSG00000239480.1	0.00631	-1.87	0.00713
ENSG00000236753.1	0.00347	1.55	0.00476	ENSG00000237290.1	0.00631	-1.88	0.00713
ENSG00000233723.3	0.00351	1.55	0.00481	ENSG00000256299.1	0.00631	-1.87	0.00713
ENSG00000254860.1	0.00357	1.54	0.00488	ENSG00000269993.1	0.00631	-1.86	0.00713
ENSG00000259473.1	0.00358	1.54	0.00489	ENSG00000248323.1	0.00633	-1.88	0.00714
ENSG00000227128.3	0.00362	1.54	0.0049	ENSG00000272377.1	0.00634	-1.88	0.00714
ENSG00000204187.5	0.00362	1.54	0.0049	ENSG00000215447.3	0.00636	-1.88	0.00716
ENSG00000236817.1	0.00362	1.54	0.0049	ENSG00000262692.1	0.00637	-1.88	0.00717
ENSG00000250790.3	0.0037	1.54	0.00498	ENSG00000233791.1	0.00638	-1.88	0.00718
ENSG00000272981.1	0.00376	1.54	0.00505	ENSG00000237371.1	0.00639	-1.87	0.00719
ENSG00000258171.1	0.00376	1.54	0.00505	ENSG00000237380.2	0.0064	-1.88	0.00719
ENSG00000258789.1	0.0038	1.54	0.00507	ENSG00000234191.1	0.00641	-1.86	0.0072
ENSG00000250366.2	0.00381	1.54	0.00508	ENSG00000260302.1	0.00644	-1.88	0.00722
ENSG00000237928.1	0.00382	1.54	0.00509	ENSG00000257869.1	0.00645	-1.86	0.00722
ENSG00000184991.2	0.00383	1.54	0.00509	ENSG00000263470.1	0.00645	-1.88	0.00722
ENSG00000253844.1	0.00389	1.54	0.00515	ENSG00000231056.1	0.00646	-1.86	0.00723
ENSG00000229206.2	0.00389	1.55	0.00515	ENSG00000177788.5	0.00646	-1.88	0.00723
ENSG00000249094.2	0.0039	1.54	0.00516	ENSG00000262681.2	0.00649	-1.88	0.00726
ENSG00000237250.3	0.00393	1.54	0.00518	ENSG00000242522.1	0.00652	-1.86	0.00727
ENSG00000224371.1	0.00399	1.53	0.00524	ENSG00000248161.1	0.00652	-1.88	0.00727
ENSG00000267390.1	0.00401	1.54	0.00526	ENSG00000267452.1	0.00653	-1.87	0.00728
ENSG00000240040.1	0.00402	1.54	0.00526	ENSG00000230922.1	0.00654	-1.86	0.00729
ENSG00000267282.1	0.00406	1.53	0.0053	ENSG00000254317.1	0.00661	-1.87	0.00736
ENSG00000260469.1	0.00413	1.53	0.00537	ENSG00000272002.1	0.00664	-1.86	0.0074
ENSG00000255208.1	0.00414	1.54	0.00537	ENSG00000250122.1	0.00666	-1.86	0.0074
ENSG00000250041.2	0.00416	1.54	0.0054	ENSG00000262136.1	0.00674	-1.87	0.00749
ENSG00000251584.1	0.00417	1.53	0.0054	ENSG00000232023.2	0.00679	-1.85	0.00754
ENSG00000236869.1	0.00418	1.53	0.0054	ENSG00000203499.6	0.00681	-1.87	0.00755
ENSG00000267421.2	0.00434	1.53	0.00559	ENSG00000231648.1	0.00682	-1.87	0.00755
ENSG00000265043.1	0.00437	1.54	0.00563	ENSG00000226445.1	0.00684	-1.87	0.00756
ENSG00000235527.2	0.00439	1.53	0.00563	ENSG00000267702.1	0.00684	-1.87	0.00756
ENSG00000203372.2	0.00443	1.5	0.00565	ENSG00000231903.1	0.00687	-1.87	0.00759
ENSG00000230126.1	0.00443	1.53	0.00565	ENSG00000240907.1	0.00691	-1.85	0.00763
ENSG00000224509.1	0.00449	1.53	0.0057	ENSG00000260495.1	0.00692	-1.86	0.00763
ENSG00000229267.2	0.00453	1.53	0.00574	ENSG00000267183.1	0.00693	-1.87	0.00764
ENSG00000233860.1	0.00457	1.53	0.00576	ENSG00000237187.4	0.00698	-1.87	0.00767
ENSG00000258888.1	0.00459	1.53	0.00577	ENSG00000263717.1	0.00698	-1.86	0.00767
ENSG00000264023.1	0.00461	1.54	0.00579	ENSG00000236778.3	0.00698	-1.86	0.00767
ENSG00000268912.1	0.00463	1.53	0.0058	ENSG00000234405.1	0.007	-1.85	0.00768
ENSG00000228792.2	0.00464	1.54	0.0058	ENSG00000255465.3	0.007	-1.85	0.00768
ENSG00000237336.1	0.00464	1.53	0.0058	ENSG00000260367.1	0.007	-1.86	0.00768
ENSG00000235314.1	0.00466	1.53	0.00582	ENSG00000224413.1	0.00704	-1.86	0.00771
ENSG00000265477.1	0.00469	1.54	0.00584	ENSG00000227495.1	0.00704	-1.86	0.00771
ENSG00000234779.1	0.00471	1.53	0.00586	ENSG00000273033.1	0.00704	-1.86	0.00771
ENSG00000227844.1	0.00481	1.52	0.00593	ENSG00000253315.1	0.00706	-1.86	0.00773
ENSG00000265485.1	0.00481	1.52	0.00593	ENSG00000259469.1	0.00721	-1.86	0.00788
ENSG00000232903.2	0.00481	1.52	0.00593	ENSG00000230316.2	0.00723	-1.85	0.00788
ENSG00000182021.5	0.00482	1.52	0.00593	ENSG00000255050.1	0.00723	-1.86	0.00788
ENSG00000230945.1	0.00483	1.53	0.00593	ENSG00000257454.1	0.00724	-1.84	0.00788
ENSG00000234553.1	0.00485	1.52	0.00595	ENSG00000227637.1	0.00727	-1.85	0.00791
ENSG00000232876.1	0.00486	1.52	0.00595	ENSG00000231971.1	0.0073	-1.86	0.00794
ENSG00000249436.1	0.00487	1.53	0.00595	ENSG00000253214.1	0.00732	-1.85	0.00794
ENSG00000267192.1	0.00493	1.52	0.00602	ENSG00000260046.1	0.00732	-1.85	0.00795
ENSG00000251573.2	0.00498	1.53	0.00606	ENSG00000236499.2	0.00738	-1.85	0.008
ENSG00000233117.2	0.00503	1.52	0.00609	ENSG00000270562.1	0.00738	-1.85	0.008
ENSG00000260201.1	0.00503	1.47	0.00609	ENSG00000255983.1	0.00743	-1.85	0.00805
ENSG00000223548.1	0.00506	1.53	0.00612	ENSG00000258183.1	0.00744	-1.84	0.00805
ENSG00000233862.1	0.00514	1.52	0.00618	ENSG00000261373.1	0.00745	-1.85	0.00806
ENSG00000268842.1	0.00514	1.52	0.00618	ENSG00000253848.1	0.00748	-1.85	0.00807
ENSG00000175701.6	0.00515	1.52	0.00618	ENSG00000235989.3	0.00748	-1.84	0.00807
ENSG00000257261.1	0.00515	1.52	0.00618	ENSG00000232618.1	0.00748	-1.85	0.00807
ENSG00000236166.1	0.0052	1.52	0.00622	ENSG00000253476.1	0.00748	-1.85	0.00807
ENSG00000260035.1	0.00521	1.52	0.00623	ENSG00000272702.1	0.00749	-1.85	0.00808
ENSG00000263214.1	0.00526	1.52	0.00627	ENSG00000258086.1	0.00753	-1.85	0.00812
ENSG00000265359.1	0.00534	1.53	0.00634	ENSG00000235419.1	0.00757	-1.84	0.00815
ENSG00000261672.1	0.00547	1.53	0.00646	ENSG00000236066.1	0.0076	-1.85	0.00817
ENSG00000269916.1	0.00547	1.52	0.00646	ENSG00000272403.1	0.0076	-1.85	0.00817
ENSG00000228918.3	0.00558	1.51	0.00657	ENSG00000258168.1	0.00763	-1.84	0.00819
ENSG00000268650.3	0.00558	1.51	0.00657	ENSG00000266602.1	0.00765	-1.84	0.00821
ENSG00000272927.1	0.00566	1.52	0.00662	ENSG00000235408.2	0.00766	-1.85	0.00822
ENSG00000272279.1	0.00566	1.52	0.00662	ENSG00000273116.1	0.00772	-1.84	0.00827
ENSG00000233607.1	0.00578	1.52	0.00672	ENSG00000267287.1	0.00776	-1.85	0.0083
ENSG00000259663.2	0.00582	1.51	0.00675	ENSG00000225411.2	0.00777	-1.85	0.0083
ENSG00000233052.1	0.00588	1.51	0.00679	ENSG00000255267.2	0.00777	-1.84	0.0083
ENSG00000243655.2	0.00588	1.52	0.00679	ENSG00000228216.1	0.00781	-1.84	0.00834
ENSG00000259437.1	0.00593	1.51	0.00682	ENSG00000253686.1	0.00784	-1.83	0.00835
ENSG00000261616.1	0.00595	1.51	0.00684	ENSG00000258181.1	0.00784	-1.85	0.00835
ENSG00000234206.1	0.00597	1.51	0.00686	ENSG00000258136.1	0.00784	-1.84	0.00835
ENSG00000236318.1	0.00608	1.51	0.00695	ENSG00000260145.1	0.00785	-1.84	0.00835
ENSG00000261338.1	0.00608	1.51	0.00695	ENSG00000225535.2	0.00786	-1.84	0.00835
ENSG00000256972.1	0.00609	1.52	0.00696	ENSG00000256084.1	0.00786	-1.83	0.00835
ENSG00000233244.2	0.00613	1.51	0.00699	ENSG00000259727.1	0.00789	-1.84	0.00838
ENSG00000257551.1	0.00616	1.51	0.00701	ENSG00000227115.2	0.0079	-1.83	0.00838
ENSG00000261856.1	0.00631	1.52	0.00713	ENSG00000257894.1	0.0079	-1.84	0.00838
ENSG00000231156.1	0.00632	1.51	0.00713	ENSG00000225891.1	0.00791	-1.84	0.00839
ENSG00000270988.1	0.00634	1.52	0.00714	ENSG00000254339.1	0.00793	-1.83	0.00841
ENSG00000231373.1	0.00639	1.52	0.00719	ENSG00000270115.1	0.00793	-1.83	0.00841
ENSG00000237337.1	0.00641	1.52	0.0072	ENSG00000249069.3	0.00803	-1.83	0.00851
ENSG00000255580.1	0.00652	1.51	0.00727	ENSG00000246863.2	0.00804	-1.83	0.00851
ENSG00000273015.1	0.00652	1.51	0.00727	ENSG00000005206.12	0.00805	-1.84	0.00851
ENSG00000227386.1	0.00666	1.45	0.0074	ENSG00000225857.1	0.00814	-1.83	0.0086
ENSG00000260604.1	0.00676	1.51	0.00751	ENSG00000240032.1	0.00814	-1.83	0.0086
ENSG00000268081.1	0.00678	1.5	0.00753	ENSG00000264015.1	0.00815	-1.83	0.0086
ENSG00000261121.1	0.00681	1.5	0.00755	ENSG00000229227.4	0.00821	-1.84	0.00866
ENSG00000263325.1	0.00683	1.51	0.00756	ENSG00000254987.1	0.00826	-1.82	0.0087
ENSG00000260311.1	0.00683	1.5	0.00756	ENSG00000259668.1	0.00827	-1.84	0.00871
ENSG00000226900.1	0.00684	1.5	0.00756	ENSG00000260978.1	0.00834	-1.82	0.00877
ENSG00000259153.1	0.00691	1.51	0.00763	ENSG00000226752.3	0.00837	-1.84	0.00879
ENSG00000231606.1	0.00693	1.51	0.00764	ENSG00000241818.1	0.00838	-1.82	0.00879
ENSG00000248925.1	0.00697	1.51	0.00767	ENSG00000236204.1	0.00838	-1.84	0.00879
ENSG00000271843.1	0.00698	1.51	0.00767	ENSG00000273248.1	0.00838	-1.83	0.00879
ENSG00000261671.1	0.00701	1.5	0.00769	ENSG00000260504.1	0.00842	-1.82	0.00883
ENSG00000233483.2	0.0071	1.5	0.00777	ENSG00000227912.1	0.00843	-1.82	0.00883
ENSG00000272373.1	0.00712	1.5	0.00778	ENSG00000257452.1	0.00843	-1.82	0.00883
ENSG00000253944.1	0.00722	1.5	0.00788	ENSG00000255843.1	0.00843	-1.82	0.00883
ENSG00000233220.3	0.00722	1.5	0.00788	ENSG00000225760.1	0.00847	-1.83	0.00886
ENSG00000266916.1	0.00722	1.5	0.00788	ENSG00000243368.2	0.00847	-1.82	0.00886
ENSG00000251526.1	0.00727	1.51	0.00791	ENSG00000273190.1	0.00848	-1.83	0.00886
ENSG00000236714.1	0.00731	1.5	0.00794	ENSG00000228436.2	0.00853	-1.83	0.0089
ENSG00000269614.1	0.00731	1.51	0.00794	ENSG00000254208.1	0.00853	-1.82	0.0089
ENSG00000226889.3	0.00738	1.5	0.008	ENSG00000237073.1	0.00857	-1.82	0.00893
ENSG00000258675.1	0.00748	1.5	0.00807	ENSG00000265282.1	0.00858	-1.83	0.00893
ENSG00000258077.2	0.00755	1.5	0.00813	ENSG00000267279.1	0.00858	-1.83	0.00893
ENSG00000224521.1	0.00755	1.51	0.00813	ENSG00000259802.1	0.00859	-1.83	0.00893
ENSG00000236289.2	0.00757	1.5	0.00815	ENSG00000265912.1	0.00859	-1.82	0.00893
ENSG00000246379.2	0.00763	1.5	0.00819	ENSG00000254397.1	0.00859	-1.82	0.00893
ENSG00000229666.1	0.00763	1.5	0.00819	ENSG00000273137.1	0.0086	-1.83	0.00894
ENSG00000257303.1	0.00768	1.5	0.00823	ENSG00000226476.2	0.00863	-1.83	0.00896
ENSG00000261632.1	0.00769	1.49	0.00823	ENSG00000226053.1	0.00863	-1.82	0.00896
ENSG00000236076.1	0.00774	1.5	0.00828	ENSG00000260328.1	0.00868	-1.83	0.00899
ENSG00000267275.1	0.0078	1.5	0.00832	ENSG00000253712.1	0.00869	-1.82	0.00899
ENSG00000225285.1	0.00782	1.5	0.00835	ENSG00000183674.7	0.00882	-1.82	0.00911
ENSG00000256733.1	0.00803	1.49	0.00851	ENSG00000234703.1	0.00883	-1.81	0.00911
ENSG00000225936.1	0.00806	1.49	0.00852	ENSG00000253394.1	0.00884	-1.81	0.00912
ENSG00000229352.1	0.00812	1.5	0.00858	ENSG00000259723.1	0.00884	-1.82	0.00912
ENSG00000257878.1	0.00815	1.49	0.0086	ENSG00000239941.1	0.00885	-1.82	0.00912
ENSG00000226574.1	0.00828	1.5	0.00872	ENSG00000250410.1	0.00887	-1.82	0.00914
ENSG00000269966.1	0.00832	1.5	0.00876	ENSG00000224017.1	0.00889	-1.81	0.00915
ENSG00000230294.4	0.00843	1.49	0.00883	ENSG00000272917.1	0.0089	-1.82	0.00915
ENSG00000255474.1	0.00853	1.49	0.0089	ENSG00000174365.15	0.00891	-1.82	0.00916
ENSG00000258776.1	0.00853	1.49	0.0089	ENSG00000227932.1	0.00894	-1.81	0.00918
ENSG00000226786.2	0.00857	1.49	0.00893	ENSG00000227674.1	0.00896	-1.81	0.00919
ENSG00000261540.1	0.00858	1.45	0.00893	ENSG00000232053.2	0.009	-1.82	0.00923
ENSG00000147761.4	0.00869	1.3	0.00899	ENSG00000229325.1	0.00907	-1.82	0.00929
ENSG00000253783.1	0.00869	1.3	0.00899	ENSG00000230812.1	0.00916	-1.82	0.00936
ENSG00000259981.1	0.00869	1.3	0.00899	ENSG00000234608.3	0.00916	-1.82	0.00936
ENSG00000261275.1	0.00877	1.49	0.00907	ENSG00000272282.1	0.00916	-1.82	0.00936
ENSG00000257541.1	0.00878	1.5	0.00908	ENSG00000231749.1	0.00918	-1.8	0.00937
ENSG00000256916.1	0.00882	1.49	0.00911	ENSG00000250614.1	0.0092	-1.81	0.00938
ENSG00000268505.1	0.00884	1.49	0.00912	ENSG00000266835.1	0.00921	-1.82	0.00939
ENSG00000228778.1	0.00888	1.49	0.00914	ENSG00000256694.1	0.00928	-1.81	0.00944
ENSG00000258422.1	0.00891	1.49	0.00916	ENSG00000245688.1	0.00929	-1.8	0.00944
ENSG00000251613.3	0.00899	1.49	0.00923	ENSG00000271009.2	0.00929	-1.82	0.00944
ENSG00000259828.1	0.009	1.49	0.00923	ENSG00000255142.1	0.00929	-1.81	0.00944
ENSG00000235026.1	0.00916	1.48	0.00936	ENSG00000268947.1	0.00936	-1.82	0.0095
ENSG00000262966.2	0.00916	1.49	0.00936	ENSG00000269990.1	0.00941	-1.82	0.00954
ENSG00000228906.1	0.00918	1.49	0.00937	ENSG00000247934.3	0.00944	-1.81	0.00956
ENSG00000224525.2	0.00918	1.49	0.00937	ENSG00000224939.1	0.00944	-1.81	0.00956
ENSG00000261583.1	0.0092	1.49	0.00938	ENSG00000234199.2	0.00945	-1.81	0.00956
ENSG00000270681.1	0.00924	1.49	0.00941	ENSG00000272832.1	0.00946	-1.8	0.00957
ENSG00000232352.1	0.00929	1.49	0.00944	ENSG00000253222.1	0.00947	-1.8	0.00957
ENSG00000248441.2	0.00932	1.49	0.00946	ENSG00000254651.1	0.00947	-1.8	0.00957
ENSG00000249700.4	0.00937	1.49	0.00951	ENSG00000248964.2	0.0095	-1.81	0.00959
ENSG00000263611.1	0.00941	1.48	0.00954	ENSG00000249815.1	0.00952	-1.8	0.00959
ENSG00000273356.1	0.00947	1.49	0.00957	ENSG00000263931.1	0.00963	-1.81	0.0097
ENSG00000257737.1	0.0095	1.48	0.00959	ENSG00000232788.1	0.00966	-1.81	0.00971
ENSG00000235140.1	0.00951	1.49	0.00959	ENSG00000232732.5	0.00966	-1.8	0.00971
ENSG00000273257.1	0.00957	1.49	0.00964	ENSG00000229043.2	0.00976	-1.81	0.0098
ENSG00000259134.1	0.00965	1.49	0.00971	ENSG00000258649.1	0.00983	-1.8	0.00986
ENSG00000233108.1	0.00966	1.48	0.00971	ENSG00000269925.1	0.00984	-1.81	0.00987
ENSG00000231713.2	0.00973	1.48	0.00978	ENSG00000268938.2	0.00986	-1.81	0.00989
ENSG00000235782.1	0.00977	1.49	0.00981	ENSG00000229962.1	0.0099	-1.79	0.00991
ENSG00000254863.1	0.00988	1.48	0.0099	ENSG00000258927.1	0.0099	-1.79	0.00991
				ENSG00000250657.1	0.00995	-1.79	0.00996
				ENSG00000230033.1	0.00998	-1.79	0.00998

## Sheet: LIHC
Up regulated lncRNAs	p value	log2(FC)	FDR	Down regulated lncRNAs	p value	log2(FC)	FDR
ENSG00000249173.1	1.15e-20	3.4706	1.16e-17	ENSG00000245812.2	1.31e-05	-4.9935	0.000681397
ENSG00000251049.2	1.15e-20	3.5118	1.16e-17	ENSG00000233542.1	1.5e-05	-4.8791	0.000681397
ENSG00000258442.1	1.15e-20	3.4644	1.16e-17	ENSG00000263412.1	1.8e-05	-4.814	0.000681397
ENSG00000250333.1	2.12e-20	3.4964	1.6e-17	ENSG00000224189.2	1.92e-05	-4.7655	0.000681397
ENSG00000259923.1	1.36e-17	3.2379	8.23e-15	ENSG00000214783.5	2.03e-05	-4.7386	0.000681397
ENSG00000237400.1	5.2e-16	3.1917	2.62e-13	ENSG00000228463.4	2.03e-05	-4.6958	0.000681397
ENSG00000228842.2	1.4e-15	3.1118	6.05e-13	ENSG00000234608.3	2.03e-05	-4.6821	0.000681397
ENSG00000236985.1	1.22e-14	3.0859	4.61e-12	ENSG00000239523.1	2.03e-05	-4.6819	0.000681397
ENSG00000255980.1	2.04e-14	2.99	6.85e-12	ENSG00000261716.1	2.03e-05	-4.6971	0.000681397
ENSG00000230921.1	5.05e-13	2.8805	1.53e-10	ENSG00000272993.1	2.03e-05	-4.7071	0.000681397
ENSG00000230058.1	3.45e-12	2.8119	9.48e-10	ENSG00000273432.1	2.03e-05	-4.7185	0.000681397
ENSG00000226622.1	6.28e-11	2.7076	1.46e-08	ENSG00000212978.5	2.08e-05	-4.6371	0.000681397
ENSG00000268164.1	6.28e-11	2.7134	1.46e-08	ENSG00000225383.2	2.08e-05	-4.6055	0.000681397
ENSG00000264016.2	2.56e-10	2.6601	5.53e-08	ENSG00000226363.3	2.08e-05	-4.5913	0.000681397
ENSG00000253147.1	2.97e-10	2.6502	5.99e-08	ENSG00000260942.1	2.08e-05	-4.6537	0.000681397
ENSG00000263400.2	4.03e-10	2.6385	7.62e-08	ENSG00000270084.1	2.08e-05	-4.6553	0.000681397
ENSG00000256948.1	4.39e-10	2.6259	7.81e-08	ENSG00000212694.4	2.43e-05	-4.5491	0.000681397
ENSG00000224397.1	6.67e-10	2.6086	1.12e-07	ENSG00000215769.4	2.49e-05	-4.5225	0.000681397
ENSG00000267674.1	1.32e-09	2.5834	2.1e-07	ENSG00000233461.1	2.49e-05	-4.5185	0.000681397
ENSG00000237907.1	2.23e-09	2.5617	3.37e-07	ENSG00000240498.2	2.6e-05	-4.4605	0.000681397
ENSG00000261058.1	2.55e-09	2.5534	3.67e-07	ENSG00000259891.1	2.6e-05	-4.4792	0.000681397
ENSG00000268388.1	4.86e-09	2.5286	6.68e-07	ENSG00000260924.2	2.6e-05	-4.4827	0.000681397
ENSG00000248884.1	7.28e-09	2.5139	9.45e-07	ENSG00000260261.1	2.64e-05	-4.4588	0.000681397
ENSG00000232855.2	7.5e-09	2.5118	9.45e-07	ENSG00000232940.1	2.93e-05	-4.4027	0.000681397
ENSG00000234810.1	9.98e-09	2.5003	1.21e-06	ENSG00000257698.1	2.93e-05	-4.4087	0.000681397
ENSG00000261672.1	2.67e-08	2.4652	3.11e-06	ENSG00000233937.2	2.95e-05	-4.391	0.000681397
ENSG00000230645.1	4.11e-08	2.438	4.6e-06	ENSG00000265688.1	2.95e-05	-4.3944	0.000681397
ENSG00000254260.1	7.52e-08	2.4315	8.12e-06	ENSG00000244306.5	2.97e-05	-4.3833	0.000681397
ENSG00000250266.1	8.42e-08	2.4093	8.78e-06	ENSG00000272205.1	3.01e-05	-4.3637	0.000681397
ENSG00000264868.1	1.2e-07	2.395	1.21e-05	ENSG00000273329.1	3.07e-05	-4.3586	0.000681397
ENSG00000231680.1	1.81e-07	2.3713	1.77e-05	ENSG00000270933.1	3.08e-05	-4.3431	0.000681397
ENSG00000259827.1	5.36e-07	2.4088	5.07e-05	ENSG00000272953.1	3.08e-05	-4.344	0.000681397
ENSG00000229140.4	5.96e-07	2.3217	5.46e-05	ENSG00000142396.6	3.11e-05	-4.3026	0.000681397
ENSG00000249706.1	6.41e-07	2.3174	5.7e-05	ENSG00000206573.4	3.11e-05	-4.2964	0.000681397
ENSG00000254026.1	7.05e-07	2.319	5.92e-05	ENSG00000227896.2	3.11e-05	-4.3275	0.000681397
ENSG00000271945.1	7.05e-07	2.3656	5.92e-05	ENSG00000234741.3	3.11e-05	-4.2997	0.000681397
ENSG00000267586.2	7.37e-07	2.3091	6.02e-05	ENSG00000255717.2	3.11e-05	-4.3268	0.000681397
ENSG00000249106.1	8.1e-07	2.3784	6.28e-05	ENSG00000260285.1	3.11e-05	-4.3201	0.000681397
ENSG00000249694.2	8.1e-07	2.3537	6.28e-05	ENSG00000260563.2	3.11e-05	-4.3029	0.000681397
ENSG00000237125.4	8.6e-07	2.3003	6.5e-05	ENSG00000267080.1	3.11e-05	-4.307	0.000681397
ENSG00000224517.2	1.06e-06	2.2952	7.82e-05	ENSG00000271888.1	3.11e-05	-4.3076	0.000681397
ENSG00000251031.1	2.58e-06	2.2525	0.000184253	ENSG00000272853.1	3.11e-05	-4.2997	0.000681397
ENSG00000228113.3	2.62e-06	2.2505	0.000184253	ENSG00000226330.1	3.16e-05	-4.2593	0.000681397
ENSG00000248890.1	3.89e-06	2.2307	0.000267349	ENSG00000266402.2	3.16e-05	-4.2811	0.000681397
ENSG00000248373.1	4.6e-06	2.2659	0.00030912	ENSG00000196295.7	3.17e-05	-4.2751	0.000681397
ENSG00000259881.1	1.06e-05	2.1837	0.000681397	ENSG00000229178.1	3.23e-05	-4.2531	0.000681397
ENSG00000237838.1	1.31e-05	2.2218	0.000681397	ENSG00000172965.10	3.3e-05	-4.2469	0.000681397
ENSG00000258604.1	2.03e-05	2.1481	0.000681397	ENSG00000228315.7	3.34e-05	-4.2356	0.000681397
ENSG00000269271.1	2.41e-05	2.13	0.000681397	ENSG00000259758.1	3.34e-05	-4.2309	0.000681397
ENSG00000272129.1	2.49e-05	2.1313	0.000681397	ENSG00000262410.1	3.34e-05	-4.2248	0.000681397
ENSG00000269985.1	2.6e-05	2.1224	0.000681397	ENSG00000273373.1	3.34e-05	-4.226	0.000681397
ENSG00000242741.1	3.23e-05	2.1398	0.000681397	ENSG00000273230.1	3.4e-05	-4.2157	0.000681397
ENSG00000229882.1	3.54e-05	2.2049	0.000681397	ENSG00000233871.1	3.52e-05	-4.1979	0.000681397
ENSG00000253199.1	3.7e-05	2.0874	0.000681397	ENSG00000196421.3	3.54e-05	-4.1713	0.000681397
ENSG00000253959.1	3.7e-05	2.0823	0.000681397	ENSG00000214293.4	3.54e-05	-4.1672	0.000681397
ENSG00000259974.2	3.7e-05	2.0863	0.000681397	ENSG00000233016.2	3.54e-05	-4.1703	0.000681397
ENSG00000248740.1	3.78e-05	2.0829	0.000681397	ENSG00000237491.4	3.54e-05	-4.1677	0.000681397
ENSG00000223991.1	3.95e-05	2.0769	0.000681397	ENSG00000272792.1	3.54e-05	-4.1747	0.000681397
ENSG00000253855.1	3.99e-05	2.1656	0.000681397	ENSG00000273000.1	3.54e-05	-4.19	0.000681397
ENSG00000261103.1	4.77e-05	2.1035	0.000681397	ENSG00000273071.1	3.54e-05	-4.1668	0.000681397
ENSG00000232131.1	4.82e-05	2.0511	0.000681397	ENSG00000272455.1	3.61e-05	-4.1557	0.000681397
ENSG00000230333.2	4.98e-05	2.0505	0.000681397	ENSG00000225210.5	3.62e-05	-4.144	0.000681397
ENSG00000238198.1	5.17e-05	2.0487	0.000681397	ENSG00000226696.1	3.62e-05	-4.1487	0.000681397
ENSG00000230435.1	5.37e-05	2.0382	0.000681397	ENSG00000260236.1	3.62e-05	-4.1439	0.000681397
ENSG00000225937.1	5.55e-05	2.0576	0.000681397	ENSG00000270195.1	3.7e-05	-4.1175	0.000681397
ENSG00000254148.3	5.66e-05	2.0307	0.000681397	ENSG00000271270.1	3.7e-05	-4.127	0.000681397
ENSG00000233147.1	5.9e-05	2.0788	0.000681397	ENSG00000259153.1	3.7e-05	-4.1163	0.000681397
ENSG00000232628.1	6.17e-05	2.0235	0.000681397	ENSG00000245614.2	3.75e-05	-4.0982	0.000681397
ENSG00000243694.2	6.64e-05	2.0146	0.000681397	ENSG00000223478.1	3.78e-05	-4.1007	0.000681397
ENSG00000223956.1	6.68e-05	2.018	0.000681397	ENSG00000231666.1	3.83e-05	-4.0547	0.000681397
ENSG00000257877.1	8.06e-05	2.0003	0.000681397	ENSG00000268205.1	3.87e-05	-4.0834	0.000681397
ENSG00000232121.1	8.13e-05	2.1007	0.000681397	ENSG00000196810.4	3.99e-05	-4.0616	0.000681397
ENSG00000226291.1	8.68e-05	1.9863	0.000687842	ENSG00000245149.3	3.99e-05	-4.0612	0.000681397
ENSG00000253557.1	9.38e-05	1.9807	0.000701132	ENSG00000228265.1	4e-05	-4.0566	0.000681397
ENSG00000259937.1	9.6e-05	2.0122	0.000701132	ENSG00000204685.5	4.04e-05	-4.0506	0.000681397
ENSG00000248359.1	9.84e-05	1.9751	0.000701132	ENSG00000224424.7	4.08e-05	-4.0331	0.000681397
ENSG00000236341.1	9.96e-05	1.9772	0.000701132	ENSG00000234072.1	4.08e-05	-4.0351	0.000681397
ENSG00000230709.1	0.0001024	1.975	0.000701132	ENSG00000234912.5	4.08e-05	-4.0252	0.000681397
ENSG00000255139.1	0.00011504	1.9644	0.000712247	ENSG00000250397.2	4.08e-05	-4.0247	0.000681397
ENSG00000266256.1	0.0001168	1.96	0.000712247	ENSG00000250988.3	4.08e-05	-4.0265	0.000681397
ENSG00000248319.1	0.00012097	1.9557	0.000715756	ENSG00000260917.1	4.08e-05	-4.0246	0.000681397
ENSG00000224714.2	0.00013646	1.946	0.00075302	ENSG00000271912.1	4.08e-05	-4.0397	0.000681397
ENSG00000237234.2	0.00014737	1.9396	0.000767729	ENSG00000272377.1	4.08e-05	-4.0187	0.000681397
ENSG00000251061.2	0.00014883	2.0011	0.000767729	ENSG00000267232.1	4.22e-05	-4.0099	0.000681397
ENSG00000261469.1	0.00015923	1.9367	0.000793947	ENSG00000239415.1	4.34e-05	-3.9846	0.000681397
ENSG00000268505.1	0.00017043	1.987	0.000807867	ENSG00000244041.3	4.34e-05	-3.9949	0.000681397
ENSG00000236120.2	0.00018024	1.9256	0.000817335	ENSG00000253716.1	4.34e-05	-3.982	0.000681397
ENSG00000263586.1	0.0001816	1.9235	0.000817335	ENSG00000260793.2	4.34e-05	-3.9844	0.000681397
ENSG00000226403.1	0.00018321	1.9291	0.000818356	ENSG00000261526.1	4.34e-05	-3.9939	0.000681397
ENSG00000257259.1	0.0001856	1.92	0.000822581	ENSG00000269987.1	4.34e-05	-3.9833	0.000681397
ENSG00000227467.3	0.00022567	1.9085	0.000923445	ENSG00000272003.1	4.34e-05	-3.988	0.000681397
ENSG00000253696.2	0.00025631	1.8957	0.000987365	ENSG00000231196.3	4.42e-05	-3.9394	0.000681397
ENSG00000268734.1	0.00027913	1.8892	0.00102938	ENSG00000256940.1	4.47e-05	-3.9662	0.000681397
ENSG00000239265.1	0.00028155	1.8884	0.00103704	ENSG00000211683.3	4.48e-05	-3.9582	0.000681397
ENSG00000262061.1	0.00029669	1.8855	0.00107191	ENSG00000233527.4	4.48e-05	-3.9614	0.000681397
ENSG00000232310.2	0.00031799	1.8819	0.00111039	ENSG00000255857.1	4.48e-05	-3.9586	0.000681397
ENSG00000205865.4	0.00034246	1.8748	0.00114828	ENSG00000223768.1	4.49e-05	-3.952	0.000681397
ENSG00000259534.1	0.00034731	1.8862	0.00114909	ENSG00000228288.2	4.49e-05	-3.9479	0.000681397
ENSG00000266312.1	0.00036915	1.8692	0.00118513	ENSG00000255559.1	4.49e-05	-3.9469	0.000681397
ENSG00000223784.1	0.00042658	1.859	0.00130697	ENSG00000270145.1	4.49e-05	-3.933	0.000681397
ENSG00000225365.1	0.00047876	1.8476	0.00136833	ENSG00000185044.10	4.57e-05	-3.9328	0.000681397
ENSG00000259359.1	0.00047919	1.8493	0.00136833	ENSG00000232274.2	4.57e-05	-3.9326	0.000681397
ENSG00000224238.2	0.00048774	1.8453	0.00137715	ENSG00000264207.1	4.57e-05	-3.9371	0.000681397
ENSG00000188525.3	0.00050921	1.8421	0.00141401	ENSG00000273008.1	4.57e-05	-3.9294	0.000681397
ENSG00000226798.1	0.00051074	1.8497	0.00141425	ENSG00000224358.1	4.6e-05	-3.9195	0.000681397
ENSG00000223587.1	0.0005216	1.9243	0.00142166	ENSG00000228294.2	4.6e-05	-3.9146	0.000681397
ENSG00000260015.1	0.00052661	1.8382	0.00142439	ENSG00000258938.1	4.6e-05	-3.9248	0.000681397
ENSG00000247317.3	0.00056648	1.8356	0.00149741	ENSG00000271855.1	4.6e-05	-3.9235	0.000681397
ENSG00000229740.1	0.0005722	1.8352	0.00150771	ENSG00000268006.1	4.64e-05	-3.9163	0.000681397
ENSG00000266378.1	0.00057415	1.8328	0.00151108	ENSG00000240731.1	4.64e-05	-3.9135	0.000681397
ENSG00000249588.1	0.0006036	1.878	0.00155182	ENSG00000265692.1	4.64e-05	-3.8936	0.000681397
ENSG00000258694.1	0.0006255	1.8714	0.00158901	ENSG00000174365.15	4.71e-05	-3.8984	0.000681397
ENSG00000229746.1	0.00064083	1.9069	0.00160553	ENSG00000222041.6	4.71e-05	-3.9045	0.000681397
ENSG00000255422.1	0.00065471	1.8225	0.00162613	ENSG00000226179.1	4.71e-05	-3.8992	0.000681397
ENSG00000225140.1	0.00065706	1.8272	0.00162613	ENSG00000261589.1	4.71e-05	-3.8998	0.000681397
ENSG00000267259.1	0.00073564	1.8142	0.00174891	ENSG00000214719.7	4.77e-05	-3.8891	0.000681397
ENSG00000227481.1	0.00073792	1.8763	0.00174891	ENSG00000249673.2	4.77e-05	-3.8882	0.000681397
ENSG00000272327.1	0.00084348	1.8034	0.00189642	ENSG00000242861.1	4.82e-05	-3.8811	0.000681397
ENSG00000225792.1	0.00085071	1.802	0.00189817	ENSG00000223745.3	4.88e-05	-3.8737	0.000681397
ENSG00000226235.1	0.00091882	1.8009	0.00199181	ENSG00000253302.1	4.88e-05	-3.8621	0.000681397
ENSG00000257878.1	0.00092948	1.7961	0.00200624	ENSG00000227540.1	4.98e-05	-3.853	0.000681397
ENSG00000196553.9	0.00098341	1.7912	0.00207525	ENSG00000249042.1	4.98e-05	-3.8577	0.000681397
ENSG00000234117.2	0.0010761	1.7907	0.00219577	ENSG00000267575.2	4.98e-05	-3.8573	0.000681397
ENSG00000270581.1	0.0010976	1.7963	0.00222165	ENSG00000229180.4	5.04e-05	-3.8491	0.000681397
ENSG00000249198.1	0.001125	1.7802	0.00225149	ENSG00000272630.1	5.04e-05	-3.8505	0.000681397
ENSG00000251443.1	0.001247	1.7742	0.00242192	ENSG00000236540.3	5.06e-05	-3.8457	0.000681397
ENSG00000233554.1	0.0013555	1.7685	0.00254497	ENSG00000228393.3	5.06e-05	-3.8438	0.000681397
ENSG00000260006.1	0.0015044	1.7605	0.00273068	ENSG00000230177.1	5.1e-05	-3.8377	0.000681397
ENSG00000233936.1	0.001532	1.7694	0.00276025	ENSG00000248008.2	5.1e-05	-3.8376	0.000681397
ENSG00000205866.2	0.0015568	1.7571	0.00278731	ENSG00000206195.6	5.11e-05	-3.8303	0.000681397
ENSG00000245293.2	0.0016478	1.7515	0.00291795	ENSG00000231734.4	5.17e-05	-3.8186	0.000681397
ENSG00000257906.1	0.0017014	1.7487	0.00298609	ENSG00000232600.2	5.17e-05	-3.8214	0.000681397
ENSG00000225597.4	0.0017754	1.8203	0.00305741	ENSG00000232995.3	5.17e-05	-3.8187	0.000681397
ENSG00000234223.2	0.0017754	1.7497	0.00305741	ENSG00000267804.1	5.17e-05	-3.8154	0.000681397
ENSG00000224652.1	0.0018272	1.7433	0.00310643	ENSG00000271327.1	5.17e-05	-3.816	0.000681397
ENSG00000236469.1	0.0018279	1.7638	0.00310643	ENSG00000272720.1	5.17e-05	-3.8251	0.000681397
ENSG00000238250.1	0.00183	1.7673	0.00310643	ENSG00000249592.1	5.17e-05	-3.8167	0.000681397
ENSG00000253939.1	0.0019251	1.742	0.00321808	ENSG00000228109.1	5.24e-05	-3.8078	0.000681397
ENSG00000223669.1	0.0024978	1.7181	0.00380942	ENSG00000215394.4	5.26e-05	-3.7817	0.000681397
ENSG00000251230.1	0.002574	1.7166	0.00388412	ENSG00000232093.1	5.26e-05	-3.8052	0.000681397
ENSG00000249219.1	0.0026221	1.7842	0.00392148	ENSG00000269894.1	5.26e-05	-3.7835	0.000681397
ENSG00000237224.2	0.0026278	1.7142	0.00392612	ENSG00000234614.1	5.28e-05	-3.8011	0.000681397
ENSG00000236267.1	0.0026278	1.7153	0.00392612	ENSG00000230880.2	5.29e-05	-3.799	0.000681397
ENSG00000248166.1	0.0026603	1.7137	0.00396293	ENSG00000230454.1	5.37e-05	-3.7861	0.000681397
ENSG00000233392.1	0.0028513	1.7085	0.00417142	ENSG00000261087.1	5.37e-05	-3.7902	0.000681397
ENSG00000261978.1	0.0029585	1.7048	0.00425012	ENSG00000263072.1	5.37e-05	-3.7872	0.000681397
ENSG00000259905.1	0.003104	1.7002	0.00438621	ENSG00000272172.1	5.47e-05	-3.779	0.000681397
ENSG00000223764.2	0.0031394	1.701	0.00442383	ENSG00000251350.1	5.55e-05	-3.7414	0.000681397
ENSG00000234407.3	0.0032631	1.728	0.00455412	ENSG00000257167.2	5.55e-05	-3.7666	0.000681397
ENSG00000227634.1	0.003291	1.696	0.00456415	ENSG00000260086.1	5.55e-05	-3.7676	0.000681397
ENSG00000228683.1	0.0033798	1.712	0.00462886	ENSG00000260778.2	5.55e-05	-3.7662	0.000681397
ENSG00000243384.1	0.0034363	1.6921	0.00469773	ENSG00000163364.5	5.58e-05	-3.7444	0.000681397
ENSG00000253300.1	0.003597	1.757	0.00484082	ENSG00000227908.3	5.58e-05	-3.7469	0.000681397
ENSG00000230945.1	0.0041824	1.6858	0.00542117	ENSG00000245910.4	5.58e-05	-3.7607	0.000681397
ENSG00000205636.3	0.0042217	1.6672	0.0054604	ENSG00000248932.1	5.58e-05	-3.7519	0.000681397
ENSG00000248709.1	0.0045834	1.6714	0.00579682	ENSG00000257742.1	5.58e-05	-3.7463	0.000681397
ENSG00000223742.1	0.0049391	1.6773	0.00608881	ENSG00000260805.1	5.58e-05	-3.7493	0.000681397
ENSG00000254092.1	0.0052929	1.6598	0.00638442	ENSG00000261159.1	5.58e-05	-3.7536	0.000681397
ENSG00000257083.1	0.0054059	1.7209	0.00648116	ENSG00000261220.2	5.58e-05	-3.7569	0.000681397
ENSG00000261816.1	0.0056788	1.6519	0.00670285	ENSG00000271781.1	5.58e-05	-3.749	0.000681397
ENSG00000234715.1	0.0058477	1.6609	0.00681974	ENSG00000272183.1	5.58e-05	-3.7575	0.000681397
ENSG00000235904.1	0.005934	1.6476	0.00687824	ENSG00000272716.1	5.58e-05	-3.744	0.000681397
ENSG00000248242.1	0.0063652	1.6754	0.0072351	ENSG00000273145.1	5.58e-05	-3.7476	0.000681397
ENSG00000235200.1	0.0063926	1.6435	0.00724287	ENSG00000272097.1	5.58e-05	-3.7281	0.000681397
ENSG00000238266.1	0.0064105	1.6414	0.00725771	ENSG00000236144.2	5.61e-05	-3.7381	0.000681397
ENSG00000261018.1	0.0065901	1.6788	0.00739735	ENSG00000236859.2	5.61e-05	-3.7344	0.000681397
ENSG00000215112.6	0.0068419	1.65	0.00757594	ENSG00000237015.1	5.61e-05	-3.7324	0.000681397
ENSG00000225936.1	0.0068419	1.65	0.00757594	ENSG00000271151.1	5.61e-05	-3.7209	0.000681397
ENSG00000261104.1	0.0070076	1.6794	0.00766678	ENSG00000271971.1	5.61e-05	-3.7409	0.000681397
ENSG00000256101.1	0.0074733	1.6302	0.00807188	ENSG00000271997.1	5.61e-05	-3.7347	0.000681397
ENSG00000224713.3	0.0078121	1.6562	0.00832997	ENSG00000203288.3	5.66e-05	-3.7136	0.000681397
ENSG00000230587.1	0.0081373	1.623	0.00854892	ENSG00000215068.3	5.66e-05	-3.7161	0.000681397
ENSG00000253764.1	0.0088748	1.6142	0.00913769	ENSG00000219665.4	5.66e-05	-3.7224	0.000681397
ENSG00000261472.1	0.0091429	1.6153	0.00934374	ENSG00000236850.4	5.66e-05	-3.7221	0.000681397
ENSG00000257496.1	0.0092911	1.6115	0.00946003	ENSG00000237424.1	5.66e-05	-3.72	0.000681397
ENSG00000251637.2	0.009804	1.6081	0.0098496	ENSG00000243224.1	5.66e-05	-3.7034	0.000681397
				ENSG00000249859.3	5.66e-05	-3.7267	0.000681397
				ENSG00000259623.1	5.66e-05	-3.7118	0.000681397
				ENSG00000262172.1	5.66e-05	-3.6898	0.000681397
				ENSG00000264548.1	5.66e-05	-3.6996	0.000681397
				ENSG00000265055.1	5.66e-05	-3.7145	0.000681397
				ENSG00000269044.1	5.66e-05	-3.717	0.000681397
				ENSG00000270557.1	5.66e-05	-3.7056	0.000681397
				ENSG00000273270.1	5.66e-05	-3.7225	0.000681397
				ENSG00000251602.2	5.66e-05	-3.7089	0.000681397
				ENSG00000243766.3	5.73e-05	-3.675	0.000681397
				ENSG00000242622.1	5.97e-05	-3.6797	0.000681397
				ENSG00000254635.1	5.97e-05	-3.6852	0.000681397
				ENSG00000260360.1	5.97e-05	-3.6849	0.000681397
				ENSG00000270726.1	5.97e-05	-3.6848	0.000681397
				ENSG00000224805.2	6.01e-05	-3.6749	0.000681397
				ENSG00000237857.2	6.01e-05	-3.6791	0.000681397
				ENSG00000244252.1	6.01e-05	-3.6521	0.000681397
				ENSG00000260336.1	6.01e-05	-3.6765	0.000681397
				ENSG00000232019.1	6.07e-05	-3.671	0.000681397
				ENSG00000238107.1	6.07e-05	-3.6431	0.000681397
				ENSG00000226137.3	6.15e-05	-3.665	0.000681397
				ENSG00000267546.2	6.15e-05	-3.6615	0.000681397
				ENSG00000260920.1	6.36e-05	-3.6497	0.000681397
				ENSG00000263731.1	6.36e-05	-3.6495	0.000681397
				ENSG00000261357.1	6.36e-05	-3.6236	0.000681397
				ENSG00000260572.1	6.45e-05	-3.6423	0.000681397
				ENSG00000198468.3	6.5e-05	-3.6352	0.000681397
				ENSG00000247137.4	6.5e-05	-3.6384	0.000681397
				ENSG00000253352.4	6.5e-05	-3.6339	0.000681397
				ENSG00000267934.1	6.5e-05	-3.6326	0.000681397
				ENSG00000271975.1	6.5e-05	-3.6364	0.000681397
				ENSG00000257543.1	6.53e-05	-3.6252	0.000681397
				ENSG00000267321.1	6.56e-05	-3.6263	0.000681397
				ENSG00000267751.1	6.56e-05	-3.6267	0.000681397
				ENSG00000272662.1	6.56e-05	-3.6033	0.000681397
				ENSG00000228106.1	6.68e-05	-3.6174	0.000681397
				ENSG00000234432.3	6.68e-05	-3.6159	0.000681397
				ENSG00000273162.1	6.7e-05	-3.5955	0.000681397
				ENSG00000225518.2	6.76e-05	-3.606	0.000681397
				ENSG00000254341.1	6.76e-05	-3.6097	0.000681397
				ENSG00000255135.3	6.76e-05	-3.6066	0.000681397
				ENSG00000259647.1	6.76e-05	-3.6061	0.000681397
				ENSG00000270012.1	6.76e-05	-3.6055	0.000681397
				ENSG00000260766.1	6.84e-05	-3.5993	0.000681397
				ENSG00000270547.1	6.84e-05	-3.5808	0.000681397
				ENSG00000234327.3	6.88e-05	-3.5966	0.000681397
				ENSG00000251432.2	6.9e-05	-3.5943	0.000681397
				ENSG00000263182.1	7.09e-05	-3.585	0.000681397
				ENSG00000251417.1	7.11e-05	-3.583	0.000681397
				ENSG00000197989.9	7.11e-05	-3.5806	0.000681397
				ENSG00000241769.3	7.11e-05	-3.5774	0.000681397
				ENSG00000260589.1	7.11e-05	-3.5642	0.000681397
				ENSG00000185495.6	7.17e-05	-3.5739	0.000681397
				ENSG00000258099.1	7.17e-05	-3.5737	0.000681397
				ENSG00000273058.1	7.17e-05	-3.5751	0.000681397
				ENSG00000272374.1	7.18e-05	-3.5685	0.000681397
				ENSG00000185168.5	7.19e-05	-3.5697	0.000681397
				ENSG00000253738.1	7.19e-05	-3.5696	0.000681397
				ENSG00000261342.1	7.19e-05	-3.5649	0.000681397
				ENSG00000273137.1	7.27e-05	-3.5644	0.000681397
				ENSG00000254654.1	7.28e-05	-3.5364	0.000681397
				ENSG00000247595.2	7.29e-05	-3.5613	0.000681397
				ENSG00000205913.2	7.33e-05	-3.5587	0.000681397
				ENSG00000186615.6	7.35e-05	-3.5569	0.000681397
				ENSG00000245694.4	7.36e-05	-3.5551	0.000681397
				ENSG00000267198.1	7.36e-05	-3.5545	0.000681397
				ENSG00000272010.1	7.36e-05	-3.5533	0.000681397
				ENSG00000271788.1	7.72e-05	-3.516	0.000681397
				ENSG00000234678.1	7.74e-05	-3.5337	0.000681397
				ENSG00000269958.1	7.74e-05	-3.5353	0.000681397
				ENSG00000271427.1	7.74e-05	-3.5171	0.000681397
				ENSG00000213742.2	7.75e-05	-3.5323	0.000681397
				ENSG00000259251.2	7.84e-05	-3.5055	0.000681397
				ENSG00000261094.2	7.84e-05	-3.5278	0.000681397
				ENSG00000238009.2	7.85e-05	-3.5253	0.000681397
				ENSG00000131484.3	7.96e-05	-3.5179	0.000681397
				ENSG00000259349.1	7.96e-05	-3.5016	0.000681397
				ENSG00000273038.1	7.96e-05	-3.519	0.000681397
				ENSG00000273084.1	7.96e-05	-3.5172	0.000681397
				ENSG00000259865.1	7.98e-05	-3.5156	0.000681397
				ENSG00000238260.1	7.98e-05	-3.501	0.000681397
				ENSG00000247828.3	8.02e-05	-3.5102	0.000681397
				ENSG00000257596.1	8.02e-05	-3.5059	0.000681397
				ENSG00000269888.1	8.02e-05	-3.5104	0.000681397
				ENSG00000237188.3	8.02e-05	-3.5078	0.000681397
				ENSG00000257086.1	8.02e-05	-3.5075	0.000681397
				ENSG00000269220.1	8.02e-05	-3.5073	0.000681397
				ENSG00000226920.1	8.03e-05	-3.5046	0.000681397
				ENSG00000246089.3	8.03e-05	-3.5061	0.000681397
				ENSG00000271862.1	8.03e-05	-3.5043	0.000681397
				ENSG00000269473.1	8.07e-05	-3.4972	0.000681397
				ENSG00000234171.1	8.12e-05	-3.4982	0.000681397
				ENSG00000235475.1	8.13e-05	-3.4919	0.000681397
				ENSG00000236947.1	8.13e-05	-3.489	0.000681397
				ENSG00000260495.1	8.13e-05	-3.4817	0.000681397
				ENSG00000245556.2	8.14e-05	-3.4928	0.000681397
				ENSG00000270189.1	8.16e-05	-3.4914	0.000681397
				ENSG00000253917.3	8.17e-05	-3.4899	0.000681397
				ENSG00000250903.4	8.19e-05	-3.4882	0.000681397
				ENSG00000235398.4	8.26e-05	-3.4849	0.000681397
				ENSG00000260095.1	8.35e-05	-3.4771	0.000681397
				ENSG00000235919.3	8.38e-05	-3.4779	0.000681397
				ENSG00000238261.5	8.38e-05	-3.4734	0.000681397
				ENSG00000224034.1	8.39e-05	-3.4564	0.000681397
				ENSG00000226752.3	8.43e-05	-3.4743	0.000681397
				ENSG00000272417.1	8.44e-05	-3.4512	0.000681397
				ENSG00000232021.2	8.44e-05	-3.4481	0.000681397
				ENSG00000177788.5	8.46e-05	-3.4682	0.000681397
				ENSG00000236017.3	8.46e-05	-3.4686	0.000681397
				ENSG00000238058.1	8.46e-05	-3.4685	0.000681397
				ENSG00000244198.1	8.46e-05	-3.4684	0.000681397
				ENSG00000236753.1	8.46e-05	-3.4647	0.000681397
				ENSG00000248265.1	8.46e-05	-3.4522	0.000681397
				ENSG00000266053.2	8.46e-05	-3.4661	0.000681397
				ENSG00000269867.1	8.46e-05	-3.4657	0.000681397
				ENSG00000215190.4	8.48e-05	-3.4583	0.000681397
				ENSG00000226047.1	8.48e-05	-3.458	0.000681397
				ENSG00000231074.4	8.48e-05	-3.4611	0.000681397
				ENSG00000231154.1	8.48e-05	-3.4561	0.000681397
				ENSG00000232485.2	8.48e-05	-3.4572	0.000681397
				ENSG00000245060.2	8.48e-05	-3.4565	0.000681397
				ENSG00000259994.1	8.48e-05	-3.4569	0.000681397
				ENSG00000268516.1	8.48e-05	-3.46	0.000681397
				ENSG00000273366.1	8.48e-05	-3.4578	0.000681397
				ENSG00000227963.1	8.53e-05	-3.45	0.000681397
				ENSG00000230850.3	8.53e-05	-3.4528	0.000681397
				ENSG00000237149.4	8.53e-05	-3.4508	0.000681397
				ENSG00000257815.1	8.53e-05	-3.4501	0.000681397
				ENSG00000259093.1	8.53e-05	-3.4497	0.000681397
				ENSG00000263859.1	8.53e-05	-3.4516	0.000681397
				ENSG00000267419.1	8.54e-05	-3.449	0.000681397
				ENSG00000272913.1	8.68e-05	-3.4425	0.000687842
				ENSG00000270170.1	8.71e-05	-3.4405	0.000687842
				ENSG00000267246.1	8.78e-05	-3.4366	0.000687842
				ENSG00000272954.1	8.78e-05	-3.4172	0.000687842
				ENSG00000233791.1	8.78e-05	-3.4197	0.000687842
				ENSG00000254837.1	8.78e-05	-3.435	0.000687842
				ENSG00000228651.1	8.99e-05	-3.4102	0.000690327
				ENSG00000254389.2	8.99e-05	-3.4269	0.000690327
				ENSG00000271335.1	8.99e-05	-3.4259	0.000690327
				ENSG00000203849.6	9.02e-05	-3.4219	0.000690327
				ENSG00000224596.3	9.02e-05	-3.4218	0.000690327
				ENSG00000239945.1	9.02e-05	-3.4222	0.000690327
				ENSG00000272365.1	9.02e-05	-3.4235	0.000690327
				ENSG00000228350.1	9.04e-05	-3.4032	0.000690327
				ENSG00000236423.1	9.04e-05	-3.4191	0.000690327
				ENSG00000242375.1	9.04e-05	-3.4199	0.000690327
				ENSG00000247498.5	9.24e-05	-3.4108	0.000701132
				ENSG00000270157.1	9.24e-05	-3.4114	0.000701132
				ENSG00000271914.1	9.38e-05	-3.3886	0.000701132
				ENSG00000229692.3	9.4e-05	-3.4027	0.000701132
				ENSG00000229953.1	9.4e-05	-3.3837	0.000701132
				ENSG00000247950.2	9.45e-05	-3.4006	0.000701132
				ENSG00000255503.1	9.48e-05	-3.3987	0.000701132
				ENSG00000242553.1	9.54e-05	-3.3829	0.000701132
				ENSG00000258458.1	9.54e-05	-3.3898	0.000701132
				ENSG00000232645.1	9.54e-05	-3.3927	0.000701132
				ENSG00000223855.1	9.6e-05	-3.3878	0.000701132
				ENSG00000235703.1	9.6e-05	-3.3917	0.000701132
				ENSG00000269246.1	9.6e-05	-3.3861	0.000701132
				ENSG00000246067.3	9.7e-05	-3.3858	0.000701132
				ENSG00000271973.1	9.7e-05	-3.3663	0.000701132
				ENSG00000230499.1	9.71e-05	-3.3728	0.000701132
				ENSG00000270049.1	9.71e-05	-3.3837	0.000701132
				ENSG00000247228.2	9.75e-05	-3.3814	0.000701132
				ENSG00000267213.3	9.75e-05	-3.3799	0.000701132
				ENSG00000240567.1	9.77e-05	-3.3798	0.000701132
				ENSG00000232098.2	9.82e-05	-3.3778	0.000701132
				ENSG00000232527.3	9.84e-05	-3.3751	0.000701132
				ENSG00000270580.1	9.84e-05	-3.3758	0.000701132
				ENSG00000240350.1	9.91e-05	-3.3592	0.000701132
				ENSG00000273148.1	9.91e-05	-3.3695	0.000701132
				ENSG00000236200.1	9.93e-05	-3.3704	0.000701132
				ENSG00000204934.6	9.93e-05	-3.3693	0.000701132
				ENSG00000248175.1	9.93e-05	-3.3689	0.000701132
				ENSG00000267082.1	9.99e-05	-3.3658	0.000701132
				ENSG00000231663.1	0.00010096	-3.3614	0.000701132
				ENSG00000262877.3	0.00010096	-3.3615	0.000701132
				ENSG00000248671.3	0.00010185	-3.3582	0.000701132
				ENSG00000245849.2	0.0001021	-3.3568	0.000701132
				ENSG00000203362.2	0.0001024	-3.3532	0.000701132
				ENSG00000215447.3	0.0001024	-3.3529	0.000701132
				ENSG00000229043.2	0.0001024	-3.3525	0.000701132
				ENSG00000270102.1	0.0001024	-3.352	0.000701132
				ENSG00000270949.1	0.0001024	-3.3526	0.000701132
				ENSG00000261326.2	0.0001025	-3.351	0.000701132
				ENSG00000232388.2	0.00010378	-3.3461	0.000701132
				ENSG00000240990.5	0.00010378	-3.3217	0.000701132
				ENSG00000269973.1	0.00010388	-3.3452	0.000701132
				ENSG00000225138.3	0.00010445	-3.343	0.000701132
				ENSG00000226029.1	0.00010498	-3.34	0.000701132
				ENSG00000231305.3	0.00010498	-3.3336	0.000701132
				ENSG00000250696.1	0.00010498	-3.3324	0.000701132
				ENSG00000259775.1	0.00010498	-3.3376	0.000701132
				ENSG00000260233.2	0.00010498	-3.3378	0.000701132
				ENSG00000272068.1	0.00010498	-3.3343	0.000701132
				ENSG00000272931.1	0.00010498	-3.3356	0.000701132
				ENSG00000246273.2	0.00010507	-3.3343	0.000701132
				ENSG00000262412.1	0.00010563	-3.3187	0.000701132
				ENSG00000242086.4	0.00010564	-3.3333	0.000701132
				ENSG00000255142.1	0.00010586	-3.3252	0.000701132
				ENSG00000262477.1	0.00010586	-3.3314	0.000701132
				ENSG00000234978.1	0.00010606	-3.3302	0.000701132
				ENSG00000230124.2	0.00010619	-3.3267	0.000701132
				ENSG00000267053.2	0.00010643	-3.3233	0.000701186
				ENSG00000214922.5	0.00010769	-3.3239	0.000706409
				ENSG00000247081.3	0.00010769	-3.3215	0.000706409
				ENSG00000181097.5	0.00010852	-3.3173	0.000710313
				ENSG00000248367.1	0.00010892	-3.317	0.000710962
				ENSG00000225953.2	0.00010928	-3.3023	0.000710962
				ENSG00000230366.5	0.00010945	-3.3024	0.000710962
				ENSG00000228274.3	0.00010993	-3.3126	0.000710962
				ENSG00000266930.2	0.00011019	-3.3131	0.000710962
				ENSG00000273179.1	0.00011019	-3.3125	0.000710962
				ENSG00000243230.1	0.00011037	-3.2946	0.000710962
				ENSG00000236618.2	0.0001105	-3.3105	0.000710962
				ENSG00000236830.2	0.00011084	-3.309	0.000711635
				ENSG00000241288.3	0.00011124	-3.3074	0.000712247
				ENSG00000271387.1	0.00011167	-3.284	0.000712247
				ENSG00000271993.1	0.00011257	-3.2877	0.000712247
				ENSG00000259250.1	0.00011445	-3.2966	0.000712247
				ENSG00000261168.1	0.00011445	-3.2953	0.000712247
				ENSG00000261211.1	0.00011445	-3.2945	0.000712247
				ENSG00000248223.1	0.00011504	-3.2921	0.000712247
				ENSG00000249413.2	0.00011504	-3.2678	0.000712247
				ENSG00000257605.1	0.00011504	-3.2932	0.000712247
				ENSG00000262089.1	0.00011504	-3.2925	0.000712247
				ENSG00000231889.3	0.00011579	-3.2895	0.000712247
				ENSG00000260329.1	0.00011632	-3.2876	0.000712247
				ENSG00000269600.1	0.00011666	-3.2862	0.000712247
				ENSG00000237686.2	0.0001168	-3.2768	0.000712247
				ENSG00000239377.1	0.0001168	-3.2626	0.000712247
				ENSG00000235530.2	0.00011714	-3.2685	0.000712247
				ENSG00000268947.1	0.00011743	-3.2793	0.000712247
				ENSG00000269974.1	0.00011792	-3.2633	0.000712247
				ENSG00000230316.2	0.00011834	-3.2574	0.000712247
				ENSG00000245571.2	0.00011849	-3.2772	0.000712247
				ENSG00000236358.1	0.00011856	-3.2765	0.000712247
				ENSG00000258725.1	0.00011885	-3.2589	0.000712247
				ENSG00000204791.4	0.00011953	-3.2685	0.000712247
				ENSG00000213468.3	0.00011953	-3.2675	0.000712247
				ENSG00000228989.1	0.00011953	-3.2688	0.000712247
				ENSG00000236519.1	0.00011953	-3.2519	0.000712247
				ENSG00000244227.1	0.00011953	-3.2546	0.000712247
				ENSG00000246334.2	0.00011953	-3.2526	0.000712247
				ENSG00000260160.1	0.00011953	-3.2695	0.000712247
				ENSG00000267207.1	0.00011953	-3.2706	0.000712247
				ENSG00000273293.1	0.00011953	-3.2533	0.000712247
				ENSG00000260804.2	0.00011965	-3.2665	0.000712247
				ENSG00000262903.1	0.00011965	-3.2579	0.000712247
				ENSG00000272872.1	0.00011965	-3.2504	0.000712247
				ENSG00000273002.1	0.00011965	-3.2522	0.000712247
				ENSG00000272273.1	0.00012172	-3.2557	0.000715756
				ENSG00000238045.5	0.00012232	-3.2512	0.000715756
				ENSG00000245522.2	0.00012232	-3.2561	0.000715756
				ENSG00000231607.4	0.00012245	-3.2569	0.000715756
				ENSG00000232874.1	0.00012276	-3.2511	0.000715756
				ENSG00000204758.3	0.00012295	-3.2546	0.000715756
				ENSG00000215039.2	0.00012359	-3.2526	0.000715756
				ENSG00000247092.2	0.00012359	-3.2521	0.000715756
				ENSG00000227388.2	0.0001243	-3.244	0.000715756
				ENSG00000246889.2	0.0001243	-3.248	0.000715756
				ENSG00000250432.1	0.0001243	-3.2336	0.000715756
				ENSG00000255320.1	0.0001243	-3.2489	0.000715756
				ENSG00000206417.4	0.00012497	-3.2458	0.000715756
				ENSG00000260751.2	0.00012497	-3.2429	0.000715756
				ENSG00000261663.1	0.00012497	-3.2463	0.000715756
				ENSG00000251136.4	0.00012511	-3.2444	0.000715756
				ENSG00000255517.2	0.00012561	-3.2422	0.000715756
				ENSG00000260698.1	0.00012561	-3.2387	0.000715756
				ENSG00000261839.1	0.00012561	-3.2383	0.000715756
				ENSG00000272138.1	0.00012576	-3.2377	0.000715756
				ENSG00000272849.1	0.0001258	-3.2358	0.000715756
				ENSG00000236751.1	0.00012592	-3.2251	0.000715756
				ENSG00000250049.1	0.00012592	-3.2199	0.000715756
				ENSG00000249572.1	0.00012946	-3.2285	0.000732643
				ENSG00000260977.1	0.00012946	-3.2224	0.000732643
				ENSG00000259943.1	0.00012986	-3.2287	0.000732643
				ENSG00000272144.1	0.00012986	-3.224	0.000732643
				ENSG00000249825.1	0.00013109	-3.2235	0.000737508
				ENSG00000266835.1	0.00013121	-3.2214	0.000737508
				ENSG00000225762.1	0.00013171	-3.2212	0.000738944
				ENSG00000260083.1	0.00013366	-3.2184	0.000748496
				ENSG00000268201.1	0.00013396	-3.2129	0.000748789
				ENSG00000273026.1	0.00013587	-3.2129	0.00075302
				ENSG00000260423.1	0.00013635	-3.207	0.00075302
				ENSG00000226637.1	0.00013646	-3.2087	0.00075302
				ENSG00000260005.2	0.00013646	-3.2058	0.00075302
				ENSG00000272142.1	0.00013646	-3.2102	0.00075302
				ENSG00000273248.1	0.00013646	-3.1951	0.00075302
				ENSG00000237950.1	0.00013763	-3.2021	0.000758093
				ENSG00000229036.3	0.00013835	-3.2037	0.000759293
				ENSG00000253395.1	0.00013835	-3.1836	0.000759293
				ENSG00000272468.1	0.00013896	-3.1909	0.00075939
				ENSG00000260923.1	0.00013968	-3.1984	0.00075939
				ENSG00000263874.1	0.00013968	-3.1967	0.00075939
				ENSG00000267014.1	0.00013968	-3.1832	0.00075939
				ENSG00000272382.1	0.00013968	-3.1938	0.00075939
				ENSG00000254910.1	0.0001401	-3.1971	0.00075939
				ENSG00000224738.1	0.00014048	-3.1936	0.00075939
				ENSG00000235437.3	0.00014048	-3.1953	0.00075939
				ENSG00000225973.3	0.00014113	-3.1931	0.00075939
				ENSG00000251026.1	0.00014113	-3.1789	0.00075939
				ENSG00000259959.1	0.00014113	-3.1927	0.00075939
				ENSG00000203706.4	0.00014212	-3.1846	0.000762761
				ENSG00000237978.1	0.00014256	-3.1753	0.000762761
				ENSG00000271259.1	0.00014307	-3.1699	0.000762761
				ENSG00000273473.1	0.00014311	-3.1826	0.000762761
				ENSG00000226686.3	0.00014327	-3.1718	0.000762761
				ENSG00000253508.1	0.00014327	-3.1682	0.000762761
				ENSG00000230368.2	0.00014382	-3.1837	0.000763003
				ENSG00000261008.2	0.00014382	-3.169	0.000763003
				ENSG00000259248.1	0.00014494	-3.1808	0.000765552
				ENSG00000272216.1	0.00014494	-3.1806	0.000765552
				ENSG00000271966.1	0.00014506	-3.1651	0.000765552
				ENSG00000226833.1	0.00014608	-3.1775	0.000767729
				ENSG00000270426.1	0.00014737	-3.1702	0.000767729
				ENSG00000254338.1	0.00014785	-3.1597	0.000767729
				ENSG00000170846.11	0.00014853	-3.1704	0.000767729
				ENSG00000231064.1	0.00014853	-3.1672	0.000767729
				ENSG00000267649.1	0.00014853	-3.1687	0.000767729
				ENSG00000265242.1	0.00014883	-3.169	0.000767729
				ENSG00000197085.7	0.00015055	-3.1426	0.000767729
				ENSG00000227630.2	0.00015055	-3.1607	0.000767729
				ENSG00000228801.5	0.00015055	-3.1643	0.000767729
				ENSG00000234129.3	0.00015055	-3.1569	0.000767729
				ENSG00000243885.1	0.00015055	-3.1586	0.000767729
				ENSG00000251450.1	0.00015055	-3.1397	0.000767729
				ENSG00000260077.1	0.00015055	-3.1613	0.000767729
				ENSG00000261188.1	0.00015055	-3.1633	0.000767729
				ENSG00000269416.1	0.00015055	-3.142	0.000767729
				ENSG00000270419.1	0.00015055	-3.161	0.000767729
				ENSG00000273249.1	0.00015055	-3.1475	0.000767729
				ENSG00000261886.1	0.00015154	-3.1395	0.00077018
				ENSG00000263013.1	0.00015154	-3.158	0.00077018
				ENSG00000246339.4	0.00015369	-3.1505	0.000775075
				ENSG00000226505.1	0.00015373	-3.1524	0.000775075
				ENSG00000249356.1	0.00015373	-3.1512	0.000775075
				ENSG00000253898.1	0.00015373	-3.1332	0.000775075
				ENSG00000247708.3	0.00015393	-3.1516	0.000775075
				ENSG00000259772.2	0.00015413	-3.1304	0.000775075
				ENSG00000249602.1	0.0001546	-3.1491	0.000775075
				ENSG00000250404.1	0.0001546	-3.1409	0.000775075
				ENSG00000270015.1	0.00015481	-3.1483	0.000775075
				ENSG00000223482.3	0.00015923	-3.1399	0.000793947
				ENSG00000273011.1	0.00016021	-3.1356	0.000793947
				ENSG00000228043.1	0.00016023	-3.1373	0.000793947
				ENSG00000247240.3	0.00016054	-3.1364	0.000793947
				ENSG00000232442.1	0.00016088	-3.1354	0.000793947
				ENSG00000268471.3	0.00016138	-3.1341	0.000793947
				ENSG00000267449.1	0.0001615	-3.1335	0.000793947
				ENSG00000255992.1	0.00016169	-3.1285	0.000793947
				ENSG00000236021.1	0.00016173	-3.1277	0.000793947
				ENSG00000255455.2	0.00016173	-3.1317	0.000793947
				ENSG00000272462.2	0.00016173	-3.1314	0.000793947
				ENSG00000244184.1	0.00016313	-3.1282	0.000796939
				ENSG00000262179.2	0.00016313	-3.1193	0.000796939
				ENSG00000269990.1	0.00016313	-3.1278	0.000796939
				ENSG00000272905.1	0.00016347	-3.1202	0.000797312
				ENSG00000227857.2	0.00016648	-3.1032	0.000800569
				ENSG00000135253.9	0.00016704	-3.1027	0.000800569
				ENSG00000228526.2	0.00016704	-3.1201	0.000800569
				ENSG00000251562.3	0.00016704	-3.119	0.000800569
				ENSG00000258701.1	0.00016704	-3.1194	0.000800569
				ENSG00000196756.7	0.00016705	-3.1165	0.000800569
				ENSG00000236871.2	0.00016705	-3.1162	0.000800569
				ENSG00000248275.1	0.00016705	-3.1178	0.000800569
				ENSG00000260710.1	0.00016705	-3.1152	0.000800569
				ENSG00000261428.1	0.00016705	-3.1165	0.000800569
				ENSG00000272072.1	0.00016705	-3.1145	0.000800569
				ENSG00000240449.1	0.00016785	-3.1129	0.00080313
				ENSG00000267838.1	0.00016833	-3.1101	0.000804155
				ENSG00000177410.8	0.00016876	-3.1125	0.000804937
				ENSG00000273139.1	0.0001696	-3.1043	0.00080767
				ENSG00000272800.1	0.0001699	-3.1099	0.000807826
				ENSG00000262692.1	0.00017071	-3.1036	0.000807867
				ENSG00000272335.1	0.00017071	-3.1074	0.000807867
				ENSG00000223804.1	0.00017383	-3.1023	0.000814707
				ENSG00000225007.1	0.000174	-3.0869	0.000814707
				ENSG00000242798.1	0.000174	-3.0869	0.000814707
				ENSG00000260081.1	0.00017414	-3.1006	0.000814707
				ENSG00000245975.2	0.00017419	-3.0971	0.000814707
				ENSG00000255337.1	0.00017419	-3.0993	0.000814707
				ENSG00000261324.2	0.00017419	-3.0993	0.000814707
				ENSG00000261889.1	0.00017458	-3.0955	0.000814707
				ENSG00000268573.1	0.00017458	-3.0979	0.000814707
				ENSG00000267296.2	0.00017593	-3.0955	0.000817335
				ENSG00000230606.6	0.0001765	-3.0938	0.000817335
				ENSG00000233117.2	0.0001765	-3.0926	0.000817335
				ENSG00000233154.1	0.00017764	-3.0794	0.000817335
				ENSG00000246982.2	0.00017816	-3.0889	0.000817335
				ENSG00000267834.1	0.00017816	-3.0758	0.000817335
				ENSG00000272301.1	0.00017891	-3.0847	0.000817335
				ENSG00000267279.1	0.00017917	-3.0858	0.000817335
				ENSG00000267605.1	0.00017985	-3.0826	0.000817335
				ENSG00000227256.1	0.00018094	-3.0701	0.000817335
				ENSG00000273355.1	0.0001812	-3.0834	0.000817335
				ENSG00000188206.5	0.0001816	-3.0795	0.000817335
				ENSG00000224138.1	0.0001816	-3.08	0.000817335
				ENSG00000225506.2	0.0001816	-3.0692	0.000817335
				ENSG00000234006.1	0.0001816	-3.069	0.000817335
				ENSG00000243944.1	0.0001816	-3.0579	0.000817335
				ENSG00000255031.1	0.0001816	-3.0781	0.000817335
				ENSG00000260565.2	0.0001816	-3.0788	0.000817335
				ENSG00000260941.1	0.0001816	-3.0777	0.000817335
				ENSG00000273308.1	0.0001816	-3.065	0.000817335
				ENSG00000273311.1	0.0001816	-3.0801	0.000817335
				ENSG00000253948.1	0.00018163	-3.0781	0.000817335
				ENSG00000203865.5	0.00018321	-3.0748	0.000818356
				ENSG00000204380.2	0.00018321	-3.061	0.000818356
				ENSG00000226266.2	0.00018321	-3.0742	0.000818356
				ENSG00000260534.1	0.00018321	-3.074	0.000818356
				ENSG00000237094.7	0.00018385	-3.0726	0.000820004
				ENSG00000273305.1	0.00018425	-3.0702	0.000820577
				ENSG00000253636.1	0.00018495	-3.0684	0.000821276
				ENSG00000272917.1	0.00018495	-3.07	0.000821276
				ENSG00000267858.1	0.00018606	-3.0673	0.000822581
				ENSG00000273449.1	0.00018606	-3.0636	0.000822581
				ENSG00000233396.3	0.00018677	-3.0659	0.000824515
				ENSG00000246263.2	0.00018815	-3.0632	0.000828189
				ENSG00000261186.1	0.00018815	-3.0582	0.000828189
				ENSG00000261441.1	0.00019	-3.0588	0.000832783
				ENSG00000267197.1	0.00019	-3.0462	0.000832783
				ENSG00000234380.1	0.00019002	-3.0596	0.000832783
				ENSG00000234245.2	0.00019218	-3.0466	0.00084034
				ENSG00000271959.1	0.0001923	-3.0389	0.00084034
				ENSG00000234546.2	0.00019335	-3.054	0.000843583
				ENSG00000230487.3	0.0001936	-3.0533	0.000843583
				ENSG00000239569.2	0.00019497	-3.0507	0.00084646
				ENSG00000265479.1	0.00019497	-3.0511	0.00084646
				ENSG00000225532.1	0.00019538	-3.0297	0.00084646
				ENSG00000273483.1	0.00019538	-3.0433	0.00084646
				ENSG00000269961.1	0.00019723	-3.0452	0.000851415
				ENSG00000224597.5	0.00019738	-3.0461	0.000851415
				ENSG00000232498.1	0.00019765	-3.0276	0.000851415
				ENSG00000239213.1	0.00019765	-3.045	0.000851415
				ENSG00000270604.1	0.00019856	-3.0417	0.000854119
				ENSG00000269972.1	0.00019954	-3.0419	0.000857115
				ENSG00000224505.2	0.00020012	-3.0344	0.000857171
				ENSG00000268340.1	0.00020012	-3.0366	0.000857171
				ENSG00000271778.1	0.00020173	-3.0243	0.000862845
				ENSG00000263080.1	0.00020368	-3.0203	0.000869325
				ENSG00000234869.1	0.00020382	-3.0251	0.000869325
				ENSG00000228037.1	0.00020492	-3.0291	0.000872786
				ENSG00000248092.3	0.00020685	-3.0291	0.000876071
				ENSG00000267416.1	0.00020685	-3.0298	0.000876071
				ENSG00000269489.1	0.00020685	-3.0109	0.000876071
				ENSG00000270028.1	0.00020685	-3.0294	0.000876071
				ENSG00000153363.8	0.00020794	-3.0274	0.000877676
				ENSG00000227685.1	0.00020838	-3.011	0.000877676
				ENSG00000228126.1	0.00020838	-3.0109	0.000877676
				ENSG00000230400.1	0.00020839	-3.0093	0.000877676
				ENSG00000253741.1	0.0002099	-3.0116	0.000882806
				ENSG00000271780.1	0.00021299	-3.0195	0.000893611
				ENSG00000237253.1	0.00021306	-3.005	0.000893611
				ENSG00000268568.1	0.00021364	-3.0181	0.000893858
				ENSG00000203999.4	0.00021371	-3.0176	0.000893858
				ENSG00000232611.1	0.0002143	-3.0166	0.000895087
				ENSG00000259198.1	0.00021536	-3.015	0.000897412
				ENSG00000261824.2	0.00021545	-3.0145	0.000897412
				ENSG00000179523.4	0.00021706	-3.0119	0.000901634
				ENSG00000261360.1	0.00021706	-3.012	0.000901634
				ENSG00000228486.5	0.00022007	-3.0081	0.000912883
				ENSG00000241481.2	0.00022197	-3.0055	0.000914698
				ENSG00000264112.1	0.00022197	-3.0053	0.000914698
				ENSG00000263766.1	0.00022202	-3.0042	0.000914698
				ENSG00000267147.1	0.00022202	-2.9915	0.000914698
				ENSG00000269352.1	0.00022202	-3.0027	0.000914698
				ENSG00000235021.1	0.00022332	-2.9824	0.000915887
				ENSG00000250081.1	0.00022332	-2.9823	0.000915887
				ENSG00000269191.1	0.00022332	-2.9889	0.000915887
				ENSG00000261613.2	0.00022352	-3.0011	0.000915887
				ENSG00000234028.3	0.00022654	-2.9971	0.000925753
				ENSG00000250073.2	0.00022848	-2.9921	0.00093242
				ENSG00000227674.1	0.00022972	-2.9771	0.000934957
				ENSG00000267583.1	0.00022972	-2.9859	0.000934957
				ENSG00000260591.1	0.00023051	-2.9872	0.000936182
				ENSG00000237133.1	0.00023064	-2.983	0.000936182
				ENSG00000261455.1	0.00023117	-2.99	0.000936266
				ENSG00000237036.4	0.00023128	-2.9895	0.000936266
				ENSG00000228661.1	0.00023455	-2.9856	0.000946968
				ENSG00000264577.1	0.00023455	-2.9839	0.000946968
				ENSG00000174171.4	0.00023544	-2.984	0.000948579
				ENSG00000249001.1	0.00023568	-2.9653	0.000948579
				ENSG00000232586.1	0.00023589	-2.9652	0.000948579
				ENSG00000249464.1	0.00023733	-2.9786	0.000953102
				ENSG00000223393.1	0.00023918	-2.9701	0.000959258
				ENSG00000261019.1	0.00024038	-2.9642	0.0009624
				ENSG00000249685.1	0.0002406	-2.9766	0.0009624
				ENSG00000204832.5	0.0002413	-2.9683	0.000963696
				ENSG00000257264.2	0.00024188	-2.973	0.000963696
				ENSG00000258314.2	0.00024188	-2.9651	0.000963696
				ENSG00000234350.1	0.00024297	-2.9703	0.000966765
				ENSG00000226803.3	0.00024548	-2.9696	0.000972089
				ENSG00000246582.2	0.00024548	-2.9693	0.000972089
				ENSG00000253931.1	0.00024548	-2.9549	0.000972089
				ENSG00000251396.2	0.00024581	-2.9687	0.000972089
				ENSG00000227811.2	0.00024879	-2.948	0.000972089
				ENSG00000224687.1	0.00024913	-2.9627	0.000972089
				ENSG00000225377.1	0.00024913	-2.9623	0.000972089
				ENSG00000227844.1	0.00024913	-2.9452	0.000972089
				ENSG00000228395.1	0.00024913	-2.9624	0.000972089
				ENSG00000231025.1	0.00024913	-2.9624	0.000972089
				ENSG00000260219.1	0.00024913	-2.9642	0.000972089
				ENSG00000266040.1	0.00024913	-2.962	0.000972089
				ENSG00000271789.1	0.00024913	-2.9633	0.000972089
				ENSG00000272977.1	0.00024913	-2.9625	0.000972089
				ENSG00000273066.1	0.00024913	-2.9604	0.000972089
				ENSG00000234694.1	0.00025083	-2.9582	0.000977461
				ENSG00000273374.1	0.00025157	-2.9454	0.000979083
				ENSG00000250320.1	0.00025303	-2.9381	0.000980978
				ENSG00000255306.1	0.00025303	-2.9517	0.000980978
				ENSG00000270115.1	0.00025303	-2.9376	0.000980978
				ENSG00000225656.1	0.00025448	-2.9356	0.000984888
				ENSG00000273448.1	0.00025469	-2.9517	0.000984888
				ENSG00000259448.2	0.00025507	-2.9535	0.000985098
				ENSG00000251629.2	0.00025631	-2.9403	0.000987365
				ENSG00000238062.1	0.00025938	-2.9315	0.00099175
				ENSG00000251574.2	0.00025938	-2.9438	0.00099175
				ENSG00000233723.3	0.00025977	-2.9474	0.00099175
				ENSG00000262001.1	0.0002603	-2.9463	0.00099175
				ENSG00000267475.1	0.0002603	-2.9464	0.00099175
				ENSG00000205559.3	0.0002604	-2.945	0.00099175
				ENSG00000226332.2	0.0002604	-2.945	0.00099175
				ENSG00000232533.1	0.0002604	-2.9453	0.00099175
				ENSG00000260400.1	0.0002604	-2.9436	0.00099175
				ENSG00000265342.1	0.00026114	-2.9264	0.000992981
				ENSG00000234996.3	0.00026138	-2.9434	0.000992981
				ENSG00000260051.1	0.00026183	-2.9332	0.000993443
				ENSG00000254854.1	0.00026293	-2.9248	0.000996366
				ENSG00000272717.1	0.00026396	-2.9401	0.000999018
				ENSG00000267161.1	0.00026517	-2.9383	0.00100097
				ENSG00000272386.1	0.00026517	-2.9358	0.00100097
				ENSG00000269979.1	0.00026547	-2.9377	0.00100097
				ENSG00000231365.1	0.00026604	-2.9369	0.00100187
				ENSG00000250714.3	0.00026706	-2.9356	0.00100446
				ENSG00000272645.1	0.00026855	-2.934	0.0010082
				ENSG00000262879.1	0.00027047	-2.9318	0.0010082
				ENSG00000273343.1	0.00027047	-2.9281	0.0010082
				ENSG00000241520.1	0.00027067	-2.9201	0.0010082
				ENSG00000005206.12	0.00027072	-2.928	0.0010082
				ENSG00000181798.2	0.00027072	-2.9277	0.0010082
				ENSG00000234222.2	0.00027072	-2.9305	0.0010082
				ENSG00000251141.1	0.00027072	-2.9287	0.0010082
				ENSG00000232807.2	0.0002731	-2.9275	0.00101581
				ENSG00000217576.7	0.00027375	-2.9266	0.00101698
				ENSG00000257303.1	0.00027447	-2.9255	0.00101715
				ENSG00000260000.2	0.00027447	-2.9253	0.00101715
				ENSG00000215869.3	0.00027591	-2.9207	0.00101874
				ENSG00000226674.4	0.00027591	-2.9207	0.00101874
				ENSG00000267551.3	0.00027591	-2.907	0.00101874
				ENSG00000269609.1	0.00028193	-2.917	0.00103717
				ENSG00000205054.2	0.00028319	-2.8973	0.00103928
				ENSG00000224292.1	0.00028319	-2.9135	0.00103928
				ENSG00000232694.2	0.0002837	-2.8988	0.00103989
				ENSG00000235106.4	0.00028418	-2.9139	0.00104039
				ENSG00000247679.2	0.00028987	-2.9088	0.00105855
				ENSG00000231010.1	0.00029019	-2.897	0.00105855
				ENSG00000257222.1	0.00029019	-2.8958	0.00105855
				ENSG00000258593.2	0.0002909	-2.8993	0.00105986
				ENSG00000227953.2	0.00029278	-2.9051	0.00106287
				ENSG00000237886.1	0.00029278	-2.9047	0.00106287
				ENSG00000270160.1	0.00029278	-2.8947	0.00106287
				ENSG00000260136.1	0.00029439	-2.903	0.00106743
				ENSG00000236643.1	0.00029576	-2.8889	0.00107111
				ENSG00000229950.1	0.00029613	-2.8859	0.00107117
				ENSG00000271991.1	0.00029865	-2.8826	0.00107771
				ENSG00000268530.1	0.00030082	-2.895	0.00108295
				ENSG00000272217.1	0.00030082	-2.8926	0.00108295
				ENSG00000247675.2	0.00030152	-2.8787	0.00108418
				ENSG00000248515.1	0.00030285	-2.8881	0.00108638
				ENSG00000268584.1	0.00030285	-2.8936	0.00108638
				ENSG00000232677.2	0.00030607	-2.8908	0.00109663
				ENSG00000273183.1	0.00030758	-2.8893	0.00109786
				ENSG00000226688.2	0.00030823	-2.8877	0.00109786
				ENSG00000249856.1	0.00030823	-2.8764	0.00109786
				ENSG00000270081.1	0.00030823	-2.8878	0.00109786
				ENSG00000273142.1	0.00030823	-2.888	0.00109786
				ENSG00000273456.1	0.00030947	-2.8864	0.00110079
				ENSG00000265791.1	0.00030978	-2.8774	0.00110079
				ENSG00000233077.1	0.00031091	-2.8848	0.00110351
				ENSG00000235314.1	0.00031251	-2.8832	0.00110673
				ENSG00000254295.1	0.0003131	-2.8799	0.00110673
				ENSG00000224577.1	0.00031328	-2.8673	0.00110673
				ENSG00000273015.1	0.00031328	-2.882	0.00110673
				ENSG00000236943.2	0.00031584	-2.8796	0.00111039
				ENSG00000088970.11	0.00031745	-2.8753	0.00111039
				ENSG00000256278.1	0.00031745	-2.8756	0.00111039
				ENSG00000259826.1	0.00031745	-2.8773	0.00111039
				ENSG00000261140.1	0.00031745	-2.8774	0.00111039
				ENSG00000248559.1	0.00031767	-2.8745	0.00111039
				ENSG00000215424.5	0.00031799	-2.8638	0.00111039
				ENSG00000253584.1	0.00031799	-2.8714	0.00111039
				ENSG00000259736.1	0.00031799	-2.8723	0.00111039
				ENSG00000271871.1	0.00032001	-2.8661	0.00111215
				ENSG00000229841.1	0.00032055	-2.8659	0.00111215
				ENSG00000269423.1	0.00032096	-2.8724	0.00111215
				ENSG00000231563.1	0.00032197	-2.8557	0.00111215
				ENSG00000236499.2	0.00032197	-2.8674	0.00111215
				ENSG00000237753.1	0.00032197	-2.8703	0.00111215
				ENSG00000247572.3	0.00032197	-2.8704	0.00111215
				ENSG00000260664.1	0.00032197	-2.8545	0.00111215
				ENSG00000256092.2	0.00032217	-2.8696	0.00111215
				ENSG00000267439.1	0.00032217	-2.8697	0.00111215
				ENSG00000272146.1	0.00032281	-2.8676	0.00111265
				ENSG00000263680.2	0.00032305	-2.8526	0.00111265
				ENSG00000233799.1	0.0003239	-2.8637	0.00111284
				ENSG00000229891.1	0.00032419	-2.867	0.00111284
				ENSG00000179859.7	0.00032421	-2.8667	0.00111284
				ENSG00000259887.1	0.00032747	-2.8501	0.00112275
				ENSG00000266313.1	0.00032818	-2.8514	0.00112391
				ENSG00000272516.1	0.00032954	-2.8573	0.00112643
				ENSG00000259901.1	0.00032966	-2.8617	0.00112643
				ENSG00000229539.1	0.00033411	-2.8565	0.00114035
				ENSG00000203721.1	0.00033539	-2.8556	0.00114114
				ENSG00000267002.1	0.0003362	-2.856	0.00114114
				ENSG00000269940.1	0.0003362	-2.8561	0.00114114
				ENSG00000230590.3	0.00033622	-2.8557	0.00114114
				ENSG00000230533.1	0.00033623	-2.8401	0.00114114
				ENSG00000253227.1	0.0003386	-2.8398	0.0011479
				ENSG00000262837.1	0.00033956	-2.8476	0.00114797
				ENSG00000272048.1	0.00033956	-2.8524	0.00114797
				ENSG00000240219.1	0.00033976	-2.8506	0.00114797
				ENSG00000225880.4	0.00034237	-2.8495	0.00114828
				ENSG00000271127.1	0.00034237	-2.8387	0.00114828
				ENSG00000273352.1	0.00034237	-2.8493	0.00114828
				ENSG00000229431.1	0.00034246	-2.8455	0.00114828
				ENSG00000270018.1	0.00034251	-2.8481	0.00114828
				ENSG00000271147.3	0.00034251	-2.8483	0.00114828
				ENSG00000258260.1	0.0003434	-2.8298	0.00114909
				ENSG00000197210.7	0.00034551	-2.8453	0.00114909
				ENSG00000272709.1	0.00034551	-2.8421	0.00114909
				ENSG00000241884.2	0.00034617	-2.8342	0.00114909
				ENSG00000241990.1	0.00034617	-2.8443	0.00114909
				ENSG00000243485.2	0.00034731	-2.8325	0.00114909
				ENSG00000248363.1	0.00034731	-2.8403	0.00114909
				ENSG00000260938.1	0.00034731	-2.8384	0.00114909
				ENSG00000269996.1	0.00034731	-2.8423	0.00114909
				ENSG00000272525.1	0.00034731	-2.8408	0.00114909
				ENSG00000272692.1	0.00034731	-2.842	0.00114909
				ENSG00000260257.1	0.00034923	-2.8402	0.00115026
				ENSG00000261534.1	0.00035043	-2.8391	0.00115026
				ENSG00000271576.1	0.00035067	-2.8387	0.00115026
				ENSG00000271009.2	0.00035145	-2.8379	0.00115026
				ENSG00000254233.1	0.00035148	-2.8263	0.00115026
				ENSG00000271218.1	0.00035177	-2.8232	0.00115026
				ENSG00000236617.2	0.00035192	-2.8282	0.00115026
				ENSG00000245275.3	0.00035248	-2.8335	0.00115026
				ENSG00000260425.1	0.00035248	-2.8236	0.00115026
				ENSG00000263004.1	0.00035248	-2.836	0.00115026
				ENSG00000224043.3	0.00035261	-2.832	0.00115026
				ENSG00000230561.3	0.00035261	-2.8348	0.00115026
				ENSG00000254812.1	0.00035261	-2.8215	0.00115026
				ENSG00000265749.1	0.00035478	-2.8318	0.00115485
				ENSG00000267940.1	0.00035478	-2.8329	0.00115485
				ENSG00000263327.2	0.00035712	-2.8311	0.00116122
				ENSGR0000226179.1	0.00035822	-2.8225	0.00116239
				ENSG00000260625.1	0.00035825	-2.8286	0.00116239
				ENSG00000177738.3	0.00035866	-2.8293	0.00116247
				ENSG00000253854.1	0.00035978	-2.8259	0.00116388
				ENSG00000214725.3	0.00036025	-2.8156	0.00116388
				ENSG00000269910.1	0.00036025	-2.8276	0.00116388
				ENSG00000248138.1	0.00036196	-2.8231	0.00116609
				ENSG00000265750.1	0.00036196	-2.8112	0.00116609
				ENSG00000225680.1	0.00036209	-2.8108	0.00116609
				ENSG00000235770.1	0.00036822	-2.8197	0.00118457
				ENSG00000226950.2	0.00036996	-2.8194	0.00118513
				ENSG00000261319.1	0.00036996	-2.8097	0.00118513
				ENSG00000272040.1	0.00036996	-2.8196	0.00118513
				ENSG00000272558.1	0.00037104	-2.8172	0.00118733
				ENSG00000260830.1	0.00037263	-2.8068	0.00118764
				ENSG00000273424.1	0.00037263	-2.8058	0.00118764
				ENSG00000255182.1	0.00037271	-2.8115	0.00118764
				ENSG00000271032.1	0.00037299	-2.8051	0.00118764
				ENSG00000259705.1	0.0003731	-2.8012	0.00118764
				ENSG00000253616.1	0.00037383	-2.8072	0.00118871
				ENSG00000225975.2	0.00037678	-2.8131	0.00119683
				ENSG00000272983.1	0.00037957	-2.8061	0.00120443
				ENSG00000269903.1	0.00038023	-2.8059	0.00120526
				ENSG00000226673.1	0.00038086	-2.7969	0.00120599
				ENSG00000264247.1	0.00038304	-2.8083	0.00121137
				ENSG00000259804.1	0.00038336	-2.7965	0.00121137
				ENSG00000224481.1	0.00038591	-2.7909	0.00121688
				ENSG00000272316.1	0.00038591	-2.806	0.00121688
				ENSG00000267201.1	0.00039037	-2.7906	0.00122967
				ENSG00000272288.1	0.00039078	-2.8025	0.00122968
				ENSG00000255689.1	0.00039275	-2.7882	0.00123459
				ENSG00000259953.1	0.00039454	-2.7998	0.00123893
				ENSG00000268087.1	0.00039527	-2.7959	0.00123906
				ENSG00000272384.1	0.0003954	-2.7988	0.00123906
				ENSG00000228430.4	0.00039685	-2.7855	0.00124231
				ENSG00000237017.1	0.00039896	-2.7906	0.00124763
				ENSG00000271882.1	0.00040482	-2.7914	0.00126464
				ENSG00000259806.2	0.00040555	-2.7908	0.00126562
				ENSG00000268093.1	0.00040802	-2.775	0.00127092
				ENSG00000234684.2	0.00040809	-2.79	0.00127092
				ENSG00000267248.1	0.00041082	-2.7883	0.00127811
				ENSG00000268401.1	0.00041207	-2.7711	0.0012796
				ENSG00000266918.1	0.00041231	-2.7829	0.0012796
				ENSG00000260367.1	0.00041257	-2.7754	0.0012796
				ENSG00000261386.2	0.00041379	-2.7703	0.00128082
				ENSG00000272070.1	0.00041381	-2.7758	0.00128082
				ENSG00000261172.1	0.00041452	-2.7826	0.00128089
				ENSG00000261474.1	0.00041468	-2.7845	0.00128089
				ENSG00000233251.3	0.00041542	-2.7776	0.00128187
				ENSG00000257270.1	0.00041751	-2.7805	0.00128569
				ENSG00000259469.1	0.00041751	-2.768	0.00128569
				ENSG00000251867.2	0.00042166	-2.7766	0.00129715
				ENSG00000267093.1	0.00042425	-2.7639	0.00130379
				ENSG00000223485.1	0.0004253	-2.763	0.00130569
				ENSG00000232347.1	0.00042597	-2.775	0.00130642
				ENSG00000267251.1	0.00042732	-2.7733	0.00130791
				ENSG00000180712.3	0.00042867	-2.7733	0.00130847
				ENSG00000227036.2	0.00042879	-2.773	0.00130847
				ENSG00000243902.2	0.0004288	-2.7608	0.00130847
				ENSG00000218510.3	0.00043015	-2.773	0.00131126
				ENSG00000203279.3	0.00043121	-2.7613	0.00131317
				ENSG00000250312.2	0.00043517	-2.7697	0.00132257
				ENSG00000261288.1	0.00043517	-2.7698	0.00132257
				ENSG00000267383.2	0.00043663	-2.7656	0.0013251
				ENSG00000272432.1	0.00043688	-2.7657	0.0013251
				ENSG00000259439.1	0.00043896	-2.7543	0.00133008
				ENSG00000223907.1	0.0004394	-2.757	0.00133008
				ENSG00000233230.1	0.00044311	-2.7644	0.00133997
				ENSG00000230724.5	0.00044908	-2.7606	0.00135186
				ENSG00000237481.1	0.00044908	-2.7468	0.00135186
				ENSG00000237596.2	0.00044908	-2.7458	0.00135186
				ENSG00000272140.2	0.00044908	-2.7605	0.00135186
				ENSG00000225905.1	0.00044928	-2.7464	0.00135186
				ENSG00000272556.1	0.00045293	-2.7581	0.00135743
				ENSG00000235726.1	0.00045362	-2.7543	0.00135743
				ENSG00000270605.1	0.00045362	-2.7573	0.00135743
				ENSG00000260515.1	0.00045441	-2.7428	0.00135743
				ENSG00000271835.1	0.00045478	-2.743	0.00135743
				ENSG00000268938.2	0.00045498	-2.7543	0.00135743
				ENSG00000232233.1	0.00045517	-2.7414	0.00135743
				ENSG00000235257.4	0.00045517	-2.7551	0.00135743
				ENSG00000264608.1	0.00045517	-2.7554	0.00135743
				ENSG00000251138.2	0.00045588	-2.7434	0.00135821
				ENSG00000237476.1	0.00045642	-2.7527	0.00135848
				ENSG00000271983.1	0.00045818	-2.7404	0.00135902
				ENSG00000237310.1	0.00045873	-2.7522	0.00135902
				ENSG00000260493.1	0.00045873	-2.7367	0.00135902
				ENSG00000228302.2	0.00045885	-2.7491	0.00135902
				ENSG00000272093.1	0.00045885	-2.752	0.00135902
				ENSG00000225546.1	0.00045972	-2.7479	0.00135938
				ENSG00000260193.1	0.00045987	-2.7485	0.00135938
				ENSG00000203499.6	0.0004613	-2.7499	0.00135985
				ENSG00000261512.2	0.00046224	-2.7492	0.00135985
				ENSG00000273306.1	0.00046436	-2.7479	0.00135985
				ENSG00000258301.2	0.00046487	-2.7475	0.00135985
				ENSG00000260853.1	0.00046606	-2.7432	0.00135985
				ENSG00000260992.1	0.00046606	-2.7454	0.00135985
				ENSG00000267348.2	0.00046606	-2.7431	0.00135985
				ENSG00000206176.5	0.00046624	-2.731	0.00135985
				ENSG00000230415.1	0.00046624	-2.7443	0.00135985
				ENSG00000269293.2	0.00046624	-2.7459	0.00135985
				ENSG00000268189.2	0.0004686	-2.7407	0.00135985
				ENSG00000229127.1	0.00046941	-2.7404	0.00135985
				ENSG00000231073.1	0.00046941	-2.7417	0.00135985
				ENSG00000232725.1	0.00046941	-2.7318	0.00135985
				ENSG00000254551.1	0.00046941	-2.7332	0.00135985
				ENSG00000196951.6	0.00047037	-2.7409	0.00135985
				ENSG00000224459.1	0.00047037	-2.7256	0.00135985
				ENSG00000231050.1	0.00047037	-2.7406	0.00135985
				ENSG00000237380.2	0.00047037	-2.7253	0.00135985
				ENSG00000264043.2	0.00047037	-2.7407	0.00135985
				ENSG00000268658.1	0.00047037	-2.7266	0.00135985
				ENSG00000272719.1	0.00047037	-2.727	0.00135985
				ENSG00000272832.1	0.00047037	-2.7258	0.00135985
				ENSG00000267339.1	0.00047092	-2.7369	0.00136014
				ENSG00000261015.1	0.00047187	-2.7395	0.00136083
				ENSG00000236824.1	0.00047206	-2.7392	0.00136083
				ENSG00000272979.1	0.00047276	-2.7386	0.00136155
				ENSG00000236366.1	0.00047472	-2.7289	0.00136589
				ENSG00000260647.1	0.00047754	-2.7344	0.00136833
				ENSG00000250220.1	0.00047874	-2.7352	0.00136833
				ENSG00000261584.1	0.00047876	-2.7334	0.00136833
				ENSG00000225733.1	0.00047919	-2.7343	0.00136833
				ENSG00000272791.1	0.00047919	-2.7318	0.00136833
				ENSG00000270143.1	0.00047951	-2.7335	0.00136833
				ENSG00000263443.1	0.00047964	-2.7204	0.00136833
				ENSG00000253414.2	0.00048206	-2.7179	0.00137185
				ENSG00000228933.3	0.00048314	-2.7183	0.00137185
				ENSG00000235831.2	0.00048314	-2.7296	0.00137185
				ENSG00000247373.2	0.00048314	-2.7237	0.00137185
				ENSG00000272192.1	0.00048314	-2.717	0.00137185
				ENSG00000240541.2	0.00048492	-2.726	0.00137432
				ENSG00000269427.1	0.00048492	-2.7281	0.00137432
				ENSG00000271998.1	0.00048578	-2.715	0.00137492
				ENSG00000230565.1	0.00048604	-2.7253	0.00137492
				ENSG00000272264.1	0.00048738	-2.726	0.00137715
				ENSG00000234264.1	0.00048958	-2.7226	0.00137879
				ENSG00000228022.1	0.0004896	-2.7177	0.00137879
				ENSG00000268756.1	0.00048969	-2.7227	0.00137879
				ENSG00000203739.3	0.00049096	-2.7248	0.00138108
				ENSG00000263843.1	0.00049762	-2.7073	0.00139772
				ENSG00000251661.3	0.0004978	-2.7213	0.00139772
				ENSG00000226328.2	0.00050123	-2.7195	0.00140367
				ENSG00000226891.2	0.00050123	-2.7173	0.00140367
				ENSG00000224251.2	0.00050131	-2.7191	0.00140367
				ENSG00000246560.2	0.00050196	-2.7186	0.00140419
				ENSG00000225278.3	0.00050655	-2.7076	0.0014135
				ENSG00000273297.1	0.00050655	-2.7132	0.0014135
				ENSG00000235027.1	0.00050669	-2.713	0.0014135
				ENSG00000228714.2	0.00050919	-2.7239	0.00141401
				ENSG00000273033.1	0.00050919	-2.7144	0.00141401
				ENSG00000248866.1	0.00050921	-2.7142	0.00141401
				ENSG00000253307.1	0.00050921	-2.7032	0.00141401
				ENSG00000237927.1	0.00050991	-2.7104	0.00141425
				ENSG00000231711.2	0.00051163	-2.7121	0.00141425
				ENSG00000260032.1	0.00051163	-2.7119	0.00141425
				ENSG00000272320.1	0.00051196	-2.7057	0.00141425
				ENSG00000253983.2	0.00051271	-2.6959	0.00141425
				ENSG00000227740.1	0.00051297	-2.7038	0.00141425
				ENSG00000260646.1	0.00051304	-2.6973	0.00141425
				ENSG00000234494.3	0.00051542	-2.7092	0.00141678
				ENSG00000272511.1	0.0005155	-2.6948	0.00141678
				ENSG00000257621.3	0.00051583	-2.7084	0.00141678
				ENSG00000263214.1	0.00051583	-2.7084	0.00141678
				ENSG00000261597.1	0.00051763	-2.7075	0.00142043
				ENSG00000270562.1	0.00051977	-2.6943	0.00142166
				ENSG00000238197.1	0.0005216	-2.7051	0.00142166
				ENSG00000243389.1	0.0005216	-2.7033	0.00142166
				ENSG00000271659.1	0.0005216	-2.6923	0.00142166
				ENSG00000273416.1	0.0005216	-2.6958	0.00142166
				ENSG00000260046.1	0.00052163	-2.6922	0.00142166
				ENSG00000227885.1	0.00052231	-2.6904	0.00142166
				ENSG00000236140.1	0.00052231	-2.6966	0.00142166
				ENSG00000261533.1	0.00052372	-2.7008	0.00142266
				ENSG00000232931.1	0.00052389	-2.7026	0.00142266
				ENSG00000186019.10	0.00052409	-2.691	0.00142266
				ENSG00000231769.2	0.00052661	-2.694	0.00142439
				ENSG00000251003.3	0.00052661	-2.698	0.00142439
				ENSG00000271757.1	0.00052661	-2.6908	0.00142439
				ENSG00000235477.2	0.00052777	-2.6997	0.00142625
				ENSG00000224616.1	0.00053366	-2.6971	0.00144003
				ENSG00000270673.1	0.00053382	-2.6968	0.00144003
				ENSG00000232306.1	0.00053582	-2.686	0.00144356
				ENSG00000234722.3	0.00053648	-2.6804	0.00144356
				ENSG00000267219.1	0.00053656	-2.6951	0.00144356
				ENSG00000247516.3	0.00054393	-2.6919	0.00146002
				ENSG00000255325.2	0.00054411	-2.6784	0.00146002
				ENSG00000248238.1	0.00054461	-2.688	0.00146002
				ENSG00000253559.1	0.00054461	-2.6899	0.00146002
				ENSG00000229647.1	0.00054739	-2.6758	0.00146617
				ENSG00000235245.1	0.00055046	-2.6883	0.00147309
				ENSG00000177337.3	0.00055286	-2.6871	0.0014782
				ENSG00000223546.2	0.00055541	-2.6841	0.00147939
				ENSG00000235319.1	0.00055541	-2.6744	0.00147939
				ENSG00000267009.2	0.00055541	-2.6794	0.00147939
				ENSG00000240207.2	0.00055624	-2.6847	0.00147939
				ENSG00000260279.1	0.00055624	-2.6833	0.00147939
				ENSG00000264769.1	0.00055624	-2.6726	0.00147939
				ENSG00000269289.1	0.00055851	-2.6701	0.00148354
				ENSG00000235214.1	0.00055878	-2.6689	0.00148354
				ENSG00000223725.2	0.00056297	-2.6721	0.00149326
				ENSG00000273032.1	0.00056343	-2.6781	0.00149326
				ENSG00000260874.1	0.00056648	-2.6684	0.00149741
				ENSG00000261254.1	0.00056648	-2.6794	0.00149741
				ENSG00000247400.3	0.00057166	-2.677	0.00150771
				ENSG00000250863.1	0.0005722	-2.6835	0.00150771
				ENSG00000271930.1	0.00057237	-2.6737	0.00150771
				ENSG00000270067.1	0.00057769	-2.6727	0.00151907
				ENSG00000266947.1	0.00057952	-2.6729	0.00152132
				ENSG00000259768.3	0.00057955	-2.6695	0.00152132
				ENSG00000250616.2	0.00058408	-2.6706	0.00153055
				ENSG00000255621.1	0.00058408	-2.6682	0.00153055
				ENSG00000232519.2	0.00058472	-2.6572	0.0015309
				ENSG00000173867.8	0.00058732	-2.6645	0.00153638
				ENSG00000247363.2	0.00058817	-2.6666	0.00153727
				ENSG00000232811.1	0.00058924	-2.6668	0.00153807
				ENSG00000231249.1	0.00059051	-2.6641	0.00153807
				ENSG00000238123.1	0.00059051	-2.665	0.00153807
				ENSG00000267130.1	0.00059051	-2.6669	0.00153807
				ENSG00000236449.1	0.00059476	-2.6538	0.00154515
				ENSG00000250222.1	0.00059476	-2.6651	0.00154515
				ENSG00000259549.1	0.00059476	-2.6562	0.00154515
				ENSG00000227372.6	0.00059745	-2.6634	0.00154846
				ENSG00000228614.1	0.00059745	-2.651	0.00154846
				ENSG00000226245.1	0.00059757	-2.6604	0.00154846
				ENSG00000234390.4	0.00059816	-2.6617	0.00154866
				ENSG00000273014.1	0.00059974	-2.662	0.00155117
				ENSG00000229512.1	0.00060067	-2.6554	0.00155117
				ENSG00000234899.5	0.00060067	-2.6602	0.00155117
				ENSG00000271981.1	0.00060322	-2.6514	0.00155182
				ENSG00000224271.1	0.0006036	-2.6647	0.00155182
				ENSG00000229645.4	0.00060397	-2.6592	0.00155182
				ENSG00000233368.2	0.00060397	-2.6591	0.00155182
				ENSG00000232909.1	0.0006042	-2.6475	0.00155182
				ENSG00000196668.3	0.00060451	-2.6491	0.00155182
				ENSG00000182873.4	0.00060711	-2.6564	0.00155717
				ENSG00000226645.1	0.0006101	-2.6562	0.00156351
				ENSG00000237371.1	0.00061537	-2.6502	0.00157534
				ENSG00000204623.4	0.00061625	-2.6536	0.00157534
				ENSG00000272308.1	0.00061673	-2.6533	0.00157534
				ENSG00000248554.1	0.0006168	-2.6462	0.00157534
				ENSG00000270083.1	0.00061838	-2.6495	0.00157794
				ENSG00000251169.2	0.00061886	-2.6509	0.00157794
				ENSG00000237523.1	0.00062265	-2.6492	0.00158626
				ENSG00000267015.1	0.0006242	-2.639	0.00158887
				ENSG00000249550.2	0.0006255	-2.6364	0.00158901
				ENSG00000258583.1	0.00062583	-2.6437	0.00158901
				ENSG00000242474.1	0.00062826	-2.6476	0.00159384
				ENSG00000271553.1	0.00062927	-2.646	0.00159506
				ENSG00000253978.1	0.00063056	-2.636	0.00159627
				ENSG00000253374.1	0.0006308	-2.6462	0.00159627
				ENSG00000232860.3	0.00063152	-2.6457	0.00159675
				ENSG00000238178.2	0.00063446	-2.6322	0.0016007
				ENSG00000260361.1	0.00063446	-2.6445	0.0016007
				ENSG00000236924.1	0.00063479	-2.6441	0.0016007
				ENSG00000261005.1	0.0006352	-2.6437	0.0016007
				ENSG00000244055.1	0.00063847	-2.6385	0.00160553
				ENSG00000263745.1	0.00063853	-2.6365	0.00160553
				ENSG00000224081.3	0.00064083	-2.6411	0.00160553
				ENSG00000238035.4	0.00064083	-2.638	0.00160553
				ENSG00000259899.1	0.00064083	-2.6316	0.00160553
				ENSG00000261690.1	0.00064083	-2.6338	0.00160553
				ENSG00000163597.10	0.00064505	-2.639	0.00161476
				ENSG00000231057.3	0.00065008	-2.6232	0.00162597
				ENSG00000272604.1	0.00065069	-2.6367	0.00162597
				ENSG00000267565.1	0.00065114	-2.6364	0.00162597
				ENSG00000262580.1	0.00065313	-2.6336	0.00162613
				ENSG00000258689.1	0.00065471	-2.6208	0.00162613
				ENSG00000260814.2	0.00065471	-2.6345	0.00162613
				ENSG00000260773.1	0.00065471	-2.6308	0.00162613
				ENSG00000257842.1	0.00065624	-2.6349	0.00162613
				ENSG00000270178.1	0.00065702	-2.6218	0.00162613
				ENSG00000272057.1	0.00065702	-2.6223	0.00162613
				ENSG00000213963.2	0.00065706	-2.6328	0.00162613
				ENSG00000253859.2	0.00065712	-2.6325	0.00162613
				ENSG00000233452.2	0.00065922	-2.6303	0.00162866
				ENSG00000254869.1	0.00065922	-2.6209	0.00162866
				ENSG00000259215.1	0.00065986	-2.6186	0.00162891
				ENSG00000254461.1	0.00066392	-2.6207	0.0016376
				ENSG00000260841.1	0.00066452	-2.6292	0.00163774
				ENSG00000250802.2	0.00067799	-2.6245	0.00166767
				ENSG00000263470.1	0.00067799	-2.6245	0.00166767
				ENSG00000226419.2	0.00067887	-2.624	0.00166767
				ENSG00000260179.1	0.00067887	-2.6216	0.00166767
				ENSG00000271762.1	0.00068966	-2.6091	0.0016928
				ENSG00000258955.1	0.00069032	-2.6113	0.00169305
				ENSG00000186056.5	0.00069405	-2.6184	0.00169944
				ENSG00000246792.2	0.00069405	-2.6063	0.00169944
				ENSG00000229191.1	0.00069666	-2.6088	0.00170445
				ENSG00000259230.1	0.00069963	-2.6025	0.00171033
				ENSG00000272870.1	0.0007014	-2.6157	0.00171228
				ENSG00000225981.1	0.00070269	-2.6066	0.00171228
				ENSG00000229258.1	0.00070269	-2.6054	0.00171228
				ENSG00000270332.1	0.00070269	-2.6056	0.00171228
				ENSG00000266289.1	0.00070559	-2.6071	0.00171617
				ENSG00000175873.3	0.00070568	-2.6135	0.00171617
				ENSG00000257410.1	0.00070599	-2.6132	0.00171617
				ENSG00000225075.1	0.00071004	-2.6092	0.00172463
				ENSG00000261542.1	0.00071077	-2.6114	0.00172502
				ENSG00000227960.1	0.00071281	-2.6096	0.00172733
				ENSG00000257381.2	0.00071397	-2.6024	0.00172733
				ENSG00000267939.1	0.00071404	-2.6099	0.00172733
				ENSG00000269399.1	0.00071404	-2.6098	0.00172733
				ENSG00000262152.2	0.00071485	-2.6093	0.00172733
				ENSG00000254419.1	0.00071515	-2.6057	0.00172733
				ENSG00000182366.5	0.0007179	-2.5952	0.00173023
				ENSG00000273406.1	0.00071822	-2.6016	0.00173023
				ENSG00000236438.2	0.00071864	-2.5992	0.00173023
				ENSG00000253837.1	0.00071864	-2.6008	0.00173023
				ENSG00000270001.1	0.00071928	-2.606	0.00173039
				ENSG00000261840.1	0.00072083	-2.5981	0.00173047
				ENSG00000267096.1	0.00072115	-2.5969	0.00173047
				ENSG00000225548.1	0.00072301	-2.5943	0.00173047
				ENSG00000231776.1	0.00072301	-2.6218	0.00173047
				ENSG00000233184.2	0.00072301	-2.605	0.00173047
				ENSG00000267905.1	0.00072301	-2.591	0.00173047
				ENSG00000262482.1	0.00072332	-2.5935	0.00173047
				ENSG00000251022.2	0.0007247	-2.604	0.00173241
				ENSG00000254632.1	0.0007282	-2.5973	0.0017394
				ENSG00000230912.1	0.00072968	-2.59	0.00174156
				ENSG00000229267.2	0.00073564	-2.5899	0.00174891
				ENSG00000261126.3	0.00073564	-2.5983	0.00174891
				ENSG00000226609.1	0.00073706	-2.5867	0.00174891
				ENSG00000255568.2	0.00073792	-2.599	0.00174891
				ENSG00000225265.1	0.00073838	-2.5985	0.00174891
				ENSG00000226476.2	0.00073838	-2.59	0.00174891
				ENSG00000261118.1	0.00073924	-2.598	0.00174891
				ENSG00000234817.2	0.00073929	-2.5951	0.00174891
				ENSG00000261798.1	0.00073929	-2.5874	0.00174891
				ENSG00000264080.1	0.0007397	-2.584	0.00174891
				ENSG00000235958.1	0.0007434	-2.5932	0.00175265
				ENSG00000260855.1	0.0007445	-2.5956	0.00175265
				ENSG00000232416.2	0.00074534	-2.6024	0.00175265
				ENSG00000250033.1	0.00074534	-2.5864	0.00175265
				ENSG00000256128.1	0.00074534	-2.5873	0.00175265
				ENSG00000262973.1	0.00074534	-2.5874	0.00175265
				ENSG00000268015.1	0.00074534	-2.5858	0.00175265
				ENSG00000231367.1	0.0007468	-2.5906	0.00175455
				ENSG00000257732.1	0.00074731	-2.6029	0.00175455
				ENSG00000260296.1	0.00075542	-2.5901	0.00177085
				ENSG00000267871.1	0.00075542	-2.5911	0.00177085
				ENSG00000269893.2	0.0007582	-2.5901	0.00177599
				ENSG00000261731.2	0.00076125	-2.5891	0.00178175
				ENSG00000257135.1	0.00076198	-2.5887	0.00178208
				ENSG00000265912.1	0.00076302	-2.5781	0.00178313
				ENSG00000269925.1	0.0007643	-2.5858	0.00178418
				ENSG00000267783.1	0.00076465	-2.5757	0.00178418
				ENSG00000251615.3	0.00076624	-2.5869	0.00178652
				ENSG00000273472.1	0.00076916	-2.5841	0.00179194
				ENSG00000249786.3	0.00077538	-2.5735	0.00180504
				ENSG00000226383.1	0.00077656	-2.5743	0.0018064
				ENSG00000266896.1	0.00077801	-2.581	0.00180838
				ENSG00000261135.1	0.00078005	-2.5823	0.00181117
				ENSG00000234936.1	0.00078041	-2.582	0.00181117
				ENSG00000228203.2	0.00078205	-2.5768	0.00181359
				ENSG00000231013.1	0.00078389	-2.5786	0.00181548
				ENSG00000270460.1	0.00078736	-2.5732	0.00181548
				ENSG00000179743.2	0.00078827	-2.5783	0.00181548
				ENSG00000233358.2	0.00078827	-2.5878	0.00181548
				ENSG00000233559.1	0.00078827	-2.5788	0.00181548
				ENSG00000261766.1	0.00078827	-2.5705	0.00181548
				ENSG00000267013.1	0.00078827	-2.5658	0.00181548
				ENSG00000273131.1	0.00078827	-2.5789	0.00181548
				ENSG00000273271.1	0.00078827	-2.579	0.00181548
				ENSG00000249492.1	0.00079003	-2.5757	0.00181815
				ENSG00000267904.1	0.00079875	-2.5726	0.00183635
				ENSG00000242569.3	0.00079915	-2.5646	0.00183635
				ENSG00000268119.1	0.00080271	-2.5713	0.00183874
				ENSG00000231566.1	0.00080384	-2.5645	0.00183874
				ENSG00000263345.1	0.00080384	-2.5704	0.00183874
				ENSG00000268066.1	0.00080384	-2.5625	0.00183874
				ENSG00000271430.1	0.00080384	-2.573	0.00183874
				ENSG00000273445.1	0.00080384	-2.5651	0.00183874
				ENSG00000213981.4	0.00080524	-2.563	0.00183916
				ENSG00000259146.2	0.00080524	-2.5721	0.00183916
				ENSG00000235453.3	0.00080585	-2.5717	0.00183916
				ENSG00000261693.1	0.0008103	-2.565	0.00184792
				ENSG00000269997.1	0.00081132	-2.5575	0.00184886
				ENSG00000260774.1	0.00081241	-2.5696	0.00184995
				ENSG00000262362.1	0.00081697	-2.5672	0.00185893
				ENSG00000198221.7	0.00082025	-2.5672	0.00186499
				ENSG00000232640.1	0.00082451	-2.566	0.00187327
				ENSG00000230537.1	0.00082545	-2.5642	0.001874
				ENSG00000227107.1	0.00082894	-2.5528	0.00187585
				ENSG00000230082.1	0.00082894	-2.5641	0.00187585
				ENSG00000257058.1	0.00082894	-2.5548	0.00187585
				ENSG00000271382.1	0.00082894	-2.5517	0.00187585
				ENSG00000232412.1	0.00082937	-2.5557	0.00187585
				ENSG00000242428.1	0.00083113	-2.5507	0.00187843
				ENSG00000253417.1	0.00083388	-2.5546	0.00188324
				ENSG00000231611.1	0.00083574	-2.5616	0.00188462
				ENSG00000233080.2	0.00083574	-2.5598	0.00188462
				ENSG00000259347.1	0.00083646	-2.5612	0.00188484
				ENSG00000231551.2	0.00084188	-2.5494	0.00189423
				ENSG00000234277.2	0.00084188	-2.556	0.00189423
				ENSG00000267898.1	0.00084508	-2.5585	0.00189719
				ENSG00000227066.1	0.00084508	-2.5573	0.00189719
				ENSG00000237883.1	0.00085071	-2.5541	0.00189817
				ENSG00000223779.4	0.00085099	-2.5559	0.00189817
				ENSG00000224843.2	0.00085099	-2.5562	0.00189817
				ENSG00000236305.1	0.00085099	-2.5525	0.00189817
				ENSG00000236778.3	0.00085099	-2.5561	0.00189817
				ENSG00000237590.1	0.00085456	-2.5521	0.00189817
				ENSG00000246174.3	0.00085456	-2.5547	0.00189817
				ENSG00000261167.1	0.00085456	-2.5546	0.00189817
				ENSG00000248323.1	0.00085537	-2.5465	0.00189817
				ENSG00000225891.1	0.00085653	-2.5449	0.00189817
				ENSG00000267280.1	0.00085653	-2.5536	0.00189817
				ENSG00000260060.1	0.00085674	-2.5431	0.00189817
				ENSG00000234062.3	0.00085724	-2.5518	0.00189817
				ENSG00000235663.1	0.00085724	-2.5512	0.00189817
				ENSG00000241472.2	0.00085724	-2.5437	0.00189817
				ENSG00000250764.1	0.00085724	-2.5514	0.00189817
				ENSG00000272576.1	0.00085724	-2.55	0.00189817
				ENSG00000236743.1	0.00085744	-2.5428	0.00189817
				ENSG00000257337.2	0.00085936	-2.5517	0.00190103
				ENSG00000271200.1	0.00086668	-2.5369	0.00191582
				ENSG00000231054.1	0.00087033	-2.5394	0.00191744
				ENSG00000248131.1	0.00087033	-2.558	0.00191744
				ENSG00000204666.3	0.00087183	-2.5456	0.00191744
				ENSG00000245080.4	0.00087183	-2.5382	0.00191744
				ENSG00000205628.2	0.00087185	-2.5383	0.00191744
				ENSG00000248787.1	0.00087185	-2.5457	0.00191744
				ENSG00000250337.1	0.00087185	-2.5427	0.00191744
				ENSG00000257660.1	0.0008762	-2.5463	0.0019256
				ENSG00000233775.1	0.00087987	-2.5429	0.00193086
				ENSG00000272769.1	0.00087987	-2.5443	0.00193086
				ENSG00000259883.1	0.00088337	-2.5344	0.00193714
				ENSG00000236901.3	0.00089325	-2.5317	0.00195738
				ENSG00000224945.1	0.00090534	-2.5369	0.00198103
				ENSG00000269896.1	0.00090535	-2.5386	0.00198103
				ENSG00000250286.1	0.0009075	-2.5344	0.0019843
				ENSG00000269815.1	0.00090995	-2.5274	0.00198821
				ENSG00000203688.4	0.00091233	-2.5354	0.00199008
				ENSG00000232336.1	0.00091278	-2.5277	0.00199008
				ENSG00000273107.1	0.00091278	-2.5282	0.00199008
				ENSG00000187156.4	0.00091508	-2.5271	0.00199117
				ENSG00000262194.1	0.00091591	-2.5349	0.00199117
				ENSG00000269873.1	0.00091591	-2.5289	0.00199117
				ENSG00000272554.1	0.00091591	-2.5336	0.00199117
				ENSG00000249700.4	0.00091675	-2.5336	0.00199156
				ENSG00000264514.1	0.00091771	-2.5254	0.00199181
				ENSG00000260585.1	0.00091948	-2.5362	0.00199181
				ENSG00000270607.1	0.0009195	-2.5317	0.00199181
				ENSG00000249803.1	0.00092186	-2.5482	0.00199446
				ENSG00000225470.2	0.0009227	-2.5321	0.00199446
				ENSG00000269946.1	0.0009227	-2.5297	0.00199446
				ENSG00000259732.1	0.0009278	-2.5222	0.00200405
				ENSG00000231770.1	0.00093145	-2.5297	0.00200906
				ENSG00000270346.1	0.0009363	-2.5285	0.00201808
				ENSG00000248774.1	0.00093896	-2.5191	0.00202237
				ENSG00000272836.1	0.00094369	-2.5266	0.00203112
				ENSG00000249637.1	0.00094769	-2.5256	0.00203582
				ENSG00000260209.1	0.00094791	-2.5345	0.00203582
				ENSG00000270062.1	0.00094798	-2.5252	0.00203582
				ENSG00000228682.2	0.00094857	-2.5145	0.00203582
				ENSG00000260735.1	0.00095184	-2.5241	0.00204139
				ENSG00000270372.1	0.00095359	-2.5362	0.0020437
				ENSG00000273004.1	0.00096063	-2.518	0.00205733
				ENSG00000272588.1	0.00096448	-2.5132	0.00206265
				ENSG00000273017.1	0.00096448	-2.5184	0.00206265
				ENSG00000206337.6	0.00096519	-2.5205	0.00206271
				ENSG00000232124.1	0.00096605	-2.5091	0.00206309
				ENSG00000234902.2	0.00096724	-2.513	0.00206417
				ENSG00000237658.1	0.00097128	-2.5167	0.00206693
				ENSG00000273344.1	0.00097132	-2.5186	0.00206693
				ENSG00000234183.1	0.00097212	-2.5073	0.00206693
				ENSG00000269038.1	0.0009728	-2.5156	0.00206693
				ENSG00000251164.1	0.000974	-2.5172	0.00206693
				ENSG00000254142.2	0.000974	-2.5153	0.00206693
				ENSG00000259876.1	0.000974	-2.5144	0.00206693
				ENSG00000272226.1	0.000974	-2.5063	0.00206693
				ENSG00000271816.1	0.00097645	-2.5165	0.00206758
				ENSG00000268670.1	0.00097704	-2.5073	0.00206758
				ENSG00000269397.1	0.00097704	-2.5161	0.00206758
				ENSG00000272888.1	0.00097704	-2.516	0.00206758
				ENSG00000271631.1	0.0009795	-2.5043	0.00207133
				ENSG00000260927.1	0.0009811	-2.5088	0.00207327
				ENSG00000248187.1	0.00098183	-2.5038	0.00207336
				ENSG00000272168.1	0.00098525	-2.5126	0.00207768
				ENSG00000196696.8	0.00098834	-2.5127	0.00208275
				ENSG00000257740.1	0.00099115	-2.5111	0.00208614
				ENSG00000246876.2	0.00099133	-2.5328	0.00208614
				ENSG00000229728.1	0.00099292	-2.5113	0.00208765
				ENSG00000184274.3	0.0009939	-2.5047	0.00208765
				ENSG00000256443.1	0.00099412	-2.5009	0.00208765
				ENSG00000260167.1	0.00099538	-2.5027	0.00208885
				ENSG00000255198.3	0.00099769	-2.5098	0.00209079
				ENSG00000271734.1	0.00099769	-2.5004	0.00209079
				ENSG00000231507.1	0.00099841	-2.5011	0.00209085
				ENSG00000271308.1	0.0010016	-2.5237	0.00209547
				ENSG00000262663.1	0.001002	-2.4988	0.00209547
				ENSG00000232224.1	0.0010062	-2.5049	0.00210135
				ENSG00000257354.1	0.0010062	-2.5013	0.00210135
				ENSG00000224635.1	0.0010077	-2.5043	0.00210158
				ENSG00000255966.1	0.0010077	-2.4957	0.00210158
				ENSG00000236173.1	0.0010092	-2.5044	0.0021018
				ENSG00000247151.2	0.0010092	-2.4964	0.0021018
				ENSG00000242021.2	0.0010111	-2.498	0.00210431
				ENSG00000267167.1	0.0010206	-2.5	0.00212262
				ENSG00000255158.1	0.0010297	-2.4907	0.00214008
				ENSG00000227619.1	0.0010372	-2.4925	0.00215312
				ENSG00000227392.1	0.0010374	-2.4875	0.00215312
				ENSG00000231439.3	0.0010382	-2.488	0.0021533
				ENSG00000238287.1	0.0010436	-2.4973	0.00216302
				ENSG00000261761.2	0.0010451	-2.5135	0.00216465
				ENSG00000258457.1	0.0010476	-2.4971	0.00216686
				ENSG00000245937.3	0.0010476	-2.497	0.00216686
				ENSG00000266976.1	0.0010488	-2.4882	0.00216786
				ENSG00000237126.4	0.0010518	-2.495	0.00217257
				ENSG00000241860.2	0.0010561	-2.4949	0.00217823
				ENSG00000229951.1	0.0010567	-2.4831	0.00217823
				ENSG00000267143.1	0.0010567	-2.4847	0.00217823
				ENSG00000229368.1	0.0010612	-2.4935	0.0021832
				ENSG00000232973.7	0.0010612	-2.4934	0.0021832
				ENSG00000237422.1	0.001062	-2.4871	0.0021832
				ENSG00000261269.1	0.001062	-2.493	0.0021832
				ENSG00000248211.1	0.0010645	-2.5072	0.00218619
				ENSG00000204625.6	0.0010649	-2.4848	0.00218619
				ENSG00000235706.3	0.001073	-2.4905	0.00219577
				ENSG00000236204.1	0.0010758	-2.4894	0.00219577
				ENSG00000257527.1	0.0010758	-2.4778	0.00219577
				ENSG00000265218.1	0.0010758	-2.4869	0.00219577
				ENSG00000271533.1	0.0010758	-2.4896	0.00219577
				ENSG00000272795.1	0.0010758	-2.4786	0.00219577
				ENSG00000273474.1	0.0010758	-2.4839	0.00219577
				ENSG00000228718.1	0.0010761	-2.4967	0.00219577
				ENSG00000267150.1	0.0010769	-2.4805	0.00219592
				ENSG00000262222.1	0.0010822	-2.4843	0.00220524
				ENSG00000272812.1	0.0010842	-2.4859	0.00220756
				ENSG00000228140.1	0.0010848	-2.4791	0.00220756
				ENSG00000270344.1	0.0010857	-2.4863	0.00220791
				ENSG00000227017.1	0.0010867	-2.4753	0.00220845
				ENSG00000224086.3	0.0010932	-2.4845	0.00221605
				ENSG00000261971.2	0.0010932	-2.4846	0.00221605
				ENSG00000204528.3	0.0010941	-2.4804	0.00221605
				ENSG00000258811.1	0.0010941	-2.4733	0.00221605
				ENSG00000266926.1	0.0010941	-2.4772	0.00221605
				ENSG00000225285.1	0.0011006	-2.4823	0.00222474
				ENSG00000270041.1	0.0011006	-2.4823	0.00222474
				ENSG00000267322.1	0.0011057	-2.4803	0.00223356
				ENSG00000225676.1	0.0011087	-2.4883	0.00223506
				ENSG00000245105.1	0.0011087	-2.4767	0.00223506
				ENSG00000228065.6	0.0011087	-2.4803	0.00223506
				ENSG00000246323.2	0.0011094	-2.487	0.00223506
				ENSG00000241388.3	0.0011113	-2.4795	0.0022374
				ENSG00000227733.4	0.0011129	-2.4768	0.00223824
				ENSG00000232732.5	0.0011132	-2.4666	0.00223824
				ENSG00000272043.1	0.0011154	-2.4768	0.00224009
				ENSG00000255465.3	0.0011156	-2.4757	0.00224009
				ENSG00000272902.1	0.0011175	-2.4777	0.00224145
				ENSG00000227210.1	0.0011185	-2.4699	0.00224145
				ENSG00000272669.1	0.0011185	-2.4773	0.00224145
				ENSG00000237301.1	0.0011216	-2.4672	0.00224617
				ENSG00000245330.4	0.0011314	-2.4643	0.0022628
				ENSG00000259488.1	0.0011337	-2.4657	0.00226441
				ENSG00000273102.1	0.0011337	-2.4644	0.00226441
				ENSG00000235897.1	0.001141	-2.462	0.00227748
				ENSG00000204272.6	0.0011435	-2.4719	0.00228097
				ENSG00000263884.1	0.0011462	-2.4696	0.00228484
				ENSG00000244349.1	0.0011489	-2.4661	0.00228872
				ENSG00000223461.1	0.0011504	-2.469	0.0022902
				ENSG00000258169.1	0.0011527	-2.4584	0.00229145
				ENSG00000241764.3	0.0011533	-2.4694	0.00229145
				ENSG00000246662.2	0.0011533	-2.4668	0.00229145
				ENSG00000260708.1	0.0011585	-2.4682	0.00229876
				ENSG00000267424.1	0.0011585	-2.4662	0.00229876
				ENSG00000227698.1	0.0011598	-2.4593	0.00229983
				ENSG00000259656.1	0.0011616	-2.4569	0.00230058
				ENSG00000258082.1	0.0011617	-2.459	0.00230058
				ENSG00000229348.1	0.0011694	-2.4584	0.00231431
				ENSG00000273116.1	0.0011735	-2.4595	0.0023209
				ENSG00000233411.1	0.0011822	-2.4623	0.00233658
				ENSG00000231908.1	0.0011834	-2.463	0.00233743
				ENSG00000266236.1	0.0011912	-2.4562	0.0023513
				ENSG00000244945.1	0.0011953	-2.4549	0.00235631
				ENSG00000269161.1	0.0011953	-2.4526	0.00235631
				ENSG00000268543.1	0.0011971	-2.4593	0.00235833
				ENSG00000244625.1	0.0012035	-2.4587	0.00236631
				ENSG00000250348.1	0.0012035	-2.4466	0.00236631
				ENSG00000270482.1	0.0012035	-2.4546	0.00236631
				ENSG00000258410.1	0.0012081	-2.4473	0.00237227
				ENSG00000273237.1	0.0012081	-2.4568	0.00237227
				ENSG00000228737.2	0.0012138	-2.4477	0.00238192
				ENSG00000266933.1	0.0012149	-2.4541	0.00238253
				ENSG00000227542.1	0.0012168	-2.4526	0.00238395
				ENSG00000225721.1	0.0012172	-2.4509	0.00238395
				ENSG00000258334.1	0.0012196	-2.4747	0.00238556
				ENSG00000261829.1	0.0012196	-2.455	0.00238556
				ENSG00000261664.1	0.0012263	-2.4416	0.00239711
				ENSG00000215458.4	0.0012286	-2.4531	0.00239756
				ENSG00000260996.1	0.0012286	-2.4519	0.00239756
				ENSG00000255746.1	0.0012297	-2.4457	0.00239756
				ENSG00000272370.1	0.0012297	-2.4527	0.00239756
				ENSG00000272444.1	0.001231	-2.4515	0.00239855
				ENSG00000227398.3	0.0012328	-2.4511	0.00240051
				ENSG00000257809.1	0.0012362	-2.4436	0.00240558
				ENSG00000249628.2	0.0012421	-2.4399	0.00241551
				ENSG00000257027.1	0.0012451	-2.4495	0.00241978
				ENSG00000254258.1	0.0012484	-2.4381	0.00242308
				ENSG00000261379.1	0.0012586	-2.4374	0.00244131
				ENSG00000237643.1	0.0012598	-2.4551	0.00244207
				ENSG00000262136.1	0.0012692	-2.4338	0.00245872
				ENSG00000231187.2	0.0012707	-2.4447	0.00246005
				ENSG00000236095.1	0.0012722	-2.4373	0.00246138
				ENSG00000229869.1	0.0012763	-2.4322	0.00246309
				ENSG00000261485.1	0.0012763	-2.4435	0.00246309
				ENSG00000237689.1	0.001277	-2.4376	0.00246309
				ENSG00000234948.1	0.0012789	-2.4499	0.00246309
				ENSG00000258017.1	0.0012789	-2.4351	0.00246309
				ENSG00000251131.1	0.0012791	-2.4393	0.00246309
				ENSG00000250509.1	0.0012793	-2.4344	0.00246309
				ENSG00000254560.1	0.0012796	-2.4306	0.00246309
				ENSG00000231483.1	0.0012881	-2.432	0.00247021
				ENSG00000241313.2	0.0012881	-2.438	0.00247021
				ENSG00000253363.1	0.0012881	-2.4617	0.00247021
				ENSG00000254539.1	0.0012881	-2.4405	0.00247021
				ENSG00000261537.1	0.0012881	-2.4333	0.00247021
				ENSG00000230234.1	0.0012882	-2.4298	0.00247021
				ENSG00000260254.1	0.0012901	-2.4328	0.00247228
				ENSG00000231039.2	0.0012936	-2.4337	0.00247719
				ENSG00000273365.1	0.0012943	-2.4288	0.00247719
				ENSG00000272524.1	0.0012966	-2.431	0.00248002
				ENSG00000267118.1	0.0012975	-2.4355	0.00248018
				ENSG00000258630.1	0.0013008	-2.4346	0.00248178
				ENSG00000259408.1	0.0013008	-2.4317	0.00248178
				ENSG00000262155.1	0.0013008	-2.4319	0.00248178
				ENSG00000227110.2	0.0013117	-2.4343	0.00249942
				ENSG00000260641.1	0.0013117	-2.4252	0.00249942
				ENSG00000248019.2	0.0013157	-2.4334	0.00250389
				ENSG00000272077.1	0.0013157	-2.4344	0.00250389
				ENSG00000225255.2	0.0013184	-2.4494	0.00250745
				ENSG00000272221.1	0.0013211	-2.4333	0.002511
				ENSG00000262703.1	0.0013254	-2.4299	0.00251557
				ENSG00000236337.1	0.0013254	-2.4245	0.00251557
				ENSG00000269923.1	0.001326	-2.431	0.00251557
				ENSG00000235884.2	0.0013304	-2.4245	0.00251855
				ENSG00000233137.2	0.0013309	-2.431	0.00251855
				ENSG00000237520.1	0.0013309	-2.431	0.00251855
				ENSG00000240292.1	0.0013309	-2.4255	0.00251855
				ENSG00000229980.4	0.0013337	-2.4303	0.00251912
				ENSG00000234283.1	0.0013337	-2.4429	0.00251912
				ENSG00000272425.1	0.0013337	-2.4205	0.00251912
				ENSG00000271590.1	0.001337	-2.4179	0.00252377
				ENSG00000235326.1	0.0013401	-2.4229	0.00252805
				ENSG00000259867.1	0.0013439	-2.4258	0.00253086
				ENSG00000189229.10	0.0013441	-2.4249	0.00253086
				ENSG00000261372.1	0.0013441	-2.428	0.00253086
				ENSG00000251307.1	0.0013532	-2.4276	0.00254497
				ENSG00000231172.2	0.0013556	-2.4145	0.00254497
				ENSG00000268049.1	0.0013558	-2.4249	0.00254497
				ENSG00000273369.1	0.0013558	-2.4223	0.00254497
				ENSG00000259456.2	0.0013573	-2.4253	0.0025462
				ENSG00000267715.1	0.00136	-2.4164	0.00254968
				ENSG00000253819.1	0.0013616	-2.4223	0.0025511
				ENSG00000235997.2	0.001367	-2.4186	0.00255963
				ENSG00000259234.1	0.0013709	-2.4229	0.00256535
				ENSG00000231131.2	0.0013748	-2.4501	0.00256629
				ENSG00000237265.1	0.0013748	-2.4501	0.00256629
				ENSG00000251199.1	0.0013748	-2.4501	0.00256629
				ENSG00000267010.1	0.0013748	-2.422	0.00256629
				ENSG00000223935.1	0.0013771	-2.4198	0.002569
				ENSG00000255970.1	0.0013858	-2.4101	0.00258364
				ENSG00000261207.1	0.0013872	-2.4098	0.00258465
				ENSG00000236740.2	0.0014003	-2.4071	0.00260745
				ENSG00000234690.2	0.0014021	-2.4164	0.00260748
				ENSG00000254363.2	0.0014021	-2.4163	0.00260748
				ENSG00000260276.1	0.0014029	-2.4162	0.00260748
				ENSG00000214184.3	0.0014049	-2.4147	0.00260959
				ENSG00000260523.1	0.0014107	-2.4057	0.00261715
				ENSG00000269892.1	0.0014107	-2.4155	0.00261715
				ENSG00000261060.1	0.001416	-2.4059	0.00262537
				ENSG00000272416.1	0.001421	-2.4139	0.00263084
				ENSG00000267169.1	0.0014217	-2.4115	0.00263084
				ENSG00000257893.2	0.0014232	-2.4187	0.00263084
				ENSG00000223806.3	0.0014233	-2.4063	0.00263084
				ENSG00000233085.1	0.0014233	-2.427	0.00263084
				ENSG00000260601.1	0.0014248	-2.4331	0.00263169
				ENSG00000259287.1	0.0014255	-2.4111	0.00263169
				ENSG00000260936.1	0.0014275	-2.41	0.00263378
				ENSG00000231829.2	0.0014323	-2.4017	0.00264102
				ENSG00000225218.1	0.0014346	-2.401	0.00264365
				ENSG00000272666.1	0.0014362	-2.4106	0.00264499
				ENSG00000223891.1	0.0014394	-2.4099	0.00264605
				ENSG00000229970.3	0.0014394	-2.4329	0.00264605
				ENSG00000259442.1	0.0014394	-2.3995	0.00264605
				ENSG00000227214.2	0.001445	-2.4065	0.00265035
				ENSG00000257869.1	0.001445	-2.4161	0.00265035
				ENSG00000273164.1	0.001445	-2.3974	0.00265035
				ENSG00000227719.1	0.0014469	-2.4044	0.00265035
				ENSG00000235910.1	0.0014469	-2.4006	0.00265035
				ENSG00000272744.1	0.001447	-2.4066	0.00265035
				ENSG00000272366.1	0.0014517	-2.4069	0.00265735
				ENSG00000225931.3	0.0014576	-2.4029	0.00266653
				ENSG00000203588.3	0.0014603	-2.3979	0.00266798
				ENSG00000236384.3	0.0014613	-2.4004	0.00266798
				ENSG00000255229.1	0.0014613	-2.3972	0.00266798
				ENSG00000264527.1	0.0014624	-2.3956	0.00266798
				ENSG00000272562.1	0.0014628	-2.3981	0.00266798
				ENSG00000267413.1	0.0014741	-2.417	0.00268697
				ENSG00000223374.1	0.0014851	-2.3959	0.00270539
				ENSG00000248362.1	0.0014876	-2.4138	0.00270831
				ENSG00000262772.1	0.0014891	-2.3908	0.00270941
				ENSG00000270068.1	0.0014945	-2.3905	0.0027176
				ENSG00000224914.2	0.0015006	-2.3993	0.00272541
				ENSG00000248677.1	0.0015006	-2.3887	0.00272541
				ENSG00000273027.1	0.0015065	-2.3973	0.00273285
				ENSG00000261366.1	0.0015076	-2.3964	0.0027332
				ENSG00000241014.1	0.0015108	-2.3974	0.00273627
				ENSG00000230896.1	0.0015111	-2.3973	0.00273627
				ENSG00000235954.2	0.0015121	-2.397	0.00273644
				ENSG00000261355.1	0.0015253	-2.3952	0.00275681
				ENSG00000267666.1	0.0015253	-2.3898	0.00275681
				ENSG00000228352.2	0.0015264	-2.3848	0.00275681
				ENSG00000224141.1	0.001527	-2.4132	0.00275681
				ENSG00000250999.1	0.0015308	-2.3931	0.00276025
				ENSG00000254428.1	0.0015328	-2.3913	0.00276025
				ENSG00000272715.1	0.0015328	-2.3851	0.00276025
				ENSG00000261251.1	0.0015353	-2.388	0.00276025
				ENSG00000266904.1	0.0015353	-2.393	0.00276025
				ENSG00000267128.1	0.0015353	-2.3906	0.00276025
				ENSG00000229876.1	0.0015388	-2.4002	0.0027649
				ENSG00000272942.1	0.0015404	-2.4216	0.00276613
				ENSG00000238142.1	0.0015474	-2.3909	0.00277706
				ENSG00000224032.2	0.0015532	-2.3899	0.00278416
				ENSG00000235795.1	0.0015532	-2.3891	0.00278416
				ENSG00000272426.1	0.0015554	-2.3798	0.00278645
				ENSG00000269439.1	0.0015685	-2.3877	0.00280659
				ENSG00000242078.1	0.0015696	-2.4007	0.0028069
				ENSG00000264808.1	0.0015762	-2.3763	0.00281704
				ENSG00000235890.1	0.0015784	-2.384	0.0028193
				ENSG00000266717.1	0.0015833	-2.3777	0.00282639
				ENSG00000258441.1	0.001588	-2.3847	0.0028331
				ENSG00000253686.1	0.0015992	-2.3832	0.0028514
				ENSG00000259062.1	0.0016054	-2.3722	0.00285962
				ENSG00000223462.2	0.0016057	-2.3715	0.00285962
				ENSG00000225649.1	0.0016141	-2.3735	0.0028712
				ENSG00000247624.2	0.0016141	-2.3739	0.0028712
				ENSG00000233030.2	0.0016175	-2.3712	0.00287556
				ENSG00000258976.1	0.0016199	-2.3733	0.00287813
				ENSG00000234917.1	0.0016321	-2.3763	0.0028981
				ENSG00000229588.1	0.0016346	-2.3859	0.00290084
				ENSG00000260289.1	0.0016387	-2.4093	0.00290641
				ENSG00000261305.1	0.0016434	-2.3768	0.00291304
				ENSG00000229874.2	0.0016481	-2.373	0.00291795
				ENSG00000238186.1	0.0016509	-2.3747	0.00292002
				ENSG00000248927.1	0.0016512	-2.3663	0.00292002
				ENSG00000271551.1	0.0016539	-2.3741	0.00292308
				ENSG00000255121.2	0.0016582	-2.3743	0.00292897
				ENSG00000257499.2	0.0016636	-2.3684	0.00293337
				ENSG00000264727.1	0.0016636	-2.3986	0.00293337
				ENSG00000266445.1	0.0016636	-2.3657	0.00293337
				ENSG00000273356.1	0.0016708	-2.3716	0.00294435
				ENSG00000270031.1	0.0016736	-2.3646	0.00294756
				ENSG00000246465.1	0.0016901	-2.3596	0.00297489
				ENSG00000267705.1	0.0016943	-2.3694	0.00297919
				ENSG00000255153.1	0.0016955	-2.369	0.00297919
				ENSG00000260750.1	0.0016955	-2.3645	0.00297919
				ENSG00000227877.2	0.0017014	-2.3587	0.00298609
				ENSG00000234771.2	0.0017048	-2.3676	0.00299032
				ENSG00000263753.2	0.0017064	-2.3673	0.00299139
				ENSG00000261040.2	0.0017164	-2.3661	0.00300718
				ENSG00000255741.1	0.0017217	-2.3574	0.00301298
				ENSG00000271737.1	0.0017217	-2.3654	0.00301298
				ENSG00000230658.1	0.0017274	-2.3632	0.00301945
				ENSG00000258057.1	0.0017274	-2.3624	0.00301945
				ENSG00000249476.1	0.0017328	-2.3629	0.00302662
				ENSG00000214432.5	0.0017335	-2.3609	0.00302662
				ENSG00000247796.2	0.0017367	-2.363	0.00303046
				ENSG00000272381.1	0.0017467	-2.3532	0.00304439
				ENSG00000267243.1	0.0017467	-2.3654	0.00304439
				ENSG00000273402.1	0.0017515	-2.356	0.00304914
				ENSG00000249650.1	0.0017524	-2.3738	0.00304914
				ENSG00000251675.1	0.0017538	-2.3558	0.00304914
				ENSG00000250208.2	0.0017551	-2.3547	0.00304914
				ENSG00000267481.1	0.0017582	-2.3599	0.00304914
				ENSG00000272945.1	0.0017584	-2.3563	0.00304914
				ENSG00000273113.1	0.0017584	-2.3575	0.00304914
				ENSG00000273243.1	0.0017584	-2.355	0.00304914
				ENSG00000271265.1	0.0017585	-2.3508	0.00304914
				ENSG00000231966.1	0.0017703	-2.3518	0.00305741
				ENSG00000258515.1	0.0017705	-2.3513	0.00305741
				ENSG00000228509.1	0.0017733	-2.347	0.00305741
				ENSG00000230126.1	0.0017746	-2.3819	0.00305741
				ENSG00000236432.3	0.0017746	-2.3569	0.00305741
				ENSG00000254485.1	0.0017746	-2.3569	0.00305741
				ENSG00000259577.1	0.0017746	-2.3547	0.00305741
				ENSG00000170919.11	0.0017754	-2.3565	0.00305741
				ENSG00000250102.1	0.0017754	-2.3691	0.00305741
				ENSG00000258789.1	0.0017754	-2.3548	0.00305741
				ENSG00000272735.1	0.00178	-2.3497	0.00306216
				ENSG00000248489.1	0.0017812	-2.354	0.00306216
				ENSG00000254343.2	0.0017812	-2.3553	0.00306216
				ENSG00000248538.2	0.0017902	-2.3534	0.00307326
				ENSG00000225484.2	0.0017907	-2.354	0.00307326
				ENSG00000253552.3	0.0017907	-2.3532	0.00307326
				ENSG00000267244.1	0.0017968	-2.3518	0.00308198
				ENSG00000258884.1	0.0017994	-2.3508	0.00308469
				ENSG00000249526.1	0.0018098	-2.341	0.0031005
				ENSG00000250579.1	0.0018107	-2.3463	0.0031005
				ENSG00000231927.1	0.0018117	-2.3702	0.0031005
				ENSG00000232352.1	0.0018149	-2.3493	0.00310422
				ENSG00000235781.1	0.0018174	-2.3483	0.00310498
				ENSG00000260464.1	0.0018174	-2.3502	0.00310498
				ENSG00000226197.2	0.0018257	-2.3386	0.00310643
				ENSG00000246308.1	0.0018257	-2.3478	0.00310643
				ENSG00000262147.1	0.0018257	-2.3428	0.00310643
				ENSG00000228137.1	0.0018279	-2.3401	0.00310643
				ENSG00000272024.1	0.00183	-2.3472	0.00310643
				ENSG00000227083.1	0.0018312	-2.3538	0.00310643
				ENSG00000240405.1	0.0018312	-2.3749	0.00310643
				ENSG00000245667.2	0.0018316	-2.3381	0.00310643
				ENSG00000267288.1	0.0018316	-2.3382	0.00310643
				ENSG00000267655.1	0.0018316	-2.3466	0.00310643
				ENSG00000227115.2	0.0018406	-2.351	0.00311296
				ENSG00000250934.1	0.0018406	-2.345	0.00311296
				ENSG00000255050.1	0.0018406	-2.3377	0.00311296
				ENSG00000270164.1	0.0018406	-2.343	0.00311296
				ENSG00000273481.1	0.0018406	-2.3356	0.00311296
				ENSG00000269737.1	0.0018462	-2.3452	0.00312069
				ENSG00000234142.1	0.0018484	-2.3359	0.00312266
				ENSG00000234610.1	0.001857	-2.3424	0.00313544
				ENSG00000233399.2	0.0018611	-2.3692	0.00314003
				ENSG00000272389.1	0.0018618	-2.3396	0.00314003
				ENSG00000248240.1	0.001865	-2.333	0.00314193
				ENSG00000261634.2	0.001865	-2.3335	0.00314193
				ENSG00000260555.1	0.0018698	-2.337	0.00314826
				ENSG00000232104.2	0.0018766	-2.3362	0.00315795
				ENSG00000260528.2	0.0018813	-2.3406	0.0031641
				ENSG00000261737.1	0.0018824	-2.3396	0.00316419
				ENSG00000267025.1	0.001891	-2.3375	0.00317688
				ENSG00000244952.2	0.0018929	-2.3391	0.00317772
				ENSG00000214353.3	0.0018936	-2.3308	0.00317772
				ENSG00000238039.1	0.0018992	-2.3353	0.00318182
				ENSG00000263350.1	0.0018992	-2.3381	0.00318182
				ENSG00000273165.1	0.0018992	-2.3305	0.00318182
				ENSG00000246228.2	0.0019027	-2.327	0.00318592
				ENSG00000260118.1	0.0019206	-2.3289	0.00321411
				ENSG00000255794.2	0.0019251	-2.326	0.00321808
				ENSG00000251461.3	0.0019302	-2.3354	0.00322482
				ENSG00000230423.1	0.0019377	-2.3359	0.00323556
				ENSG00000229983.1	0.0019391	-2.3266	0.00323611
				ENSG00000253671.1	0.0019436	-2.3308	0.00324184
				ENSG00000228251.1	0.0019453	-2.3326	0.00324231
				ENSG00000185904.7	0.0019464	-2.3316	0.00324231
				ENSG00000228150.1	0.0019471	-2.3302	0.00324231
				ENSG00000233682.2	0.001952	-2.3234	0.00324868
				ENSG00000272695.1	0.0019572	-2.3302	0.00325554
				ENSG00000229278.1	0.0019623	-2.329	0.00326213
				ENSG00000248783.1	0.0019644	-2.3578	0.00326213
				ENSG00000272225.1	0.0019644	-2.3238	0.00326213
				ENSG00000197332.7	0.0019673	-2.3296	0.00326516
				ENSG00000260918.1	0.0019687	-2.323	0.00326569
				ENSG00000244393.3	0.001976	-2.3266	0.003276
				ENSG00000253123.2	0.0019859	-2.3185	0.00329061
				ENSG00000258101.1	0.0019889	-2.3201	0.00329378
				ENSG00000250682.1	0.0019912	-2.3543	0.00329398
				ENSG00000265478.1	0.0019912	-2.3259	0.00329398
				ENSG00000270589.1	0.0019948	-2.3247	0.00329813
				ENSG00000226155.1	0.0019976	-2.3191	0.00330095
				ENSG00000242268.2	0.0020003	-2.3379	0.00330361
				ENSG00000237436.1	0.0020048	-2.3239	0.00330923
				ENSG00000242282.2	0.0020102	-2.3242	0.00331453
				ENSG00000267152.1	0.0020102	-2.3243	0.00331453
				ENSG00000258857.1	0.0020207	-2.3171	0.00332838
				ENSG00000260777.1	0.0020208	-2.3131	0.00332838
				ENSG00000226825.1	0.0020274	-2.3486	0.00333561
				ENSG00000258569.1	0.0020274	-2.3122	0.00333561
				ENSG00000270039.1	0.0020292	-2.3219	0.00333676
				ENSG00000234225.2	0.0020314	-2.3194	0.00333856
				ENSG00000224975.1	0.0020344	-2.3212	0.00334168
				ENSG00000224939.1	0.002038	-2.3148	0.00334345
				ENSG00000269560.1	0.002038	-2.3131	0.00334345
				ENSG00000273272.1	0.0020388	-2.3198	0.00334345
				ENSG00000250891.1	0.0020462	-2.3334	0.00335377
				ENSG00000266821.1	0.0020496	-2.3131	0.00335753
				ENSG00000272148.1	0.0020605	-2.3163	0.00336659
				ENSG00000175061.13	0.0020607	-2.3178	0.00336659
				ENSG00000237356.1	0.0020607	-2.3132	0.00336659
				ENSG00000255843.1	0.0020607	-2.308	0.00336659
				ENSG00000261043.2	0.0020607	-2.3078	0.00336659
				ENSG00000224216.1	0.0020637	-2.3174	0.00336967
				ENSG00000226287.3	0.0020678	-2.3168	0.0033709
				ENSG00000230337.1	0.0020678	-2.3159	0.0033709
				ENSG00000231881.1	0.0020678	-2.332	0.0033709
				ENSG00000259792.1	0.0020738	-2.3126	0.00337886
				ENSG00000243433.1	0.00208	-2.3081	0.00338714
				ENSG00000230812.1	0.002086	-2.3117	0.00339188
				ENSG00000270020.1	0.0020866	-2.3121	0.00339188
				ENSG00000239407.1	0.002087	-2.3125	0.00339188
				ENSG00000273203.1	0.0020874	-2.3063	0.00339188
				ENSG00000237903.1	0.002096	-2.3043	0.00340091
				ENSG00000230736.2	0.002098	-2.3043	0.00340091
				ENSG00000246090.2	0.0020997	-2.3126	0.00340091
				ENSG00000248596.2	0.0020997	-2.3113	0.00340091
				ENSG00000256802.2	0.0020997	-2.3126	0.00340091
				ENSG00000270130.1	0.0020997	-2.3037	0.00340091
				ENSG00000229152.1	0.0021014	-2.3124	0.00340184
				ENSG00000256603.1	0.0021055	-2.31	0.00340665
				ENSG00000245466.1	0.0021071	-2.3102	0.00340742
				ENSG00000243629.1	0.0021085	-2.3107	0.00340786
				ENSG00000259668.1	0.0021172	-2.307	0.00341644
				ENSG00000267381.1	0.0021172	-2.3104	0.00341644
				ENSG00000269983.1	0.0021172	-2.3096	0.00341644
				ENSG00000267470.1	0.0021207	-2.3051	0.00342027
				ENSG00000273009.1	0.0021289	-2.3016	0.00343166
				ENSG00000268945.1	0.0021454	-2.3004	0.00345641
				ENSG00000266651.1	0.0021493	-2.3023	0.00346085
				ENSG00000255240.1	0.0021558	-2.3057	0.00346947
				ENSG00000231512.1	0.0021587	-2.3018	0.00347229
				ENSG00000230526.1	0.0021607	-2.2967	0.00347366
				ENSG00000257931.2	0.0021667	-2.3173	0.00347776
				ENSG00000267778.1	0.0021667	-2.3098	0.00347776
				ENSG00000272702.1	0.0021667	-2.303	0.00347776
				ENSG00000266456.1	0.0021686	-2.3119	0.00347896
				ENSG00000266261.1	0.0021749	-2.3175	0.00348722
				ENSG00000253339.1	0.0021781	-2.2962	0.00348913
				ENSG00000242349.1	0.0021784	-2.2995	0.00348913
				ENSG00000248103.1	0.0021823	-2.3094	0.00349353
				ENSG00000267067.1	0.0021952	-2.2958	0.00351232
				ENSG00000253327.2	0.0022048	-2.2991	0.00352395
				ENSG00000226310.1	0.0022048	-2.2975	0.00352395
				ENSG00000237096.1	0.0022074	-2.2958	0.00352518
				ENSG00000179406.6	0.0022079	-2.3004	0.00352518
				ENSG00000232593.2	0.0022147	-2.2997	0.00353231
				ENSG00000249328.2	0.0022147	-2.2898	0.00353231
				ENSG00000175701.6	0.0022201	-2.2989	0.00353426
				ENSG00000258240.1	0.0022201	-2.2902	0.00353426
				ENSG00000258609.1	0.0022201	-2.295	0.00353426
				ENSG00000228327.2	0.0022206	-2.2988	0.00353426
				ENSG00000188185.7	0.0022232	-2.2977	0.00353654
				ENSG00000271344.1	0.0022259	-2.2926	0.00353897
				ENSG00000261770.1	0.0022319	-2.2968	0.00354665
				ENSG00000267747.1	0.002245	-2.2941	0.00356559
				ENSG00000270060.1	0.0022481	-2.2946	0.00356864
				ENSG00000230679.1	0.0022544	-2.2892	0.00357676
				ENSG00000258821.1	0.0022587	-2.2941	0.00358004
				ENSG00000227071.1	0.0022611	-2.2863	0.00358004
				ENSG00000270828.1	0.0022611	-2.2927	0.00358004
				ENSG00000268366.1	0.0022612	-2.2876	0.00358004
				ENSG00000203645.2	0.0022643	-2.2879	0.00358307
				ENSG00000265984.1	0.0022678	-2.2858	0.00358585
				ENSG00000231703.2	0.0022708	-2.2857	0.00358585
				ENSG00000245729.1	0.0022708	-2.2845	0.00358585
				ENSG00000271803.1	0.0022708	-2.3187	0.00358585
				ENSG00000225744.1	0.0022725	-2.2857	0.00358666
				ENSG00000263096.1	0.0022738	-2.2927	0.00358684
				ENSG00000214146.2	0.0022778	-2.2909	0.00359128
				ENSG00000267874.1	0.0022915	-2.2931	0.00361099
				ENSG00000263683.1	0.0022976	-2.2849	0.0036153
				ENSG00000237378.1	0.002298	-2.3343	0.0036153
				ENSG00000235419.1	0.0022991	-2.2801	0.0036153
				ENSG00000231226.1	0.0023026	-2.2829	0.0036153
				ENSG00000249307.1	0.0023026	-2.2807	0.0036153
				ENSG00000254973.1	0.0023026	-2.2809	0.0036153
				ENSG00000259631.1	0.0023026	-2.2828	0.0036153
				ENSG00000243961.2	0.0023145	-2.2836	0.00363021
				ENSG00000271782.1	0.002317	-2.2862	0.00363021
				ENSG00000250874.1	0.0023173	-2.3081	0.00363021
				ENSG00000260430.1	0.0023231	-2.28	0.00363021
				ENSG00000237390.1	0.002324	-2.2781	0.00363021
				ENSG00000258837.1	0.002324	-2.2867	0.00363021
				ENSG00000261189.1	0.002324	-2.2871	0.00363021
				ENSG00000231106.2	0.0023253	-2.2799	0.00363021
				ENSG00000253161.1	0.0023253	-2.277	0.00363021
				ENSG00000253706.1	0.0023253	-2.3015	0.00363021
				ENSG00000260088.1	0.0023253	-2.2809	0.00363021
				ENSG00000247095.2	0.0023276	-2.2862	0.00363192
				ENSG00000225643.1	0.0023334	-2.2848	0.00363909
				ENSG00000253490.1	0.0023365	-2.2757	0.00364205
				ENSG00000242288.6	0.0023434	-2.2847	0.00365012
				ENSG00000265222.1	0.0023453	-2.2785	0.00365012
				ENSG00000272644.1	0.0023453	-2.2843	0.00365012
				ENSG00000258927.1	0.0023512	-2.2899	0.00365366
				ENSG00000258704.1	0.0023512	-2.2836	0.00365366
				ENSG00000260231.1	0.0023512	-2.2837	0.00365366
				ENSG00000227496.1	0.0023554	-2.2772	0.00365831
				ENSG00000231816.1	0.0023578	-2.2829	0.00366016
				ENSG00000271119.1	0.0023593	-2.2806	0.00366061
				ENSG00000234616.4	0.0023914	-2.3085	0.00370851
				ENSG00000231185.2	0.0023959	-2.2705	0.0037135
				ENSG00000258646.1	0.0023983	-2.2726	0.0037135
				ENSG00000260447.1	0.0023983	-2.2766	0.0037135
				ENSG00000226913.1	0.0024062	-2.2719	0.00372192
				ENSG00000233818.1	0.0024062	-2.2712	0.00372192
				ENSG00000228216.1	0.0024131	-2.2682	0.00373068
				ENSG00000226101.1	0.0024189	-2.2753	0.00373392
				ENSG00000248049.2	0.0024189	-2.2771	0.00373392
				ENSG00000250909.1	0.0024189	-2.2678	0.00373392
				ENSG00000224046.1	0.0024233	-2.2765	0.0037369
				ENSG00000257556.1	0.0024233	-2.2747	0.0037369
				ENSG00000258125.1	0.0024297	-2.3223	0.00374486
				ENSG00000258793.1	0.0024341	-2.2729	0.00374973
				ENSG00000237438.2	0.0024411	-2.2672	0.00375477
				ENSG00000251666.1	0.0024411	-2.2718	0.00375477
				ENSG00000259504.1	0.0024411	-2.2653	0.00375477
				ENSG00000243620.1	0.0024484	-2.299	0.00376409
				ENSG00000240440.1	0.0024578	-2.2652	0.00377662
				ENSG00000272885.1	0.0024615	-2.2664	0.00378038
				ENSG00000244137.1	0.0024645	-2.2781	0.00378307
				ENSG00000263727.1	0.0024699	-2.3072	0.00378944
				ENSG00000273232.1	0.0024755	-2.2637	0.0037961
				ENSG00000250590.1	0.0024808	-2.3061	0.00380037
				ENSG00000273488.1	0.0024808	-2.2703	0.00380037
				ENSG00000241369.1	0.0024978	-2.288	0.00380942
				ENSG00000247271.2	0.002499	-2.2692	0.00380942
				ENSG00000260025.1	0.002499	-2.2692	0.00380942
				ENSG00000273486.1	0.0024993	-2.2691	0.00380942
				ENSG00000241570.4	0.0025009	-2.2689	0.00380942
				ENSG00000229672.2	0.0025034	-2.2662	0.00380942
				ENSG00000253773.1	0.0025034	-2.2617	0.00380942
				ENSG00000260604.1	0.0025034	-2.2671	0.00380942
				ENSG00000264705.1	0.0025034	-2.259	0.00380942
				ENSG00000272109.1	0.0025034	-2.2599	0.00380942
				ENSG00000152487.6	0.0025035	-2.2669	0.00380942
				ENSG00000229282.1	0.0025035	-2.2585	0.00380942
				ENSG00000262223.2	0.0025046	-2.2592	0.00380942
				ENSG00000270038.1	0.0025056	-2.2935	0.00380942
				ENSG00000172250.10	0.0025152	-2.2667	0.00381266
				ENSG00000230131.1	0.0025152	-2.2726	0.00381266
				ENSG00000255599.1	0.0025152	-2.258	0.00381266
				ENSG00000268047.1	0.0025152	-2.2595	0.00381266
				ENSG00000249069.3	0.0025153	-2.2726	0.00381266
				ENSG00000251320.1	0.0025153	-2.2641	0.00381266
				ENSG00000244300.2	0.0025209	-2.2652	0.00381895
				ENSG00000266473.1	0.002523	-2.2657	0.00381895
				ENSG00000268157.1	0.0025244	-2.2602	0.00381895
				ENSG00000245685.2	0.0025245	-2.2594	0.00381895
				ENSG00000223960.2	0.002529	-2.2649	0.00382124
				ENSG00000227704.1	0.0025298	-2.264	0.00382124
				ENSG00000259206.1	0.0025298	-2.2601	0.00382124
				ENSG00000272240.1	0.0025371	-2.2604	0.00383035
				ENSG00000240288.3	0.0025782	-2.2571	0.00388589
				ENSG00000257185.1	0.0025816	-2.2975	0.00388589
				ENSG00000259673.1	0.0025816	-2.2604	0.00388589
				ENSG00000261723.1	0.0025816	-2.2533	0.00388589
				ENSG00000266903.1	0.0025816	-2.2603	0.00388589
				ENSG00000267750.1	0.0025936	-2.251	0.00390201
				ENSG00000263786.1	0.0025963	-2.2497	0.00390413
				ENSG00000257883.1	0.0026005	-2.2504	0.0039085
				ENSG00000272046.1	0.002603	-2.2605	0.00391032
				ENSG00000244479.2	0.0026056	-2.258	0.00391034
				ENSG00000263627.1	0.0026056	-2.2516	0.00391034
				ENSG00000262115.1	0.0026072	-2.251	0.0039108
				ENSG00000237819.1	0.0026088	-2.2493	0.00391126
				ENSG00000255100.1	0.0026105	-2.2562	0.00391187
				ENSG00000267986.1	0.0026151	-2.2487	0.00391682
				ENSG00000231530.1	0.0026206	-2.25	0.00392117
				ENSG00000235072.1	0.0026206	-2.2482	0.00392117
				ENSG00000260288.2	0.0026421	-2.2456	0.00394554
				ENSG00000226453.1	0.0026474	-2.2534	0.0039497
				ENSG00000228436.2	0.0026475	-2.254	0.0039497
				ENSG00000230262.2	0.0026515	-2.2522	0.00395372
				ENSG00000258929.2	0.0026557	-2.2515	0.00395803
				ENSG00000249655.1	0.0026758	-2.2455	0.0039821
				ENSG00000260884.1	0.0026758	-2.2487	0.0039821
				ENSG00000236933.1	0.0026888	-2.2497	0.00399947
				ENSG00000273181.1	0.0027014	-2.2483	0.00401624
				ENSG00000245248.3	0.0027033	-2.2494	0.00401709
				ENSG00000269978.1	0.0027128	-2.2419	0.00402755
				ENSG00000255237.1	0.002713	-2.2486	0.00402755
				ENSG00000259869.1	0.0027165	-2.2431	0.00403076
				ENSG00000231081.1	0.0027183	-2.2398	0.00403146
				ENSG00000261795.1	0.0027199	-2.2404	0.00403185
				ENSG00000233806.3	0.0027258	-2.2438	0.00403862
				ENSG00000269924.1	0.0027328	-2.2405	0.00404102
				ENSG00000253642.1	0.0027332	-2.2763	0.00404102
				ENSG00000263272.1	0.0027332	-2.2414	0.00404102
				ENSG00000231840.1	0.0027341	-2.2398	0.00404102
				ENSG00000273289.1	0.0027341	-2.2368	0.00404102
				ENSG00000258940.2	0.0027378	-2.2448	0.00404253
				ENSG00000272312.1	0.0027378	-2.2392	0.00404253
				ENSG00000226386.1	0.002743	-2.2448	0.00404823
				ENSG00000272361.1	0.002746	-2.2394	0.00405069
				ENSG00000237934.1	0.0027505	-2.2367	0.00405535
				ENSG00000214145.2	0.0027604	-2.2421	0.00406796
				ENSG00000229739.1	0.0027729	-2.2348	0.0040824
				ENSG00000262332.1	0.0027729	-2.2349	0.0040824
				ENSG00000270362.1	0.0027753	-2.236	0.00408395
				ENSG00000270177.1	0.0027907	-2.241	0.00410461
				ENSG00000243810.1	0.0027963	-2.2685	0.00411085
				ENSG00000268518.1	0.0028041	-2.2406	0.00411719
				ENSG00000226862.1	0.0028042	-2.2361	0.00411719
				ENSG00000265933.1	0.0028047	-2.2367	0.00411719
				ENSG00000224356.3	0.002809	-2.2384	0.0041195
				ENSG00000250060.1	0.002809	-2.2695	0.0041195
				ENSG00000241954.1	0.002812	-2.2305	0.0041219
				ENSG00000247735.2	0.0028243	-2.2341	0.00413793
				ENSG00000267397.1	0.0028267	-2.2386	0.00413944
				ENSG00000258317.1	0.0028422	-2.229	0.00416012
				ENSG00000228862.3	0.0028536	-2.2504	0.00417148
				ENSG00000234692.1	0.0028541	-2.2579	0.00417148
				ENSG00000272512.1	0.0028618	-2.2358	0.00418072
				ENSG00000273108.1	0.0028686	-2.2274	0.00418863
				ENSG00000267221.1	0.0028726	-2.2332	0.00419244
				ENSG00000225806.3	0.0028802	-2.2299	0.00419948
				ENSG00000230633.1	0.0028802	-2.2343	0.00419948
				ENSG00000260955.2	0.0028843	-2.2271	0.00420343
				ENSG00000273156.1	0.0029013	-2.2321	0.00421893
				ENSG00000233985.1	0.0029022	-2.2256	0.00421893
				ENSG00000244214.1	0.0029022	-2.2837	0.00421893
				ENSG00000250244.1	0.0029022	-2.2837	0.00421893
				ENSG00000272797.1	0.0029022	-2.2837	0.00421893
				ENSG00000232765.3	0.0029039	-2.2414	0.00421893
				ENSG00000251143.1	0.0029047	-2.2274	0.00421893
				ENSG00000258038.1	0.0029212	-2.2426	0.00422611
				ENSG00000232065.1	0.0029236	-2.2251	0.00422611
				ENSG00000258172.1	0.0029247	-2.2229	0.00422611
				ENSG00000262097.1	0.0029247	-2.2226	0.00422611
				ENSG00000264222.1	0.0029247	-2.2238	0.00422611
				ENSG00000267058.1	0.0029247	-2.226	0.00422611
				ENSG00000228540.1	0.0029279	-2.2232	0.00422611
				ENSG00000272774.1	0.0029279	-2.2234	0.00422611
				ENSG00000225986.1	0.0029287	-2.2258	0.00422611
				ENSG00000237181.1	0.0029287	-2.2295	0.00422611
				ENSG00000249236.1	0.0029287	-2.2363	0.00422611
				ENSG00000273240.1	0.0029287	-2.2252	0.00422611
				ENSG00000214803.3	0.0029312	-2.2236	0.00422611
				ENSG00000260605.1	0.0029312	-2.2252	0.00422611
				ENSG00000230197.2	0.0029334	-2.2271	0.00422611
				ENSG00000266450.1	0.0029334	-2.2212	0.00422611
				ENSG00000268686.1	0.0029334	-2.2271	0.00422611
				ENSG00000232532.1	0.002949	-2.2503	0.00424496
				ENSG00000255343.1	0.0029507	-2.2221	0.00424496
				ENSG00000256694.1	0.0029507	-2.2231	0.00424496
				ENSG00000228013.1	0.0029562	-2.227	0.00425012
				ENSG00000272092.1	0.0029585	-2.2256	0.00425012
				ENSG00000257310.1	0.0029629	-2.2307	0.0042531
				ENSG00000261490.1	0.0029653	-2.2261	0.0042531
				ENSG00000237877.2	0.0029662	-2.2259	0.0042531
				ENSG00000272622.1	0.0029662	-2.2259	0.0042531
				ENSG00000178440.5	0.002971	-2.2213	0.00425595
				ENSG00000272721.1	0.002971	-2.2254	0.00425595
				ENSG00000232160.2	0.0029749	-2.2251	0.00425952
				ENSG00000224429.3	0.00298	-2.223	0.0042648
				ENSG00000228372.3	0.0029841	-2.216	0.00426865
				ENSG00000249790.2	0.0029963	-2.2181	0.00428407
				ENSG00000272265.1	0.0029987	-2.2208	0.00428548
				ENSG00000235643.1	0.0030113	-2.2277	0.00430042
				ENSG00000269814.1	0.003012	-2.2141	0.00430042
				ENSG00000226465.1	0.0030166	-2.2208	0.00430495
				ENSG00000215417.6	0.0030256	-2.2207	0.00431576
				ENSG00000224116.2	0.0030296	-2.2193	0.00431739
				ENSG00000267394.1	0.0030296	-2.214	0.00431739
				ENSG00000259694.1	0.0030329	-2.2184	0.00432006
				ENSG00000271538.1	0.0030521	-2.2113	0.00434536
				ENSG00000223652.2	0.0030634	-2.2108	0.00435919
				ENSG00000254966.1	0.0030689	-2.2106	0.00435919
				ENSG00000267191.1	0.0030689	-2.2104	0.00435919
				ENSG00000256116.1	0.0030704	-2.2102	0.00435919
				ENSG00000237852.1	0.0030719	-2.2116	0.00435919
				ENSG00000257191.1	0.0030719	-2.2704	0.00435919
				ENSG00000264433.1	0.0030719	-2.2112	0.00435919
				ENSG00000238005.2	0.0030791	-2.2171	0.00436658
				ENSG00000231704.1	0.00308	-2.2133	0.00436658
				ENSG00000265717.1	0.0030815	-2.2342	0.00436666
				ENSG00000260988.1	0.0030863	-2.2085	0.00437142
				ENSG00000255367.1	0.0030878	-2.207	0.00437149
				ENSG00000270105.1	0.0030913	-2.2082	0.0043744
				ENSG00000224074.3	0.0030991	-2.2134	0.00438339
				ENSG00000226578.1	0.0031035	-2.212	0.00438621
				ENSG00000267249.1	0.0031299	-2.2134	0.00442075
				ENSG00000267414.1	0.0031341	-2.2131	0.00442383
				ENSG00000224409.1	0.0031381	-2.2556	0.00442383
				ENSG00000256897.1	0.0031381	-2.2044	0.00442383
				ENSG00000259002.1	0.0031394	-2.2117	0.00442383
				ENSG00000233654.1	0.003142	-2.2115	0.00442512
[truncated: 849 more rows]

## Sheet: LUAD
Up regulated lncRNAs	p value	log2(FC)	FDR	Down regulated lncRNAs	p value	log2(FC)	FDR
ENSG00000248551.1	3.8e-85	3.774	1.42e-81	ENSG00000228288.2	6.2e-09	-3.6907	3e-08
ENSG00000234281.1	5.63e-84	3.7873	1.05e-80	ENSG00000204949.4	7.53e-09	-3.6359	3.6e-08
ENSG00000261863.1	1.79e-83	3.7554	1.87e-80	ENSG00000256940.1	7.91e-09	-3.6348	3.78e-08
ENSG00000235387.1	2e-83	3.7768	1.87e-80	ENSG00000259153.1	9.59e-09	-3.5923	4.54e-08
ENSG00000238018.1	3.35e-83	3.7721	2.51e-80	ENSG00000262772.1	1.05e-08	-3.5617	4.92e-08
ENSG00000244215.1	8.67e-83	3.7268	4.64e-80	ENSG00000260920.1	1.12e-08	-3.5559	5.23e-08
ENSG00000260940.1	8.67e-83	3.7526	4.64e-80	ENSG00000249859.3	1.18e-08	-3.5438	5.48e-08
ENSG00000228692.2	1.31e-82	3.7323	6.14e-80	ENSG00000231890.3	1.57e-08	-3.4825	7.14e-08
ENSG00000268505.1	3.35e-81	3.7225	1.39e-78	ENSG00000248243.1	1.6e-08	-3.4723	7.25e-08
ENSG00000269186.1	4.66e-81	3.709	1.75e-78	ENSG00000233461.1	2.24e-08	-3.407	9.96e-08
ENSG00000246430.2	7.37e-81	3.731	2.51e-78	ENSG00000177788.5	2.31e-08	-3.4002	1.02e-07
ENSG00000268388.1	3.02e-80	3.7217	9.43e-78	ENSG00000265055.1	3.26e-08	-3.329	1.43e-07
ENSG00000237167.1	4.64e-80	3.6824	1.34e-77	ENSG00000227036.2	3.34e-08	-3.3268	1.46e-07
ENSG00000228401.3	5.62e-79	3.6996	1.4e-76	ENSG00000237523.1	3.34e-08	-3.3261	1.46e-07
ENSG00000233746.1	5.62e-79	3.679	1.4e-76	ENSG00000246582.2	3.34e-08	-3.3262	1.46e-07
ENSG00000241158.2	9.14e-78	3.6778	2.14e-75	ENSG00000267750.1	3.51e-08	-3.3136	1.53e-07
ENSG00000232328.1	2.71e-77	3.6498	5.97e-75	ENSG00000203499.6	3.74e-08	-3.3036	1.62e-07
ENSG00000227544.4	7.11e-77	3.6664	1.48e-74	ENSG00000257086.1	4.01e-08	-3.2903	1.73e-07
ENSG00000266120.1	4.23e-76	3.6191	8.34e-74	ENSG00000263680.2	4.12e-08	-3.2784	1.77e-07
ENSG00000251230.1	1.8e-74	3.6279	3.37e-72	ENSG00000245614.2	4.27e-08	-3.2739	1.83e-07
ENSG00000244513.2	3.92e-74	3.6244	6.99e-72	ENSG00000270145.1	4.8e-08	-3.2482	2.04e-07
ENSG00000263586.1	3.55e-73	3.605	6.05e-71	ENSG00000233903.2	5.29e-08	-3.2353	2.23e-07
ENSG00000233038.1	1.19e-72	3.5998	1.94e-70	ENSG00000243479.3	5.48e-08	-3.2175	2.31e-07
ENSG00000267107.2	1.86e-71	3.58	2.9e-69	ENSG00000203999.4	5.54e-08	-3.2263	2.33e-07
ENSG00000257877.1	5.98e-70	3.5526	8.96e-68	ENSG00000237424.1	5.85e-08	-3.216	2.46e-07
ENSG00000234880.1	7.7e-70	3.5332	1.11e-67	ENSG00000250714.3	6.49e-08	-3.197	2.72e-07
ENSG00000225938.1	4.99e-69	3.5357	6.93e-67	ENSG00000233077.1	6.55e-08	-3.1952	2.74e-07
ENSG00000261338.1	7.84e-69	3.535	1.05e-66	ENSG00000203288.3	6.62e-08	-3.1932	2.77e-07
ENSG00000267667.1	1.51e-68	3.5239	1.95e-66	ENSG00000272666.1	7.82e-08	-3.1627	3.25e-07
ENSG00000254810.1	2.98e-68	3.523	3.72e-66	ENSG00000273162.1	8.66e-08	-3.1406	3.58e-07
ENSG00000260468.1	2.46e-67	3.5064	2.97e-65	ENSG00000257924.1	8.92e-08	-3.1231	3.68e-07
ENSG00000254951.3	4.39e-67	3.4854	5.14e-65	ENSG00000224081.3	9e-08	-3.1366	3.71e-07
ENSG00000236581.4	2.95e-66	3.4825	3.35e-64	ENSG00000263893.2	9.99e-08	-3.1028	4.09e-07
ENSG00000249106.1	5.16e-66	3.4785	5.69e-64	ENSG00000261008.2	1.04e-07	-3.1065	4.24e-07
ENSG00000261269.1	4.13e-65	3.4688	4.42e-63	ENSG00000273272.1	1.06e-07	-3.1068	4.32e-07
ENSG00000256948.1	6.37e-65	3.4619	6.63e-63	ENSG00000272455.1	1.06e-07	-3.1055	4.32e-07
ENSG00000259523.1	3.24e-64	3.4524	3.2e-62	ENSG00000227619.1	1.08e-07	-3.0999	4.39e-07
ENSG00000232234.2	3.25e-64	3.4273	3.2e-62	ENSG00000223725.2	1.11e-07	-3.0945	4.51e-07
ENSG00000236304.1	3.35e-64	3.4496	3.22e-62	ENSG00000225518.2	1.11e-07	-3.0955	4.51e-07
ENSG00000271758.1	1.3e-63	3.4095	1.22e-61	ENSG00000255717.2	1.45e-07	-3.0507	5.8e-07
ENSG00000261468.1	1.69e-63	3.4388	1.54e-61	ENSG00000237857.2	1.51e-07	-3.0434	6.03e-07
ENSG00000233237.2	3.32e-63	3.4333	2.96e-61	ENSG00000259187.1	1.58e-07	-3.0349	6.26e-07
ENSG00000186594.8	1.1e-62	3.4236	9.59e-61	ENSG00000261373.1	1.58e-07	-3.0341	6.26e-07
ENSG00000198358.4	1.23e-62	3.4084	1.05e-60	ENSG00000230798.1	1.63e-07	-3.0031	6.44e-07
ENSG00000227307.1	2.89e-62	3.387	2.39e-60	ENSG00000230316.2	1.64e-07	-3.0236	6.47e-07
ENSG00000267095.1	2.93e-62	3.3835	2.39e-60	ENSG00000227066.1	1.74e-07	-3.0134	6.83e-07
ENSG00000268754.1	3.59e-62	3.3836	2.86e-60	ENSG00000262136.1	1.81e-07	-3.004	7.07e-07
ENSG00000264125.1	5.17e-62	3.3791	4.04e-60	ENSG00000245522.2	1.83e-07	-3.0073	7.14e-07
ENSG00000257002.1	7.01e-62	3.3843	5.36e-60	ENSG00000234155.1	1.98e-07	-2.9813	7.68e-07
ENSG00000230498.1	3.22e-61	3.3889	2.41e-59	ENSG00000254973.1	2e-07	-2.9892	7.75e-07
ENSG00000253959.1	4.58e-61	3.3691	3.36e-59	ENSG00000255867.1	2.05e-07	-2.9869	7.93e-07
ENSG00000254847.1	6.06e-61	3.3783	4.37e-59	ENSG00000182057.4	2.38e-07	-2.9616	9.14e-07
ENSG00000272379.1	5.74e-60	3.3717	4.06e-58	ENSG00000228265.1	2.38e-07	-2.9617	9.14e-07
ENSG00000257894.1	8.64e-60	3.3662	6e-58	ENSG00000273443.1	2.42e-07	-2.9492	9.26e-07
ENSG00000250899.3	4.6e-59	3.3543	3.13e-57	ENSG00000227533.1	2.49e-07	-2.9518	9.51e-07
ENSG00000237697.2	7.64e-59	3.35	5.06e-57	ENSG00000197670.5	2.55e-07	-2.9499	9.73e-07
ENSG00000234646.1	7.7e-59	3.3397	5.06e-57	ENSG00000231439.3	2.57e-07	-2.9443	9.79e-07
ENSG00000261634.2	1.41e-58	3.339	9.11e-57	ENSG00000237517.4	2.67e-07	-2.9422	1.02e-06
ENSG00000238078.1	2.35e-58	3.3366	1.49e-56	ENSG00000234678.1	2.68e-07	-2.9415	1.02e-06
ENSG00000229645.4	5.7e-58	3.3327	3.56e-56	ENSG00000242147.1	2.69e-07	-2.921	1.02e-06
ENSG00000243961.2	9.9e-58	3.3215	6.08e-56	ENSG00000261716.1	2.74e-07	-2.937	1.04e-06
ENSG00000260398.1	1.22e-57	3.3225	7.37e-56	ENSG00000229950.1	2.82e-07	-2.9226	1.07e-06
ENSG00000231993.1	1.4e-57	3.3237	8.33e-56	ENSG00000232093.1	2.94e-07	-2.9256	1.11e-06
ENSG00000230197.2	3.16e-57	3.3162	1.85e-55	ENSG00000251003.3	3.01e-07	-2.916	1.13e-06
ENSG00000236054.1	4.17e-57	3.2863	2.4e-55	ENSG00000256443.1	3.23e-07	-2.9038	1.21e-06
ENSG00000235997.2	6.17e-57	3.3118	3.5e-55	ENSG00000259342.1	3.24e-07	-2.9064	1.21e-06
ENSG00000259754.1	3.07e-56	3.3044	1.72e-54	ENSG00000231483.1	3.25e-07	-2.8885	1.21e-06
ENSG00000269290.1	6.27e-56	3.2918	3.45e-54	ENSG00000266999.1	3.44e-07	-2.8885	1.27e-06
ENSG00000272823.1	6.57e-56	3.2857	3.57e-54	ENSG00000242078.1	3.58e-07	-2.8717	1.32e-06
ENSG00000272784.1	1.27e-55	3.276	6.8e-54	ENSG00000258821.1	4.14e-07	-2.8638	1.52e-06
ENSG00000267690.1	1.75e-55	3.252	9.24e-54	ENSG00000272183.1	4.26e-07	-2.8613	1.56e-06
ENSG00000260065.1	6.06e-55	3.2718	3.15e-53	ENSG00000246465.1	4.48e-07	-2.8525	1.64e-06
ENSG00000225706.1	7.37e-55	3.2674	3.78e-53	ENSG00000233221.2	4.5e-07	-2.8193	1.65e-06
ENSG00000233117.2	1.4e-54	3.2642	7.09e-53	ENSG00000234380.1	4.99e-07	-2.8376	1.81e-06
ENSG00000233760.1	2.06e-54	3.2529	1.03e-52	ENSG00000246982.2	5.07e-07	-2.8328	1.84e-06
ENSG00000255399.2	1.44e-53	3.2436	7.1e-52	ENSG00000272993.1	5.2e-07	-2.8308	1.88e-06
ENSG00000272789.1	4.35e-53	3.2268	2.12e-51	ENSG00000259933.2	5.35e-07	-2.8239	1.93e-06
ENSG00000272839.1	4.47e-53	3.2304	2.15e-51	ENSG00000230838.1	5.51e-07	-2.8189	1.99e-06
ENSG00000236078.1	1.17e-52	3.2053	5.55e-51	ENSG00000246273.2	5.51e-07	-2.8215	1.99e-06
ENSG00000224525.2	3.47e-52	3.185	1.63e-50	ENSG00000229647.1	5.58e-07	-2.8193	2.01e-06
ENSG00000234405.1	1.06e-51	3.2005	4.9e-50	ENSG00000272792.1	5.75e-07	-2.8147	2.07e-06
ENSG00000224397.1	1.74e-51	3.1951	7.95e-50	ENSG00000272913.1	5.76e-07	-2.8144	2.07e-06
ENSG00000272783.1	8.98e-51	3.1797	4.05e-49	ENSG00000236305.1	6.23e-07	-2.7989	2.23e-06
ENSG00000272473.1	1.64e-50	3.1744	7.32e-49	ENSG00000261123.1	6.61e-07	-2.791	2.36e-06
ENSG00000231459.1	1.79e-50	3.1592	7.8e-49	ENSG00000241544.1	6.68e-07	-2.7877	2.39e-06
ENSG00000260310.1	1.79e-50	3.1709	7.8e-49	ENSG00000254560.1	7.27e-07	-2.7662	2.59e-06
ENSG00000253177.1	2.06e-50	3.1551	8.87e-49	ENSG00000258534.1	7.27e-07	-2.7782	2.59e-06
ENSG00000234506.1	2.55e-50	3.1644	1.09e-48	ENSG00000267374.1	7.32e-07	-2.772	2.6e-06
ENSG00000243384.1	3.95e-50	3.1423	1.66e-48	ENSG00000260664.1	7.33e-07	-2.7653	2.6e-06
ENSG00000272411.1	9.14e-50	3.1345	3.81e-48	ENSG00000272620.1	7.52e-07	-2.7498	2.67e-06
ENSG00000260742.1	3.15e-49	3.1513	1.3e-47	ENSG00000223396.2	7.6e-07	-2.7706	2.68e-06
ENSG00000249364.1	7.54e-49	3.1375	3.07e-47	ENSG00000236345.1	7.6e-07	-2.7672	2.68e-06
ENSG00000253507.1	9.08e-49	3.1209	3.66e-47	ENSG00000259054.1	7.6e-07	-2.7421	2.68e-06
ENSG00000267532.2	2.92e-48	3.1301	1.16e-46	ENSG00000236499.2	7.9e-07	-2.7604	2.78e-06
ENSG00000251034.1	3.55e-48	3.1234	1.4e-46	ENSG00000243629.1	7.9e-07	-2.7617	2.78e-06
ENSG00000260102.1	5.35e-48	3.1125	2.09e-46	ENSG00000197085.7	8.51e-07	-2.7202	2.99e-06
ENSG00000234763.1	1.33e-47	3.0899	5.14e-46	ENSG00000262412.1	8.51e-07	-2.7493	2.99e-06
ENSG00000235385.1	1.64e-47	3.1081	6.27e-46	ENSG00000214145.2	8.85e-07	-2.736	3.1e-06
ENSG00000260037.1	2.82e-47	3.1059	1.07e-45	ENSG00000234996.3	8.97e-07	-2.7447	3.14e-06
ENSG00000255310.2	2.63e-46	3.0865	9.85e-45	ENSG00000270195.1	8.99e-07	-2.7426	3.14e-06
ENSG00000269966.1	7.84e-46	3.0731	2.91e-44	ENSG00000253395.1	1.02e-06	-2.7212	3.53e-06
ENSG00000205037.2	1e-45	3.0607	3.67e-44	ENSG00000236947.1	1.02e-06	-2.7102	3.53e-06
ENSG00000228027.1	1.44e-45	3.0448	5.24e-44	ENSG00000242125.2	1.2e-06	-2.7005	4.11e-06
ENSG00000259417.2	2.01e-45	3.0651	7.24e-44	ENSG00000239216.1	1.2e-06	-2.6658	4.11e-06
ENSG00000224884.1	2.05e-45	3.0648	7.32e-44	ENSG00000226172.2	1.22e-06	-2.6663	4.17e-06
ENSG00000236013.1	3.51e-45	3.0346	1.24e-43	ENSG00000203721.1	1.25e-06	-2.6855	4.25e-06
ENSG00000226851.1	5.41e-45	3.0535	1.89e-43	ENSG00000249628.2	1.25e-06	-2.6895	4.25e-06
ENSG00000253821.1	5.96e-45	3.0335	2.07e-43	ENSG00000235565.1	1.25e-06	-2.6927	4.25e-06
ENSG00000259504.1	6.4e-45	3.0467	2.2e-43	ENSG00000270933.1	1.27e-06	-2.6874	4.31e-06
ENSG00000261340.1	8.35e-45	3.0274	2.84e-43	ENSG00000246528.3	1.28e-06	-2.6805	4.34e-06
ENSG00000254254.1	1.33e-44	3.0287	4.49e-43	ENSG00000225506.2	1.28e-06	-2.6859	4.34e-06
ENSG00000227260.1	1.72e-44	3.0176	5.75e-43	ENSG00000272138.1	1.41e-06	-2.6726	4.74e-06
ENSG00000256609.1	1.81e-44	3.0173	6e-43	ENSG00000229970.3	1.41e-06	-2.6543	4.74e-06
ENSG00000237413.1	1.85e-44	3.0342	6.08e-43	ENSG00000232679.1	1.41e-06	-2.6582	4.74e-06
ENSG00000234754.1	1.98e-44	3.0192	6.45e-43	ENSG00000235939.1	1.42e-06	-2.6487	4.77e-06
ENSG00000258851.1	3.06e-44	3.0297	9.88e-43	ENSG00000248538.2	1.49e-06	-2.6596	4.99e-06
ENSG00000248464.1	3.27e-44	3.018	1.05e-42	ENSG00000258661.1	1.52e-06	-2.6592	5.08e-06
ENSG00000241732.1	1.06e-43	3.0257	3.37e-42	ENSG00000229178.1	1.52e-06	-2.6599	5.08e-06
ENSG00000267280.1	1.53e-43	3.021	4.82e-42	ENSG00000271857.1	1.56e-06	-2.6555	5.2e-06
ENSG00000233884.1	2.34e-43	2.9932	7.31e-42	ENSG00000271888.1	1.74e-06	-2.6405	5.77e-06
ENSG00000261685.2	6.41e-43	3.0073	1.98e-41	ENSG00000261039.1	1.75e-06	-2.6337	5.8e-06
ENSG00000235910.1	1e-42	2.9959	3.07e-41	ENSG00000249602.1	1.77e-06	-2.6404	5.85e-06
ENSG00000227508.2	1.31e-42	2.9909	3.99e-41	ENSG00000262468.1	1.94e-06	-2.6267	6.38e-06
ENSG00000231518.1	1.38e-42	2.974	4.14e-41	ENSG00000251138.2	1.95e-06	-2.5955	6.4e-06
ENSG00000257551.1	1.38e-42	2.98	4.14e-41	ENSG00000227496.1	2.05e-06	-2.6114	6.7e-06
ENSG00000234456.3	2.11e-42	2.9947	6.27e-41	ENSG00000270557.1	2.08e-06	-2.6121	6.79e-06
ENSG00000257277.1	2.14e-42	2.9694	6.31e-41	ENSG00000253616.1	2.12e-06	-2.6106	6.92e-06
ENSG00000229111.1	5.55e-42	2.9651	1.62e-40	ENSG00000227392.1	2.13e-06	-2.5827	6.93e-06
ENSG00000239828.2	1.16e-41	2.9719	3.37e-40	ENSG00000253417.1	2.13e-06	-2.6088	6.93e-06
ENSG00000232188.1	2.09e-41	2.9453	6.02e-40	ENSG00000225489.2	2.26e-06	-2.6017	7.31e-06
ENSG00000251359.3	2.31e-41	2.9697	6.61e-40	ENSG00000255559.1	2.34e-06	-2.5985	7.56e-06
ENSG00000269996.1	2.89e-41	2.9673	8.2e-40	ENSG00000236663.1	2.39e-06	-2.5906	7.7e-06
ENSG00000233002.2	3.65e-41	2.9461	1.03e-39	ENSG00000260328.1	2.53e-06	-2.5804	8.11e-06
ENSG00000272782.1	7.1e-41	2.9577	1.99e-39	ENSG00000231519.1	2.61e-06	-2.5742	8.35e-06
ENSG00000248441.2	1.71e-40	2.9475	4.75e-39	ENSG00000254389.2	2.67e-06	-2.579	8.52e-06
ENSG00000224228.2	2.45e-40	2.9202	6.75e-39	ENSG00000260877.1	2.68e-06	-2.5546	8.55e-06
ENSG00000271815.1	3.2e-40	2.936	8.75e-39	ENSG00000234614.1	2.76e-06	-2.5742	8.79e-06
ENSG00000237803.1	3.26e-40	2.9229	8.85e-39	ENSG00000267751.1	2.83e-06	-2.5707	9.01e-06
ENSG00000237923.1	3.57e-40	2.9173	9.62e-39	ENSG00000253666.1	2.95e-06	-2.5393	9.37e-06
ENSG00000271334.1	4.09e-40	2.931	1.09e-38	ENSG00000261121.1	2.95e-06	-2.5348	9.37e-06
ENSG00000272274.1	5.26e-40	2.9316	1.4e-38	ENSG00000272097.1	2.96e-06	-2.5642	9.39e-06
ENSG00000272463.1	7.27e-40	2.9326	1.91e-38	ENSG00000234129.3	3.07e-06	-2.5576	9.73e-06
ENSG00000250041.2	7.29e-40	2.9278	1.91e-38	ENSG00000245526.4	3.11e-06	-2.5281	9.85e-06
ENSG00000224968.1	1.39e-39	2.9077	3.62e-38	ENSG00000258914.1	3.24e-06	-2.549	1.02e-05
ENSG00000231187.2	3.13e-39	2.9168	8.09e-38	ENSG00000241472.2	3.35e-06	-2.5455	1.06e-05
ENSG00000271948.1	1.94e-38	2.8971	4.98e-37	ENSG00000153363.8	3.41e-06	-2.5446	1.07e-05
ENSG00000248896.2	3.43e-38	2.8887	8.74e-37	ENSG00000265750.1	3.42e-06	-2.5354	1.08e-05
ENSG00000231698.2	4.39e-38	2.8646	1.11e-36	ENSG00000272328.1	3.44e-06	-2.5089	1.08e-05
ENSG00000249706.1	5.64e-38	2.8766	1.41e-36	ENSG00000249356.1	3.54e-06	-2.5386	1.11e-05
ENSG00000261003.1	5.66e-38	2.8623	1.41e-36	ENSG00000272853.1	3.64e-06	-2.534	1.13e-05
ENSG00000255363.1	8.3e-38	2.8568	2.06e-36	ENSG00000225880.4	3.72e-06	-2.531	1.15e-05
ENSG00000227947.1	1.12e-37	2.868	2.76e-36	ENSG00000253339.1	3.75e-06	-2.5194	1.16e-05
ENSG00000250410.1	1.98e-37	2.867	4.85e-36	ENSG00000231074.4	3.79e-06	-2.5282	1.17e-05
ENSG00000269918.1	4.2e-37	2.8628	1.02e-35	ENSG00000234072.1	3.8e-06	-2.5277	1.17e-05
ENSG00000236022.2	4.97e-37	2.8468	1.2e-35	ENSG00000249096.2	3.82e-06	-2.5267	1.18e-05
ENSG00000262995.1	5.38e-37	2.8734	1.29e-35	ENSG00000267080.1	3.92e-06	-2.523	1.2e-05
ENSG00000270091.1	6.49e-37	2.857	1.55e-35	ENSG00000227060.2	3.93e-06	-2.5053	1.21e-05
ENSG00000237949.1	7.2e-37	2.8326	1.71e-35	ENSG00000146666.4	3.94e-06	-2.5123	1.21e-05
ENSG00000229081.1	7.64e-37	2.837	1.8e-35	ENSG00000269397.1	4e-06	-2.5197	1.23e-05
ENSG00000251325.1	1.13e-36	2.8643	2.65e-35	ENSG00000222041.6	4.2e-06	-2.5131	1.28e-05
ENSG00000255260.1	1.3e-36	2.8261	3.03e-35	ENSG00000273132.1	4.2e-06	-2.5108	1.28e-05
ENSG00000260633.1	1.88e-36	2.8437	4.35e-35	ENSG00000269974.1	4.21e-06	-2.5073	1.28e-05
ENSG00000259636.1	2.6e-36	2.8425	5.98e-35	ENSG00000230082.1	4.49e-06	-2.5037	1.37e-05
ENSG00000255197.1	3.19e-36	2.8395	7.24e-35	ENSG00000260261.1	4.57e-06	-2.5013	1.39e-05
ENSG00000261888.1	3.19e-36	2.8395	7.24e-35	ENSG00000255345.1	4.63e-06	-2.4822	1.41e-05
ENSG00000264514.1	3.87e-36	2.8373	8.74e-35	ENSG00000273032.1	4.67e-06	-2.4966	1.42e-05
ENSG00000267047.1	4.31e-36	2.8311	9.67e-35	ENSG00000236850.4	4.7e-06	-2.4973	1.42e-05
ENSG00000267505.1	5.5e-36	2.8282	1.23e-34	ENSG00000223392.1	4.88e-06	-2.4669	1.48e-05
ENSG00000224958.1	8.23e-36	2.8113	1.82e-34	ENSG00000225077.2	4.95e-06	-2.4874	1.5e-05
ENSG00000223477.3	1.86e-35	2.8185	4.1e-34	ENSG00000186615.6	5.16e-06	-2.4846	1.56e-05
ENSG00000224713.3	4.2e-35	2.7906	9.2e-34	ENSG00000259439.1	5.18e-06	-2.4625	1.56e-05
ENSG00000227188.1	4.36e-35	2.787	9.5e-34	ENSG00000222032.1	5.24e-06	-2.4641	1.58e-05
ENSG00000270076.1	5.09e-35	2.7976	1.1e-33	ENSG00000261425.1	5.38e-06	-2.4763	1.62e-05
ENSG00000253829.1	7.13e-35	2.8021	1.54e-33	ENSG00000261801.1	5.47e-06	-2.4765	1.64e-05
ENSG00000225113.1	1.83e-34	2.7928	3.92e-33	ENSG00000225680.1	5.51e-06	-2.4403	1.65e-05
ENSG00000179136.2	2.64e-34	2.7655	5.62e-33	ENSG00000267278.1	5.6e-06	-2.4733	1.68e-05
ENSG00000235427.1	4.57e-34	2.7601	9.67e-33	ENSG00000272068.1	5.6e-06	-2.4707	1.68e-05
ENSG00000272866.1	5.35e-34	2.7603	1.13e-32	ENSG00000272953.1	5.64e-06	-2.4707	1.69e-05
ENSG00000239219.2	6.72e-34	2.7759	1.41e-32	ENSG00000229953.1	5.79e-06	-2.4552	1.73e-05
ENSG00000232606.1	9.58e-34	2.7513	1.99e-32	ENSG00000246089.3	5.91e-06	-2.4658	1.76e-05
ENSG00000272724.1	1.81e-33	2.7534	3.75e-32	ENSG00000215424.5	5.95e-06	-2.4623	1.77e-05
ENSG00000254089.1	4.54e-33	2.7531	9.35e-32	ENSG00000271930.1	6.04e-06	-2.4487	1.79e-05
ENSG00000236341.1	4.88e-33	2.7385	9.99e-32	ENSG00000248049.2	6.26e-06	-2.4578	1.86e-05
ENSG00000259351.1	7.05e-33	2.7449	1.44e-31	ENSG00000261712.1	6.29e-06	-2.4535	1.87e-05
ENSG00000266283.1	7.97e-33	2.7388	1.61e-31	ENSG00000261189.1	6.36e-06	-2.4543	1.89e-05
ENSG00000267603.1	8.11e-33	2.7558	1.63e-31	ENSG00000264026.1	6.39e-06	-2.4287	1.89e-05
ENSG00000262133.1	1.31e-32	2.7265	2.62e-31	ENSG00000229525.1	6.43e-06	-2.4447	1.9e-05
ENSG00000272233.1	1.41e-32	2.7246	2.81e-31	ENSG00000257702.3	6.62e-06	-2.4499	1.95e-05
ENSG00000231758.2	2.44e-32	2.7138	4.84e-31	ENSG00000226505.1	6.74e-06	-2.4476	1.99e-05
ENSG00000260125.1	2.56e-32	2.7315	5.05e-31	ENSG00000172965.10	6.79e-06	-2.4465	2e-05
ENSG00000225792.1	3.62e-32	2.7205	7.1e-31	ENSG00000263786.1	6.85e-06	-2.4435	2.02e-05
ENSG00000226822.1	4.07e-32	2.7231	7.94e-31	ENSG00000259802.1	7.4e-06	-2.4352	2.17e-05
ENSG00000249797.1	4.15e-32	2.7116	8.06e-31	ENSG00000247735.2	7.48e-06	-2.4313	2.19e-05
ENSG00000271643.1	4.77e-32	2.7261	9.21e-31	ENSG00000265800.1	7.79e-06	-2.4266	2.28e-05
ENSG00000273033.1	4.82e-32	2.7259	9.26e-31	ENSG00000271762.1	8.15e-06	-2.4201	2.38e-05
ENSG00000260523.1	1.24e-31	2.6985	2.37e-30	ENSG00000272945.1	8.15e-06	-2.417	2.38e-05
ENSG00000260859.1	1.39e-31	2.6916	2.64e-30	ENSG00000225335.2	8.18e-06	-2.4217	2.39e-05
ENSG00000236914.3	2.08e-31	2.7081	3.94e-30	ENSG00000230978.1	8.21e-06	-2.4051	2.39e-05
ENSG00000230633.1	2.82e-31	2.7036	5.31e-30	ENSG00000261327.3	8.22e-06	-2.4151	2.39e-05
ENSG00000175967.3	4.48e-31	2.6824	8.39e-30	ENSG00000270761.1	8.35e-06	-2.4189	2.43e-05
ENSG00000226237.1	5.05e-31	2.6957	9.41e-30	ENSG00000265688.1	8.54e-06	-2.416	2.48e-05
ENSG00000250431.1	5.65e-31	2.677	1.05e-29	ENSG00000237686.2	8.55e-06	-2.4157	2.48e-05
ENSG00000233251.3	7.15e-31	2.6927	1.32e-29	ENSG00000232725.1	8.63e-06	-2.4123	2.5e-05
ENSG00000261222.2	1.78e-30	2.6771	3.27e-29	ENSG00000257742.1	8.7e-06	-2.4132	2.52e-05
ENSG00000260871.1	2.53e-30	2.6721	4.62e-29	ENSG00000271151.1	8.7e-06	-2.4108	2.52e-05
ENSG00000230587.1	2.67e-30	2.6733	4.86e-29	ENSG00000257167.2	8.7e-06	-2.4119	2.52e-05
ENSG00000258943.1	2.78e-30	2.6675	5.03e-29	ENSG00000260167.1	8.78e-06	-2.4048	2.54e-05
ENSG00000231246.1	3.07e-30	2.6626	5.53e-29	ENSG00000258798.1	8.9e-06	-2.3919	2.57e-05
ENSG00000272327.1	3.13e-30	2.6732	5.61e-29	ENSG00000228065.6	8.94e-06	-2.4093	2.58e-05
ENSG00000270087.1	3.91e-30	2.6528	6.98e-29	ENSG00000242136.1	9.03e-06	-2.3927	2.6e-05
ENSG00000256427.1	5.18e-30	2.6593	9.2e-29	ENSG00000251144.1	9.11e-06	-2.3742	2.62e-05
ENSG00000241720.2	6.18e-30	2.645	1.09e-28	ENSG00000249379.1	9.14e-06	-2.3972	2.63e-05
ENSG00000267530.2	1.28e-29	2.6556	2.25e-28	ENSG00000272954.1	9.18e-06	-2.4008	2.64e-05
ENSG00000259094.1	1.49e-29	2.6395	2.61e-28	ENSG00000273001.1	9.21e-06	-2.4006	2.64e-05
ENSG00000249984.1	2.3e-29	2.6323	3.99e-28	ENSG00000257596.1	9.29e-06	-2.402	2.66e-05
ENSG00000249167.1	2.3e-29	2.6281	3.99e-28	ENSG00000267123.1	9.39e-06	-2.4002	2.69e-05
ENSG00000273341.1	2.42e-29	2.6474	4.18e-28	ENSG00000260942.1	9.41e-06	-2.402	2.69e-05
ENSG00000272950.1	3.41e-29	2.6428	5.86e-28	ENSG00000251320.1	9.45e-06	-2.3682	2.69e-05
ENSG00000256234.1	4.14e-29	2.6363	7.08e-28	ENSG00000196756.7	9.45e-06	-2.401	2.69e-05
ENSG00000225670.3	9.71e-29	2.6302	1.65e-27	ENSG00000232884.3	9.45e-06	-2.3924	2.69e-05
ENSG00000225936.1	9.77e-29	2.6136	1.65e-27	ENSG00000260924.2	9.45e-06	-2.4009	2.69e-05
ENSG00000272908.1	9.77e-29	2.6295	1.65e-27	ENSG00000232613.2	9.47e-06	-2.3937	2.7e-05
ENSG00000233729.1	1.18e-28	2.6226	1.98e-27	ENSG00000228109.1	9.54e-06	-2.3996	2.71e-05
ENSG00000236485.1	1.37e-28	2.6354	2.29e-27	ENSG00000262703.1	9.67e-06	-2.3888	2.74e-05
ENSG00000259761.1	1.76e-28	2.6085	2.93e-27	ENSG00000273366.1	9.74e-06	-2.3964	2.76e-05
ENSG00000259730.1	2.43e-28	2.638	4.03e-27	ENSG00000249001.1	9.82e-06	-2.3854	2.78e-05
ENSG00000243701.1	2.53e-28	2.6178	4.18e-27	ENSG00000231226.1	9.84e-06	-2.3915	2.78e-05
ENSG00000260833.2	3.44e-28	2.6128	5.65e-27	ENSG00000260710.1	9.95e-06	-2.3612	2.81e-05
ENSG00000224875.2	5.15e-28	2.6072	8.43e-27	ENSG00000229780.1	1.02e-05	-2.3805	2.88e-05
ENSG00000258234.1	6.06e-28	2.5862	9.87e-27	ENSG00000258760.1	1.04e-05	-2.3804	2.93e-05
ENSG00000260936.1	6.48e-28	2.6054	1.05e-26	ENSG00000272892.1	1.05e-05	-2.3784	2.95e-05
ENSG00000232377.1	7.79e-28	2.5833	1.26e-26	ENSG00000225667.1	1.05e-05	-2.3666	2.95e-05
ENSG00000237248.3	1.46e-27	2.5948	2.35e-26	ENSG00000261798.1	1.09e-05	-2.3739	3.05e-05
ENSG00000231768.1	1.6e-27	2.5908	2.56e-26	ENSG00000269962.1	1.09e-05	-2.3478	3.05e-05
ENSG00000249453.1	2.23e-27	2.5692	3.56e-26	ENSG00000229312.2	1.1e-05	-2.3506	3.07e-05
ENSG00000264433.1	2.84e-27	2.5858	4.49e-26	ENSG00000249042.1	1.11e-05	-2.3782	3.09e-05
ENSG00000273123.1	2.84e-27	2.579	4.49e-26	ENSG00000261104.1	1.13e-05	-2.3687	3.14e-05
ENSG00000267405.1	2.92e-27	2.5739	4.6e-26	ENSG00000270460.1	1.14e-05	-2.3485	3.17e-05
ENSG00000234362.1	3.94e-27	2.5799	6.18e-26	ENSG00000237594.2	1.15e-05	-2.3616	3.19e-05
ENSG00000224738.1	4.03e-27	2.5811	6.29e-26	ENSG00000258955.1	1.15e-05	-2.3683	3.19e-05
ENSG00000255495.1	4.54e-27	2.5795	7.06e-26	ENSG00000188660.3	1.2e-05	-2.3667	3.32e-05
ENSG00000259072.1	4.69e-27	2.5804	7.26e-26	ENSG00000236908.2	1.2e-05	-2.3603	3.32e-05
ENSG00000206187.3	7.45e-27	2.5684	1.15e-25	ENSG00000204380.2	1.21e-05	-2.367	3.35e-05
ENSG00000269951.1	1.04e-26	2.5678	1.6e-25	ENSG00000249746.1	1.22e-05	-2.3608	3.37e-05
ENSG00000235140.1	2.78e-26	2.5602	4.25e-25	ENSG00000255966.1	1.25e-05	-2.3538	3.45e-05
ENSG00000267551.3	3.19e-26	2.55	4.86e-25	ENSG00000249592.1	1.27e-05	-2.361	3.49e-05
ENSG00000232077.1	6.07e-26	2.5304	9.19e-25	ENSG00000266402.2	1.27e-05	-2.3609	3.49e-05
ENSG00000223436.1	6.08e-26	2.5294	9.19e-25	ENSG00000249231.3	1.27e-05	-2.3357	3.49e-05
ENSG00000260804.2	6.74e-26	2.5432	1.01e-24	ENSG00000204277.1	1.3e-05	-2.3515	3.57e-05
ENSG00000258770.1	7.45e-26	2.5555	1.12e-24	ENSG00000259248.1	1.31e-05	-2.3565	3.59e-05
ENSG00000236242.1	1.05e-25	2.5251	1.57e-24	ENSG00000262172.1	1.31e-05	-2.3352	3.59e-05
ENSG00000224721.1	1.75e-25	2.5159	2.6e-24	ENSG00000234245.2	1.32e-05	-2.3522	3.62e-05
ENSG00000267298.1	1.76e-25	2.5114	2.61e-24	ENSG00000243224.1	1.33e-05	-2.353	3.64e-05
ENSG00000241684.1	2.48e-25	2.5253	3.66e-24	ENSG00000227356.2	1.34e-05	-2.3341	3.66e-05
ENSG00000225194.2	2.82e-25	2.5235	4.14e-24	ENSG00000247137.4	1.34e-05	-2.3532	3.66e-05
ENSG00000267262.1	3.32e-25	2.5024	4.86e-24	ENSG00000260777.1	1.34e-05	-2.3305	3.66e-05
ENSG00000260758.1	3.49e-25	2.5209	5.09e-24	ENSG00000250343.1	1.35e-05	-2.3466	3.68e-05
ENSG00000261671.1	3.58e-25	2.5165	5.2e-24	ENSG00000254988.1	1.41e-05	-2.3357	3.84e-05
ENSG00000237813.3	4.02e-25	2.5168	5.82e-24	ENSG00000271921.1	1.44e-05	-2.3404	3.92e-05
ENSG00000250961.1	4.8e-25	2.4977	6.92e-24	ENSG00000272142.1	1.46e-05	-2.342	3.97e-05
ENSG00000235399.1	5.96e-25	2.4957	8.56e-24	ENSG00000224536.1	1.47e-05	-2.3414	3.99e-05
ENSG00000235126.1	6.22e-25	2.4935	8.9e-24	ENSG00000231486.3	1.51e-05	-2.3364	4.1e-05
ENSG00000229311.1	1.08e-24	2.4918	1.54e-23	ENSG00000250548.2	1.52e-05	-2.3339	4.12e-05
ENSG00000227467.3	2.1e-24	2.4942	2.98e-23	ENSG00000234695.1	1.53e-05	-2.3104	4.15e-05
ENSG00000203446.2	2.44e-24	2.492	3.45e-23	ENSG00000239415.1	1.54e-05	-2.3351	4.17e-05
ENSG00000267299.1	3.21e-24	2.4715	4.52e-23	ENSG00000235029.1	1.55e-05	-2.3261	4.19e-05
ENSG00000248166.1	3.23e-24	2.4791	4.53e-23	ENSG00000226637.1	1.55e-05	-2.3339	4.19e-05
ENSG00000250280.2	6.08e-24	2.4637	8.5e-23	ENSG00000227014.1	1.56e-05	-2.3319	4.21e-05
ENSG00000238057.4	6.77e-24	2.4727	9.43e-23	ENSG00000257732.1	1.57e-05	-2.3191	4.24e-05
ENSG00000250978.1	6.87e-24	2.4738	9.53e-23	ENSG00000258077.2	1.6e-05	-2.3163	4.3e-05
ENSG00000225612.1	1.22e-23	2.4871	1.69e-22	ENSG00000234902.2	1.6e-05	-2.3285	4.3e-05
ENSG00000254703.2	1.49e-23	2.4675	2.05e-22	ENSG00000237588.2	1.6e-05	-2.3056	4.3e-05
ENSG00000237714.1	1.76e-23	2.4515	2.42e-22	ENSG00000223715.1	1.62e-05	-2.298	4.35e-05
ENSG00000261472.1	2.26e-23	2.4606	3.09e-22	ENSG00000267073.1	1.66e-05	-2.294	4.44e-05
ENSG00000247970.2	2.31e-23	2.4548	3.15e-22	ENSG00000254854.1	1.66e-05	-2.3195	4.44e-05
ENSG00000267272.1	2.44e-23	2.4598	3.31e-22	ENSG00000232445.1	1.67e-05	-2.3238	4.46e-05
ENSG00000253636.1	3e-23	2.4574	4.06e-22	ENSG00000233058.1	1.69e-05	-2.3223	4.5e-05
ENSG00000257038.1	3.27e-23	2.4555	4.41e-22	ENSG00000260495.1	1.7e-05	-2.318	4.52e-05
ENSG00000270581.1	4.23e-23	2.4358	5.68e-22	ENSG00000265474.1	1.72e-05	-2.3182	4.56e-05
ENSG00000259437.1	4.36e-23	2.4344	5.83e-22	ENSG00000269489.1	1.72e-05	-2.3117	4.56e-05
ENSG00000232633.3	4.8e-23	2.4348	6.4e-22	ENSG00000267778.1	1.78e-05	-2.2928	4.71e-05
ENSG00000273487.1	4.86e-23	2.4488	6.46e-22	ENSG00000267785.1	1.9e-05	-2.2815	5.01e-05
ENSG00000266311.2	6.12e-23	2.4295	8.07e-22	ENSG00000246889.2	1.91e-05	-2.3062	5.04e-05
ENSG00000253288.1	6.12e-23	2.44	8.07e-22	ENSG00000233396.3	1.92e-05	-2.3055	5.06e-05
ENSG00000268038.1	7.73e-23	2.4364	1.02e-21	ENSG00000251417.1	1.93e-05	-2.3047	5.08e-05
ENSG00000242816.1	7.8e-23	2.4265	1.02e-21	ENSG00000237978.1	1.94e-05	-2.2949	5.1e-05
ENSG00000253688.1	9.59e-23	2.4288	1.25e-21	ENSG00000260162.2	1.96e-05	-2.2913	5.15e-05
ENSG00000223930.1	1.26e-22	2.4255	1.64e-21	ENSG00000261804.1	1.99e-05	-2.2986	5.21e-05
ENSG00000232295.3	1.28e-22	2.4349	1.66e-21	ENSG00000267147.1	2.03e-05	-2.2891	5.31e-05
ENSG00000227869.1	1.33e-22	2.4229	1.72e-21	ENSG00000259727.1	2.04e-05	-2.2727	5.33e-05
ENSG00000255801.1	1.41e-22	2.4212	1.82e-21	ENSG00000229656.2	2.07e-05	-2.2902	5.39e-05
ENSG00000251011.1	1.45e-22	2.418	1.86e-21	ENSG00000248323.1	2.07e-05	-2.2941	5.39e-05
ENSG00000261496.1	1.54e-22	2.4297	1.97e-21	ENSG00000225953.2	2.12e-05	-2.276	5.52e-05
ENSG00000230631.1	1.56e-22	2.4153	1.99e-21	ENSG00000236200.1	2.15e-05	-2.2905	5.59e-05
ENSG00000260695.1	3.33e-22	2.4204	4.23e-21	ENSG00000244306.5	2.17e-05	-2.2892	5.64e-05
ENSG00000253105.1	3.46e-22	2.4037	4.38e-21	ENSG00000205488.4	2.2e-05	-2.2818	5.71e-05
ENSG00000256422.1	3.69e-22	2.4122	4.66e-21	ENSG00000255366.1	2.3e-05	-2.2809	5.96e-05
ENSG00000266927.2	3.71e-22	2.4164	4.66e-21	ENSG00000266830.1	2.31e-05	-2.2523	5.98e-05
ENSG00000254192.1	4.03e-22	2.4016	5.05e-21	ENSG00000250258.1	2.32e-05	-2.2674	6e-05
ENSG00000272777.1	4.07e-22	2.4187	5.08e-21	ENSG00000236064.1	2.38e-05	-2.2499	6.15e-05
ENSG00000251504.1	1.34e-21	2.3884	1.67e-20	ENSG00000232386.5	2.39e-05	-2.2764	6.17e-05
ENSG00000240707.2	1.35e-21	2.3853	1.67e-20	ENSG00000230337.1	2.4e-05	-2.2757	6.18e-05
ENSG00000231943.3	1.4e-21	2.3983	1.73e-20	ENSG00000267213.3	2.4e-05	-2.2756	6.18e-05
ENSG00000232903.2	1.55e-21	2.3821	1.91e-20	ENSG00000259240.1	2.43e-05	-2.247	6.25e-05
ENSG00000260977.1	2.37e-21	2.3915	2.91e-20	ENSG00000231081.1	2.45e-05	-2.2649	6.3e-05
ENSG00000268355.1	2.77e-21	2.3891	3.39e-20	ENSG00000271855.1	2.5e-05	-2.2713	6.41e-05
ENSG00000259863.1	3.98e-21	2.3847	4.86e-20	ENSG00000227646.3	2.57e-05	-2.2463	6.58e-05
ENSG00000249695.2	4.21e-21	2.3765	5.12e-20	ENSG00000263412.1	2.73e-05	-2.259	6.95e-05
ENSG00000234944.1	5.74e-21	2.3666	6.96e-20	ENSG00000204362.5	2.75e-05	-2.2316	7e-05
ENSG00000272143.1	6.88e-21	2.3764	8.32e-20	ENSG00000245149.3	2.77e-05	-2.2581	7.04e-05
ENSG00000225655.1	7.19e-21	2.3698	8.66e-20	ENSG00000231607.4	2.89e-05	-2.253	7.32e-05
ENSG00000229671.1	7.78e-21	2.3719	9.34e-20	ENSG00000248265.1	2.9e-05	-2.2502	7.33e-05
ENSG00000261618.1	8.49e-21	2.3724	1.02e-19	ENSG00000260774.1	2.92e-05	-2.2516	7.37e-05
ENSG00000237654.1	9.54e-21	2.368	1.14e-19	ENSG00000265692.1	2.92e-05	-2.2474	7.37e-05
ENSG00000232354.3	9.57e-21	2.3702	1.14e-19	ENSG00000269867.1	2.97e-05	-2.2493	7.48e-05
ENSG00000228484.1	1.09e-20	2.3525	1.29e-19	ENSG00000259230.1	2.98e-05	-2.2457	7.5e-05
ENSG00000258442.1	1.26e-20	2.3548	1.49e-19	ENSG00000110347.7	2.98e-05	-2.2199	7.5e-05
ENSG00000249000.1	1.5e-20	2.3579	1.77e-19	ENSG00000250133.2	3.02e-05	-2.2195	7.58e-05
ENSG00000228485.1	1.56e-20	2.347	1.83e-19	ENSG00000223783.1	3.02e-05	-2.2396	7.58e-05
ENSG00000250740.1	2.24e-20	2.3415	2.62e-19	ENSG00000273002.1	3.02e-05	-2.2469	7.58e-05
ENSG00000261026.1	2.33e-20	2.3519	2.72e-19	ENSG00000244349.1	3.08e-05	-2.2429	7.72e-05
ENSG00000249669.3	2.57e-20	2.3559	2.99e-19	ENSG00000273445.1	3.09e-05	-2.2425	7.74e-05
ENSG00000262097.1	2.6e-20	2.3543	3.02e-19	ENSG00000272438.1	3.16e-05	-2.2203	7.9e-05
ENSG00000253139.1	2.87e-20	2.3588	3.32e-19	ENSG00000253302.1	3.17e-05	-2.2394	7.92e-05
ENSG00000273244.1	3.13e-20	2.3427	3.61e-19	ENSG00000214725.3	3.18e-05	-2.2354	7.94e-05
ENSG00000267325.1	3.65e-20	2.3494	4.2e-19	ENSG00000272800.1	3.2e-05	-2.2396	7.99e-05
ENSG00000231505.1	3.88e-20	2.3329	4.45e-19	ENSG00000225762.1	3.21e-05	-2.2382	8.01e-05
ENSG00000265799.1	3.93e-20	2.3326	4.49e-19	ENSG00000249896.1	3.23e-05	-2.2296	8.05e-05
ENSG00000238160.1	4.44e-20	2.342	5.06e-19	ENSG00000229043.2	3.27e-05	-2.2365	8.12e-05
ENSG00000235933.1	4.65e-20	2.3329	5.28e-19	ENSG00000242798.1	3.27e-05	-2.235	8.12e-05
ENSG00000245293.2	4.92e-20	2.3362	5.57e-19	ENSG00000264672.1	3.27e-05	-2.2352	8.12e-05
ENSG00000261706.1	7.7e-20	2.3223	8.69e-19	ENSG00000254367.1	3.29e-05	-2.2246	8.16e-05
ENSG00000214888.2	8.85e-20	2.3206	9.96e-19	ENSG00000263745.1	3.3e-05	-2.2179	8.18e-05
ENSG00000225329.1	1.12e-19	2.3312	1.26e-18	ENSG00000248367.1	3.31e-05	-2.2348	8.2e-05
ENSG00000259289.1	1.13e-19	2.317	1.26e-18	ENSG00000267593.1	3.35e-05	-2.2059	8.3e-05
ENSG00000232057.1	1.63e-19	2.3109	1.82e-18	ENSG00000224093.1	3.36e-05	-2.2321	8.3e-05
ENSG00000238201.1	1.75e-19	2.3393	1.95e-18	ENSG00000231196.3	3.36e-05	-2.2183	8.3e-05
ENSG00000215386.6	1.92e-19	2.3243	2.13e-18	ENSG00000236618.2	3.36e-05	-2.2329	8.3e-05
ENSG00000261193.1	1.94e-19	2.3097	2.14e-18	ENSG00000258884.1	3.47e-05	-2.2197	8.56e-05
ENSG00000268015.1	2.16e-19	2.3196	2.38e-18	ENSG00000175147.7	3.51e-05	-2.2274	8.65e-05
ENSG00000251628.1	2.35e-19	2.3323	2.58e-18	ENSG00000272720.1	3.52e-05	-2.2258	8.67e-05
ENSG00000262370.1	2.61e-19	2.3193	2.86e-18	ENSG00000253796.1	3.56e-05	-2.2136	8.76e-05
ENSG00000255794.2	2.73e-19	2.3111	2.98e-18	ENSG00000262714.1	3.59e-05	-2.2229	8.82e-05
ENSG00000261485.1	2.86e-19	2.3178	3.12e-18	ENSG00000229162.1	3.59e-05	-2.2146	8.82e-05
ENSG00000262950.1	2.92e-19	2.3215	3.17e-18	ENSG00000268307.1	3.6e-05	-2.2219	8.83e-05
ENSG00000225278.3	3.65e-19	2.3113	3.95e-18	ENSG00000225210.5	3.61e-05	-2.2238	8.84e-05
ENSG00000231691.1	3.86e-19	2.3011	4.17e-18	ENSG00000223485.1	3.61e-05	-2.219	8.84e-05
ENSG00000267214.1	5.81e-19	2.2907	6.26e-18	ENSG00000234741.3	3.61e-05	-2.2236	8.84e-05
ENSG00000255471.1	7.02e-19	2.3035	7.54e-18	ENSG00000272556.1	3.64e-05	-2.2226	8.9e-05
ENSG00000257824.1	1.08e-18	2.2957	1.16e-17	ENSG00000228437.1	3.67e-05	-2.2155	8.95e-05
ENSG00000230939.1	1.09e-18	2.2949	1.16e-17	ENSG00000232519.2	3.67e-05	-2.2039	8.95e-05
ENSG00000233730.1	1.16e-18	2.2842	1.23e-17	ENSG00000272524.1	3.67e-05	-2.2054	8.95e-05
ENSG00000260439.1	1.34e-18	2.2787	1.42e-17	ENSG00000181798.2	3.7e-05	-2.2204	9.01e-05
ENSG00000256011.1	1.42e-18	2.2776	1.5e-17	ENSG00000272465.1	3.75e-05	-2.2167	9.13e-05
ENSG00000254664.1	1.63e-18	2.274	1.72e-17	ENSG00000228203.2	3.8e-05	-2.2167	9.22e-05
ENSG00000267069.1	1.64e-18	2.2781	1.73e-17	ENSG00000234134.1	3.8e-05	-2.2112	9.22e-05
ENSG00000272003.1	1.66e-18	2.2894	1.74e-17	ENSG00000260253.1	3.86e-05	-2.1936	9.36e-05
ENSG00000260787.1	1.71e-18	2.289	1.79e-17	ENSG00000261360.1	4.03e-05	-2.2081	9.75e-05
ENSG00000235016.1	1.81e-18	2.2824	1.89e-17	ENSG00000231789.2	4.03e-05	-2.2096	9.75e-05
ENSG00000272341.1	1.86e-18	2.2876	1.94e-17	ENSG00000249406.1	4.04e-05	-2.1899	9.77e-05
ENSG00000260166.1	1.94e-18	2.2756	2.01e-17	ENSG00000229267.2	4.16e-05	-2.2056	0.000100306
ENSG00000248222.1	2.05e-18	2.2743	2.12e-17	ENSG00000185203.7	4.19e-05	-2.1882	0.000100899
ENSG00000255191.1	2.12e-18	2.278	2.19e-17	ENSG00000260430.1	4.19e-05	-2.2031	0.000100899
ENSG00000272248.1	2.21e-18	2.2787	2.27e-17	ENSG00000232298.2	4.23e-05	-2.186	0.000101732
ENSG00000225056.1	2.4e-18	2.2781	2.46e-17	ENSG00000224424.7	4.24e-05	-2.2033	0.000101907
ENSG00000234303.2	2.46e-18	2.2953	2.52e-17	ENSG00000236753.1	4.27e-05	-2.2024	0.000102562
ENSG00000248935.1	2.77e-18	2.2739	2.83e-17	ENSG00000230658.1	4.29e-05	-2.2019	0.000102976
ENSG00000258115.1	2.89e-18	2.2948	2.94e-17	ENSG00000232677.2	4.32e-05	-2.2009	0.00010363
ENSG00000260938.1	3.09e-18	2.2782	3.14e-17	ENSG00000226950.2	4.35e-05	-2.2001	0.000104283
ENSG00000232618.1	3.14e-18	2.2747	3.18e-17	ENSG00000255182.1	4.49e-05	-2.1926	0.000107365
ENSG00000272354.1	3.29e-18	2.2752	3.32e-17	ENSG00000233785.1	4.49e-05	-2.1934	0.000107365
ENSG00000237736.1	3.35e-18	2.263	3.37e-17	ENSG00000228274.3	4.5e-05	-2.1959	0.000107535
ENSG00000233968.2	3.39e-18	2.2766	3.41e-17	ENSG00000253931.1	4.54e-05	-2.1786	0.000108422
ENSG00000230372.1	3.44e-18	2.2832	3.45e-17	ENSG00000267943.1	4.71e-05	-2.1754	0.000112338
ENSG00000234919.1	3.45e-18	2.2669	3.45e-17	ENSG00000272808.1	4.72e-05	-2.189	0.000112505
ENSG00000263050.1	3.62e-18	2.2762	3.61e-17	ENSG00000230699.2	4.8e-05	-2.1827	0.000114267
ENSG00000240423.1	3.68e-18	2.2622	3.66e-17	ENSG00000223829.1	4.8e-05	-2.1688	0.000114267
ENSG00000257953.1	4.77e-18	2.2676	4.73e-17	ENSG00000273008.1	4.85e-05	-2.1868	0.000115384
ENSG00000255479.1	5.26e-18	2.2546	5.2e-17	ENSG00000251179.1	5.01e-05	-2.1831	0.000118888
ENSG00000258826.1	5.71e-18	2.2544	5.62e-17	ENSG00000255650.1	5.02e-05	-2.177	0.00011905
ENSG00000249035.2	5.71e-18	2.2569	5.62e-17	ENSG00000262198.1	5.07e-05	-2.1647	0.00012016
ENSG00000248491.1	6.93e-18	2.2559	6.8e-17	ENSG00000197989.9	5.16e-05	-2.1796	0.000122216
ENSG00000236164.1	7.17e-18	2.2496	7.01e-17	ENSG00000232936.1	5.18e-05	-2.1531	0.000122457
ENSG00000225873.1	9.52e-18	2.258	9.29e-17	ENSG00000262585.1	5.18e-05	-2.1734	0.000122457
ENSG00000229206.2	1.07e-17	2.243	1.04e-16	ENSG00000228682.2	5.28e-05	-2.1509	0.000124664
ENSG00000271324.1	1.07e-17	2.2581	1.04e-16	ENSG00000237017.1	5.31e-05	-2.1711	0.000125293
ENSG00000197291.4	1.12e-17	2.2573	1.08e-16	ENSG00000235023.1	5.33e-05	-2.1666	0.000125607
ENSG00000241572.1	1.21e-17	2.2449	1.17e-16	ENSG00000257906.1	5.39e-05	-2.1545	0.000126861
ENSG00000225391.1	1.25e-17	2.2627	1.2e-16	ENSG00000270133.1	5.39e-05	-2.1695	0.000126861
ENSG00000223573.2	1.41e-17	2.2535	1.35e-16	ENSG00000223546.2	5.45e-05	-2.1727	0.000128193
ENSG00000230470.1	1.48e-17	2.2375	1.42e-16	ENSG00000243944.1	5.46e-05	-2.1462	0.000128348
ENSG00000267378.1	1.65e-17	2.2564	1.58e-16	ENSG00000228651.1	5.49e-05	-2.1642	0.000128972
ENSG00000238246.1	1.75e-17	2.2442	1.67e-16	ENSG00000271788.1	5.5e-05	-2.1692	0.000129126
ENSG00000260931.1	1.77e-17	2.2358	1.68e-16	ENSG00000233542.1	5.56e-05	-2.163	0.000130453
ENSG00000238198.1	2.01e-17	2.2468	1.91e-16	ENSG00000262482.1	5.58e-05	-2.1673	0.000130829
ENSG00000267097.1	2.45e-17	2.2327	2.32e-16	ENSG00000225265.1	5.59e-05	-2.1694	0.000130829
ENSG00000232426.1	2.54e-17	2.2393	2.4e-16	ENSG00000227214.2	5.59e-05	-2.1693	0.000130829
ENSG00000272650.1	2.9e-17	2.2399	2.73e-16	ENSG00000272645.1	5.59e-05	-2.1693	0.000130829
ENSG00000267446.1	3.09e-17	2.2256	2.9e-16	ENSG00000251602.2	5.62e-05	-2.1685	0.000131449
ENSG00000213981.4	3.54e-17	2.2342	3.32e-16	ENSG00000232640.1	5.78e-05	-2.1651	0.000134771
ENSG00000271020.1	3.9e-17	2.2363	3.64e-16	ENSG00000270081.1	5.83e-05	-2.164	0.000135663
ENSG00000273472.1	4.46e-17	2.234	4.16e-16	ENSG00000233682.2	5.84e-05	-2.1587	0.000135663
ENSG00000232046.2	4.55e-17	2.2296	4.23e-16	ENSG00000270109.1	5.86e-05	-2.1616	0.000136043
ENSG00000225365.1	4.67e-17	2.2186	4.33e-16	ENSG00000135253.9	5.88e-05	-2.1589	0.000136339
ENSG00000224460.1	4.79e-17	2.2307	4.43e-16	ENSG00000253307.1	5.88e-05	-2.1608	0.000136339
ENSG00000260035.1	5.05e-17	2.2213	4.66e-16	ENSG00000272071.1	5.89e-05	-2.1451	0.000136486
ENSG00000245812.2	5.39e-17	2.2307	4.95e-16	ENSG00000235601.1	6.05e-05	-2.1344	0.000139934
ENSG00000260517.1	5.39e-17	2.2307	4.95e-16	ENSG00000233532.1	6.1e-05	-2.1542	0.000141004
ENSG00000256508.2	5.47e-17	2.2195	5.01e-16	ENSG00000206195.6	6.12e-05	-2.1577	0.000141292
ENSG00000229240.3	6.36e-17	2.2187	5.81e-16	ENSG00000272825.1	6.13e-05	-2.1573	0.000141435
ENSG00000255133.1	6.68e-17	2.2219	6.09e-16	ENSG00000225205.1	6.16e-05	-2.1568	0.000141953
ENSG00000232814.2	6.76e-17	2.2209	6.15e-16	ENSG00000240754.1	6.25e-05	-2.1528	0.000143762
ENSG00000272483.1	6.93e-17	2.2117	6.29e-16	ENSG00000261211.1	6.25e-05	-2.1549	0.000143762
ENSG00000234132.1	7.89e-17	2.2244	7.12e-16	ENSG00000231651.1	6.36e-05	-2.1486	0.000146112
ENSG00000269614.1	7.89e-17	2.2131	7.12e-16	ENSG00000267201.1	6.37e-05	-2.1341	0.000146163
ENSG00000237371.1	8.67e-17	2.221	7.81e-16	ENSG00000225173.1	6.47e-05	-2.141	0.000148095
ENSG00000257165.1	9.43e-17	2.2251	8.47e-16	ENSG00000232788.1	6.47e-05	-2.1498	0.000148095
ENSG00000259620.1	9.71e-17	2.2344	8.7e-16	ENSG00000272088.1	6.52e-05	-2.1461	0.000149148
ENSG00000177406.4	9.81e-17	2.2202	8.75e-16	ENSG00000235304.1	6.57e-05	-2.1425	0.0001502
ENSG00000234377.3	9.81e-17	2.2127	8.75e-16	ENSG00000238273.3	6.65e-05	-2.1437	0.000151474
ENSG00000272695.1	9.93e-17	2.22	8.84e-16	ENSG00000260083.1	6.65e-05	-2.1472	0.000151474
ENSG00000234953.2	1e-16	2.2319	8.88e-16	ENSG00000264808.1	6.65e-05	-2.1403	0.000151474
ENSG00000231999.2	1.05e-16	2.2189	9.3e-16	ENSG00000247373.2	6.67e-05	-2.1449	0.000151838
ENSG00000257429.1	1.11e-16	2.2301	9.81e-16	ENSG00000260265.1	6.8e-05	-2.1409	0.000154422
ENSG00000231426.1	1.2e-16	2.2054	1.06e-15	ENSG00000248571.1	6.83e-05	-2.1376	0.000154915
ENSG00000251600.1	1.34e-16	2.2079	1.18e-15	ENSG00000254338.1	6.86e-05	-2.1254	0.000155502
ENSG00000234117.2	1.42e-16	2.2031	1.25e-15	ENSG00000255002.1	6.94e-05	-2.1236	0.00015703
ENSG00000231140.3	1.59e-16	2.1975	1.39e-15	ENSG00000266445.1	7.13e-05	-2.132	0.000160844
ENSG00000273348.1	1.84e-16	2.199	1.61e-15	ENSG00000260792.1	7.13e-05	-2.1317	0.000160844
ENSG00000272597.1	2.29e-16	2.1913	2e-15	ENSG00000273374.1	7.13e-05	-2.1359	0.000160844
ENSG00000269427.1	2.33e-16	2.2052	2.03e-15	ENSG00000261326.2	7.18e-05	-2.1374	0.000161874
ENSG00000258922.1	2.35e-16	2.2041	2.04e-15	ENSG00000227896.2	7.23e-05	-2.1366	0.000162903
ENSG00000223914.1	2.79e-16	2.1957	2.41e-15	ENSG00000236212.1	7.26e-05	-2.1129	0.000163481
ENSG00000236129.1	3.27e-16	2.2095	2.82e-15	ENSG00000258088.1	7.35e-05	-2.1167	0.000165408
ENSG00000257879.1	4.08e-16	2.2039	3.51e-15	ENSG00000267432.1	7.42e-05	-2.125	0.000166883
ENSG00000271871.1	4.66e-16	2.1922	4e-15	ENSG00000228989.1	7.54e-05	-2.1317	0.000169379
ENSG00000257735.1	4.88e-16	2.1894	4.18e-15	ENSG00000227719.1	7.68e-05	-2.1294	0.000171905
ENSG00000260479.1	4.94e-16	2.1776	4.23e-15	ENSG00000263080.1	7.89e-05	-2.1239	0.000176395
ENSG00000235389.2	5.32e-16	2.1872	4.54e-15	ENSG00000272141.1	8.02e-05	-2.1234	0.000178875
ENSG00000204581.2	5.86e-16	2.1882	4.99e-15	ENSG00000246174.3	8.1e-05	-2.1231	0.000180551
ENSG00000260947.1	7.61e-16	2.1821	6.47e-15	ENSG00000254341.1	8.11e-05	-2.1227	0.00018056
ENSG00000260841.1	7.75e-16	2.1842	6.57e-15	ENSG00000230366.5	8.12e-05	-2.1207	0.000180675
ENSG00000226005.3	8.28e-16	2.1767	7e-15	ENSG00000247095.2	8.14e-05	-2.1223	0.000180691
ENSG00000238099.1	1.32e-15	2.1618	1.11e-14	ENSG00000238260.1	8.14e-05	-2.1202	0.000180691
ENSG00000272856.1	1.34e-15	2.1609	1.13e-14	ENSG00000232527.3	8.14e-05	-2.122	0.000180691
ENSG00000235501.1	1.37e-15	2.1743	1.15e-14	ENSG00000248474.1	8.2e-05	-2.0978	0.0001817
ENSG00000236452.1	1.5e-15	2.1588	1.26e-14	ENSG00000273297.1	8.32e-05	-2.1177	0.000184032
ENSG00000249609.1	1.52e-15	2.1585	1.27e-14	ENSG00000255100.1	8.35e-05	-2.1165	0.000184587
ENSG00000239677.2	1.53e-15	2.1657	1.28e-14	ENSG00000251365.1	8.36e-05	-2.1023	0.000184699
ENSG00000270077.1	1.63e-15	2.1575	1.36e-14	ENSG00000231327.1	8.39e-05	-2.1181	0.000185252
ENSG00000242767.1	1.73e-15	2.1619	1.44e-14	ENSG00000269399.1	8.63e-05	-2.115	0.000190327
ENSG00000226320.1	1.79e-15	2.1586	1.48e-14	ENSG00000224220.1	8.64e-05	-2.11	0.000190436
ENSG00000254092.1	1.87e-15	2.1585	1.55e-14	ENSG00000262298.1	8.66e-05	-2.1059	0.000190764
ENSG00000267417.1	2.02e-15	2.1571	1.67e-14	ENSG00000267666.1	8.69e-05	-2.1089	0.000191313
ENSG00000258441.1	2.11e-15	2.1664	1.74e-14	ENSG00000259604.1	8.81e-05	-2.1015	0.000193727
ENSG00000237786.1	2.27e-15	2.1554	1.87e-14	ENSG00000196421.3	8.83e-05	-2.1121	0.000194053
ENSG00000263438.1	2.34e-15	2.1597	1.92e-14	ENSG00000228021.3	8.85e-05	-2.1117	0.000194264
ENSG00000270058.1	2.45e-15	2.1582	2e-14	ENSG00000250903.4	8.91e-05	-2.1109	0.000195467
ENSG00000235770.1	2.54e-15	2.163	2.07e-14	ENSG00000214049.6	8.97e-05	-2.1061	0.000196668
ENSG00000232352.1	2.6e-15	2.1619	2.12e-14	ENSG00000256482.1	9e-05	-2.0895	0.000197211
ENSG00000248079.2	3.16e-15	2.1569	2.57e-14	ENSG00000225857.1	9.15e-05	-2.095	0.000200263
ENSG00000234206.1	3.34e-15	2.145	2.71e-14	ENSG00000271119.1	9.15e-05	-2.107	0.000200263
ENSG00000260837.1	3.39e-15	2.1578	2.74e-14	ENSG00000249641.2	9.37e-05	-2.0818	0.000204839
ENSG00000268087.1	3.55e-15	2.1569	2.87e-14	ENSG00000267715.1	9.43e-05	-2.0996	0.00020603
ENSG00000234336.2	3.64e-15	2.1503	2.93e-14	ENSG00000228630.1	9.5e-05	-2.0801	0.000207077
ENSG00000181123.4	4.3e-15	2.1434	3.46e-14	ENSG00000259203.1	9.61e-05	-2.08	0.000209353
ENSG00000259734.1	5.06e-15	2.162	4.06e-14	ENSG00000228043.1	9.82e-05	-2.0994	0.000213307
ENSG00000250659.2	5.29e-15	2.1395	4.24e-14	ENSG00000255050.1	0.00010066	-2.0884	0.000218398
ENSG00000240666.1	5.66e-15	2.1565	4.52e-14	ENSG00000260641.1	0.00010066	-2.0957	0.000218398
ENSG00000267414.1	6.39e-15	2.1464	5.09e-14	ENSG00000232694.2	0.00010207	-2.0726	0.000221201
ENSG00000227479.1	6.4e-15	2.133	5.09e-14	ENSG00000257219.1	0.00010233	-2.0931	0.00022138
ENSG00000272912.1	7.04e-15	2.1307	5.59e-14	ENSG00000261231.2	0.00010233	-2.0774	0.00022138
ENSG00000246448.2	7.41e-15	2.132	5.87e-14	ENSG00000231482.2	0.00010244	-2.0712	0.00022149
ENSG00000227907.1	8.2e-15	2.1521	6.48e-14	ENSG00000226696.1	0.00010274	-2.094	0.000222011
ENSG00000254321.1	8.36e-15	2.1493	6.58e-14	ENSG00000205559.3	0.00010463	-2.0919	0.000225965
ENSG00000254707.1	8.36e-15	2.1381	6.58e-14	ENSG00000260447.1	0.00010607	-2.0889	0.000228416
ENSG00000235172.3	8.66e-15	2.1366	6.8e-14	ENSG00000248846.2	0.00010625	-2.0673	0.000228672
ENSG00000272370.1	8.76e-15	2.14	6.87e-14	ENSG00000203645.2	0.00010665	-2.072	0.000229402
ENSG00000270093.1	9.25e-15	2.1343	7.24e-14	ENSG00000225535.2	0.00010691	-2.0871	0.000229608
ENSG00000228723.2	9.8e-15	2.1324	7.65e-14	ENSG00000237595.2	0.00010691	-2.0862	0.000229608
ENSG00000236333.3	1.05e-14	2.1311	8.18e-14	ENSG00000266970.1	0.00010693	-2.089	0.000229608
ENSG00000235820.1	1.13e-14	2.123	8.78e-14	ENSG00000250432.1	0.00010764	-2.085	0.000231001
ENSG00000272511.1	1.21e-14	2.1325	9.39e-14	ENSG00000225826.1	0.00010797	-2.065	0.000231576
ENSG00000266279.1	1.29e-14	2.1436	9.99e-14	ENSG00000224805.2	0.00010928	-2.0863	0.000233845
ENSG00000224038.1	1.43e-14	2.1177	1.1e-13	ENSG00000189149.7	0.00010929	-2.0854	0.000233845
ENSG00000272914.1	1.46e-14	2.1311	1.13e-13	ENSG00000205611.3	0.00011141	-2.0794	0.00023773
ENSG00000265752.2	1.55e-14	2.1278	1.19e-13	ENSG00000259306.2	0.00011173	-2.0615	0.000238141
ENSG00000231621.1	1.99e-14	2.1237	1.53e-13	ENSG00000272812.1	0.00011173	-2.0835	0.000238141
ENSG00000272760.1	2.05e-14	2.1248	1.57e-13	ENSG00000264486.1	0.00011187	-2.0612	0.000238304
ENSG00000232855.2	2.33e-14	2.1217	1.78e-13	ENSG00000188185.7	0.00011195	-2.0831	0.000238339
ENSG00000260943.1	2.37e-14	2.1196	1.81e-13	ENSG00000228294.2	0.00011226	-2.0819	0.00023877
ENSG00000226032.1	2.5e-14	2.1152	1.9e-13	ENSG00000236423.1	0.00011228	-2.0827	0.00023877
ENSG00000257817.1	2.84e-14	2.1094	2.16e-13	ENSG00000237548.1	0.00011295	-2.0725	0.000240059
ENSG00000261098.1	3.28e-14	2.1162	2.49e-13	ENSG00000272172.1	0.00011306	-2.0818	0.000240156
ENSG00000260823.1	4.2e-14	2.1068	3.18e-13	ENSG00000230177.1	0.00011377	-2.0811	0.000241528
ENSG00000238755.3	4.52e-14	2.109	3.41e-13	ENSG00000259747.1	0.00011452	-2.0625	0.000242982
ENSG00000260941.1	4.61e-14	2.1099	3.48e-13	ENSG00000226853.2	0.0001151	-2.0796	0.000243682
ENSG00000235079.1	4.78e-14	2.1041	3.6e-13	ENSG00000260751.2	0.00011585	-2.0787	0.000244834
ENSG00000230400.1	4.8e-14	2.1048	3.6e-13	ENSG00000270019.1	0.00011585	-2.0758	0.000244834
ENSG00000235584.2	4.8e-14	2.1056	3.6e-13	ENSG00000236364.2	0.00011846	-2.0691	0.000250067
ENSG00000227285.1	5.01e-14	2.1082	3.75e-13	ENSG00000229431.1	0.00012023	-2.0745	0.000253376
ENSG00000243300.2	5.64e-14	2.0929	4.21e-13	ENSG00000251093.1	0.00012023	-2.0522	0.000253376
ENSG00000229912.1	5.78e-14	2.0939	4.31e-13	ENSG00000225986.1	0.00012156	-2.0731	0.000255603
ENSG00000267316.1	6.06e-14	2.0927	4.51e-13	ENSG00000255992.1	0.00012156	-2.0702	0.000255603
ENSG00000259719.1	6.19e-14	2.0914	4.59e-13	ENSG00000262580.1	0.00012156	-2.0722	0.000255603
ENSG00000272508.1	6.27e-14	2.0911	4.64e-13	ENSG00000233791.1	0.00012342	-2.0679	0.000259078
ENSG00000260336.1	7.41e-14	2.1008	5.48e-13	ENSG00000213742.2	0.00012618	-2.0688	0.000264576
ENSG00000259366.1	9.1e-14	2.097	6.71e-13	ENSG00000232956.4	0.00012634	-2.0686	0.000264763
ENSG00000254139.1	9.4e-14	2.0838	6.92e-13	ENSG00000272430.1	0.00012954	-2.0658	0.000271317
ENSG00000232837.1	1.12e-13	2.0805	8.23e-13	ENSG00000253686.1	0.00013045	-2.0642	0.00027307
ENSG00000226398.1	1.13e-13	2.0837	8.29e-13	ENSG00000249199.1	0.00013189	-2.043	0.000275777
ENSG00000254361.1	1.23e-13	2.104	9e-13	ENSG00000248362.1	0.00013266	-2.041	0.000277077
ENSG00000267764.1	1.29e-13	2.0875	9.42e-13	ENSG00000264456.1	0.00013368	-2.0621	0.000278897
ENSG00000258699.1	1.31e-13	2.0774	9.55e-13	ENSG00000235086.1	0.00013487	-2.039	0.000281223
ENSG00000204666.3	1.33e-13	2.0872	9.68e-13	ENSG00000231806.2	0.00013637	-2.0441	0.00028396
ENSG00000267501.1	1.35e-13	2.0775	9.8e-13	ENSG00000251026.1	0.00013685	-2.0386	0.000284718
ENSG00000264825.1	1.57e-13	2.0821	1.14e-12	ENSG00000248494.1	0.00013859	-2.0445	0.000288018
ENSG00000177640.11	1.64e-13	2.0858	1.19e-12	ENSG00000261578.1	0.00013943	-2.0571	0.000289443
ENSG00000258584.1	1.7e-13	2.0758	1.23e-12	ENSG00000227039.2	0.00014111	-2.0547	0.000292768
ENSG00000254880.1	1.89e-13	2.0794	1.36e-12	ENSG00000231892.1	0.00014136	-2.0389	0.000293124
ENSG00000230490.2	1.9e-13	2.0758	1.37e-12	ENSG00000219159.3	0.00014219	-2.0333	0.00029452
ENSG00000262890.1	1.94e-13	2.0723	1.39e-12	ENSG00000223768.1	0.0001423	-2.0547	0.000294525
ENSG00000259591.1	2.01e-13	2.0701	1.44e-12	ENSG00000272456.1	0.00014235	-2.0467	0.000294525
ENSG00000246662.2	2.04e-13	2.0777	1.46e-12	ENSG00000227704.1	0.00014456	-2.052	0.000298768
ENSG00000228858.1	2.17e-13	2.0684	1.55e-12	ENSG00000204588.5	0.00014466	-2.0527	0.00029881
ENSG00000250073.2	2.19e-13	2.0801	1.56e-12	ENSG00000237166.1	0.00014488	-2.0306	0.000298935
ENSG00000248300.1	2.19e-13	2.0764	1.56e-12	ENSG00000253408.1	0.00014512	-2.0402	0.000299121
ENSG00000224276.1	2.22e-13	2.0753	1.57e-12	ENSG00000271127.1	0.00014513	-2.0316	0.000299121
ENSG00000231536.1	2.22e-13	2.067	1.57e-12	ENSG00000250546.1	0.00014668	-2.0294	0.00030215
ENSG00000258979.1	2.23e-13	2.0836	1.58e-12	ENSG00000244649.2	0.00014738	-2.0451	0.000303258
ENSG00000267904.1	2.67e-13	2.0763	1.88e-12	ENSG00000258952.1	0.00014738	-2.0339	0.000303258
ENSG00000267169.1	2.68e-13	2.0749	1.89e-12	ENSG00000272639.1	0.00014817	-2.0368	0.000304716
ENSG00000226869.2	2.81e-13	2.0627	1.98e-12	ENSG00000224717.1	0.00015159	-2.0372	0.000311408
ENSG00000247311.2	3.02e-13	2.07	2.12e-12	ENSG00000260046.1	0.00015213	-2.0374	0.000312175
ENSG00000227253.2	3.56e-13	2.0829	2.49e-12	ENSG00000235300.3	0.00015297	-2.0251	0.000313727
ENSG00000225383.2	3.64e-13	2.0702	2.54e-12	ENSG00000234261.1	0.00015311	-2.0248	0.000313814
ENSG00000271938.1	3.68e-13	2.0629	2.57e-12	ENSG00000253490.1	0.00015335	-2.0414	0.000313819
ENSG00000237741.1	3.84e-13	2.0756	2.67e-12	ENSG00000005206.12	0.00015504	-2.0433	0.000316758
ENSG00000228242.3	3.86e-13	2.0678	2.68e-12	ENSG00000268655.1	0.00015504	-2.0392	0.000316758
ENSG00000251497.2	3.88e-13	2.0632	2.69e-12	ENSG00000258919.1	0.00015519	-2.0412	0.000316892
ENSG00000233845.1	4.19e-13	2.0628	2.9e-12	ENSG00000236081.1	0.00015581	-2.0375	0.000317985
ENSG00000243243.1	4.67e-13	2.0645	3.23e-12	ENSG00000251350.1	0.00015759	-2.0267	0.000321442
ENSG00000248995.2	4.92e-13	2.0565	3.4e-12	ENSG00000249395.2	0.00015798	-2.029	0.000322063
ENSG00000249241.1	5.16e-13	2.0587	3.55e-12	ENSG00000237152.2	0.00015918	-2.037	0.000324156
ENSG00000258752.1	5.16e-13	2.0609	3.55e-12	ENSG00000242375.1	0.00015938	-2.0409	0.000324387
ENSG00000259134.1	5.61e-13	2.061	3.84e-12	ENSG00000174365.15	0.00016033	-2.0402	0.000325967
ENSG00000264263.1	5.61e-13	2.0491	3.84e-12	ENSG00000244676.1	0.00016033	-2.0333	0.000325967
ENSG00000261257.1	5.88e-13	2.0493	4.02e-12	ENSG00000262768.1	0.0001609	-2.0191	0.000326948
ENSG00000259070.1	5.89e-13	2.0607	4.02e-12	ENSG00000257681.1	0.00016179	-2.035	0.000328578
ENSG00000233431.1	6.7e-13	2.0469	4.56e-12	ENSG00000230124.2	0.00016299	-2.0383	0.000330836
ENSG00000269044.1	6.84e-13	2.0578	4.65e-12	ENSG00000226328.2	0.00016325	-2.0381	0.000331184
ENSG00000250075.1	7.18e-13	2.0519	4.87e-12	ENSG00000254551.1	0.00016339	-2.0352	0.000331289
ENSG00000238268.2	7.51e-13	2.0437	5.09e-12	ENSG00000224409.1	0.00016561	-2.0157	0.000334884
ENSG00000259225.2	7.73e-13	2.0554	5.23e-12	ENSG00000261434.1	0.00016576	-2.0155	0.000335007
ENSG00000224957.1	7.85e-13	2.0533	5.3e-12	ENSG00000250697.1	0.00016659	-2.0138	0.000336081
ENSG00000232121.1	7.87e-13	2.0599	5.3e-12	ENSG00000260589.1	0.0001667	-2.0345	0.000336081
ENSG00000250626.2	8.09e-13	2.0511	5.44e-12	ENSG00000214353.3	0.00016672	-2.0167	0.000336081
ENSG00000246016.2	8.53e-13	2.0459	5.73e-12	ENSG00000229588.1	0.00016674	-2.0144	0.000336081
ENSG00000234493.1	8.96e-13	2.04	6.01e-12	ENSG00000224209.2	0.00016904	-2.0139	0.000340534
ENSG00000237576.1	9.44e-13	2.0392	6.32e-12	ENSG00000226330.1	0.00016988	-2.0311	0.000341675
ENSG00000224086.3	9.53e-13	2.0512	6.37e-12	ENSG00000247595.2	0.00016988	-2.033	0.000341675
ENSG00000233554.1	1.1e-12	2.0483	7.33e-12	ENSG00000262188.1	0.00016988	-2.0293	0.000341675
ENSG00000258819.1	1.3e-12	2.0445	8.65e-12	ENSG00000232021.2	0.00017032	-2.0317	0.000342376
ENSG00000244124.1	1.32e-12	2.0437	8.77e-12	ENSG00000241359.1	0.00017061	-2.0283	0.000342591
ENSG00000259269.1	1.33e-12	2.0362	8.79e-12	ENSG00000265943.1	0.00017133	-2.0292	0.000343853
ENSG00000253805.1	1.33e-12	2.0522	8.79e-12	ENSG00000238290.1	0.00017219	-2.0303	0.000345394
ENSG00000271736.1	1.33e-12	2.0389	8.79e-12	ENSG00000273004.1	0.00017235	-2.0304	0.00034553
ENSG00000225520.1	1.54e-12	2.0386	1.01e-11	ENSG00000215394.4	0.00017457	-2.0256	0.000349793
ENSG00000225342.1	1.54e-12	2.0406	1.01e-11	ENSG00000258701.1	0.00017517	-2.0293	0.000350808
ENSG00000260433.1	1.69e-12	2.031	1.11e-11	ENSG00000224090.1	0.00017671	-2.0076	0.000353703
ENSG00000231496.1	1.72e-12	2.0275	1.13e-11	ENSG00000229228.1	0.00017701	-2.0245	0.000353926
ENSG00000249621.1	1.76e-12	2.0268	1.15e-11	ENSG00000258689.1	0.00017855	-2.0234	0.000356814
ENSG00000259004.1	1.84e-12	2.0373	1.2e-11	ENSG00000244541.1	0.00017994	-2.0055	0.000359217
ENSG00000234091.1	1.88e-12	2.0276	1.23e-11	ENSG00000224934.2	0.00018004	-2.0261	0.000359217
ENSG00000236361.1	1.98e-12	2.025	1.29e-11	ENSG00000253824.1	0.00018149	-2.0116	0.000361772
ENSG00000232628.1	2.03e-12	2.034	1.32e-11	ENSG00000224023.6	0.00018189	-2.0248	0.000362137
ENSG00000260868.1	2.03e-12	2.0341	1.32e-11	ENSG00000230533.1	0.00018264	-2.0032	0.000363244
ENSG00000235984.1	2.13e-12	2.0248	1.38e-11	ENSG00000251085.1	0.00018264	-2.0106	0.000363244
ENSG00000255382.1	2.36e-12	2.0209	1.53e-11	ENSG00000257443.1	0.00018306	-2.0179	0.000363886
ENSG00000258084.1	2.53e-12	2.0293	1.63e-11	ENSG00000234494.3	0.00018426	-2.0232	0.000366078
ENSG00000227502.2	2.61e-12	2.0311	1.68e-11	ENSG00000228613.1	0.00018628	-2.0143	0.000369503
ENSG00000230910.2	2.72e-12	2.027	1.75e-11	ENSG00000225872.2	0.00018881	-2.0046	0.000373711
ENSG00000273115.1	2.73e-12	2.0211	1.75e-11	ENSG00000261663.1	0.0001889	-2.0202	0.000373711
ENSG00000271978.1	3.08e-12	2.0278	1.98e-11	ENSG00000237950.1	0.0001901	-2.0194	0.000375688
ENSG00000267279.1	3.11e-12	2.0267	1.99e-11	ENSG00000231638.1	0.00019186	-1.9972	0.000378745
ENSG00000228704.1	3.39e-12	2.0194	2.17e-11	ENSG00000256248.1	0.00019186	-2.0054	0.000378745
ENSG00000272428.1	3.51e-12	2.0165	2.24e-11	ENSG00000246228.2	0.00019195	-2.0141	0.000378745
ENSG00000237179.1	3.54e-12	2.0134	2.26e-11	ENSG00000261298.1	0.00019325	-1.997	0.000380725
ENSG00000232696.1	3.56e-12	2.0146	2.26e-11	ENSG00000186056.5	0.00019336	-2.0174	0.000380725
ENSG00000260951.1	3.63e-12	2.0122	2.31e-11	ENSG00000272205.1	0.00019336	-2.0136	0.000380725
ENSG00000253376.1	3.65e-12	2.0133	2.31e-11	ENSG00000233799.1	0.0001946	-2.0137	0.000382965
ENSG00000272958.1	4.16e-12	2.0101	2.63e-11	ENSG00000230479.1	0.00019475	-2.0164	0.000383059
ENSG00000257202.1	4.42e-12	2.0166	2.79e-11	ENSG00000259796.1	0.00019712	-2.0096	0.000387518
ENSG00000260583.1	4.93e-12	2.0161	3.11e-11	ENSG00000203635.2	0.00020036	-2.0074	0.000393062
ENSG00000273180.1	5.1e-12	2.0061	3.21e-11	ENSG00000231764.4	0.0002011	-2.0015	0.000394308
ENSG00000226530.1	5.33e-12	2.0075	3.35e-11	ENSG00000235899.1	0.00020306	-2.0063	0.000397734
ENSG00000272855.1	5.63e-12	2.0068	3.53e-11	ENSG00000235560.3	0.00020498	-2.0106	0.000401076
ENSG00000249694.2	5.75e-12	2.0148	3.6e-11	ENSG00000244184.1	0.00021375	-2.0055	0.000418017
ENSG00000264885.1	5.88e-12	2.0146	3.68e-11	ENSG00000249084.1	0.00021472	-1.9868	0.000419695
ENSG00000255243.1	6.05e-12	2.0254	3.78e-11	ENSG00000232811.1	0.00021531	-2.0053	0.00042041
ENSG00000234699.1	6.48e-12	2.002	4.04e-11	ENSG00000223380.3	0.00021564	-2.0041	0.000420835
ENSG00000238276.1	6.96e-12	2.0196	4.33e-11	ENSG00000215190.4	0.00021602	-2.0048	0.000421036
ENSG00000259071.1	7e-12	2.011	4.34e-11	ENSG00000259354.1	0.00021885	-2.0026	0.000426212
ENSG00000272343.1	7e-12	2.0103	4.34e-11	ENSG00000272264.1	0.00021937	-2.0023	0.000427002
ENSG00000255775.1	7.12e-12	2.0001	4.41e-11	ENSG00000234264.1	0.00022036	-1.9828	0.000428331
ENSG00000224995.1	7.21e-12	2.0006	4.46e-11	ENSG00000249550.2	0.00022051	-1.9881	0.000428331
ENSG00000229274.1	7.87e-12	2.0016	4.86e-11	ENSG00000260498.1	0.00022051	-1.9821	0.000428331
ENSG00000228329.1	7.99e-12	2.0039	4.92e-11	ENSG00000145063.10	0.00022268	-1.9971	0.000432098
ENSG00000260891.1	9.05e-12	2.005	5.57e-11	ENSG00000234771.2	0.00022431	-2.0003	0.000435036
ENSG00000225214.1	9.49e-12	2.0051	5.83e-11	ENSG00000261723.1	0.00022864	-1.9909	0.000442975
[truncated: 1,345 more rows]

## Sheet: LUSC
Up regulated lncRNAs	p value	log2(FC)	FDR	Down regulated lncRNAs	p value	log2(FC)	FDR
[truncated: 1,137 more rows]

[truncated: 3 more sheets: PRAD, STAD, THCA]
